# Supplementary material for: Cancer cell metabolic plasticity allows resistance to NAMPT inhibition but invariably induces dependence on LDHA
Source: Cancer Metab. 2018 Mar 8;6:1. doi: 10.1186/s40170-018-0174-7 (PMC5844108; doi:10.1186/s40170-018-0174-7)
Supplement: Supplementary file 1 — Table S2. List of RT-PCR primer sequences. (XLS 34 kb) [file 40170_2018_174_MOESM1_ESM.xls]

## Sheet: Foglio1
	List of primer	Sequence 5' to 3'
	18S_FW	GCAGCTAGGAATAATGGAATAG
	18S_RV	TGGCAAATGCTTTCGCTCTG
	ACTB (ACTIN)_FW	CTGGAACGGTGAAGGTGACA
	ACTB (ACTIN)_RV	AGGGACTTCCTGTAACAATGCA
	ASNS_FW	GCACGCCCTCTATGACAATG
	ASNS_RV	TTCAACAGAGTGGCAGCAAC
	ATF4_FW	GTTCTCCAGCGACAAGGCTA
	ATF4_RV	ATCCTGCTTGCTGTTGTTGG
	ATP4A_FW	ACGACAATCTGTACCTGGCA
	ATP4A_RV	TCCCCACCTTTCATCTCCAC
	ATP8_FW	ATGGCCCACCATAATTACCC
	ATP8_RV	TTTTATGGGCTTTGGTGAGG
	CHOP_FW	AGAACCAGGAAACGGAAACAG
	CHOP_RV	TCTCCTTCATGCGCTGCTTT
	COX3_FW	TCCACTCCATAACGCTCCTC
	COX3_RV	GTGGCCTTGGTATGTGCTTT
	GAPDH_FW	ATTCCATGGCACCGTCAAGGC
	GAPDH_RV	AGGGATCTCGCTCCTGGAAGA
	KYNU_FW	ATTCCTGCCATCACAAAAGC
	KYNU_RV	TTTCATGAATGAAGGCACCA
	LHPP_FW	TCCCAGAACTCACCACTGAC
	LHPP_RV	AGATCTGTGCATAGGAGGCC
	NAPRT_FW	CTATGCCTTGGCTTTTCCCC
	NAPRT_RV	GAAGACCTTGCGGATCTCCT
	ND1_FW	ATGGCCAACCTCCTACTCCT
	ND1_RV	TAGATGTGGCGGGTTTTAGG
	ND4L_FW	TAACCCTCAACACCCACTCC
	ND4L_RV	GGCCATATGTGTTGGAGATTG
	QPRT_FW	CCCTCTGGGTCACACATCTT
	QPRT_RV	GTGCTCATTATCACCGCAGA
	Sigma	H_LDHA_1
		H_HK2_1
		H_IDO
		H_NAMPT
