# Supplementary material for: Cancer cell metabolic plasticity allows resistance to NAMPT inhibition but invariably induces dependence on LDHA
Source: Cancer Metab. 2018 Mar 8;6:1. doi: 10.1186/s40170-018-0174-7 (PMC5844108; doi:10.1186/s40170-018-0174-7)
Supplement: Supplementary file 3 — Table S1. List of gene expression from genome wide analysis in CCRF-CEM cells. (XLSX 44303 kb) [file 40170_2018_174_MOESM3_ESM.xlsx]

## Sheet: Figure 3A Parental
symbol	gene_type	description	log2_sig	log2_FC	pval	class
Parental treated vs untreated
Up-regulation (285)
ADI1	mRNA	Homo sapiens acireductone dioxygenase 1 (ADI1), mRNA [NM_018269]	10.2661	0.769914	0.0280458	+
ALKBH2	mRNA	Homo sapiens alkB, alkylation repair homolog 2 (E. coli) (ALKBH2), transcript variant 2, mRNA [NM_001001655]	13.39	0.801835	0.0308814	+
ANKHD1	mRNA	Homo sapiens ankyrin repeat and KH domain containing 1 (ANKHD1), transcript variant 3, mRNA [NM_024668]	11.482	1.02715	0.000253074	+
APOA5	mRNA	Homo sapiens apolipoprotein A-V (APOA5), transcript variant 1, mRNA [NM_052968]	3.89053	0.924756	0.0498152	+
ARL4A	mRNA	Homo sapiens ADP-ribosylation factor-like 4A (ARL4A), transcript variant 1, mRNA [NM_005738]	7.46724	0.760062	0.00574564	+
ARPP19	mRNA	Homo sapiens cAMP-regulated phosphoprotein, 19kDa (ARPP19), mRNA [NM_006628]	11.8563	1.00123	0.000211952	+
ARSK	mRNA	Homo sapiens arylsulfatase family, member K (ARSK), mRNA [NM_198150]	6.03899	1.01294	0.0184478	+
ASAH2	mRNA	Homo sapiens N-acylsphingosine amidohydrolase (non-lysosomal ceramidase) 2 (ASAH2), transcript variant 1, mRNA [NM_019893]	5.37194	0.834809	0.00254461	+
ASB12	mRNA	Homo sapiens ankyrin repeat and SOCS box containing 12 (ASB12), mRNA [NM_130388]	6.27602	1.16948	0.0183982	+
ASCC3	mRNA	Homo sapiens activating signal cointegrator 1 complex subunit 3 (ASCC3), transcript variant 2, mRNA [NM_022091]	8.88239	1.13719	0.00213133	+
ATE1	mRNA	Homo sapiens arginyltransferase 1 (ATE1), transcript variant 1, mRNA [NM_001001976]	6.4911	1.30174	0.000332374	+
ATF2	mRNA	Homo sapiens activating transcription factor 2 (ATF2), transcript variant 1, mRNA [NM_001880]	8.24235	1.11229	0.000741361	+
ATG14	mRNA	Homo sapiens autophagy related 14 (ATG14), mRNA [NM_014924]	2.77016	1.09551	0.0453058	+
ATL3	mRNA	Homo sapiens atlastin GTPase 3 (ATL3), mRNA [NM_015459]	11.3397	0.816461	0.00366909	+
AVEN	mRNA	Homo sapiens apoptosis, caspase activation inhibitor (AVEN), mRNA [NM_020371]	8.94955	1.01278	0.0153436	+
BMS1P6	ncRNA	Homo sapiens BMS1 pseudogene 6 (BMS1P6), non-coding RNA [NR_024495]	7.08395	0.801028	0.0294615	+
BNIP1	mRNA	Homo sapiens BCL2adenovirus E1B 19kDa interacting protein 1 (BNIP1), transcript variant BNIP1-a, mRNA [NM_013978]	10.2553	0.892977	0.00696406	+
BROX	mRNA	Homo sapiens BRO1 domain and CAAX motif containing (BROX), mRNA [NM_144695]	6.59587	1.10417	0.0361109	+
BYSL	mRNA	Homo sapiens bystin-like (BYSL), mRNA [NM_004053]	13.0166	0.805435	0.045993	+
C10orf12	mRNA	Homo sapiens chromosome 10 open reading frame 12 (C10orf12), mRNA [NM_015652]	7.5439	1.40828	0.00805744	+
C10orf76	uncharacterized	chromosome 10 open reading frame 76 [Source:HGNC Symbol;Acc:25788] [ENST00000311122]	10.8744	1.22243	1.41851e-06	+
C10orf99	mRNA	Homo sapiens chromosome 10 open reading frame 99 (C10orf99), mRNA [NM_207373]	4.01576	1.35649	0.00244081	+
C1orf111	mRNA	Homo sapiens chromosome 1 open reading frame 111 (C1orf111), mRNA [NM_182581]	3.33731	0.920386	0.0212731	+
C1orf63	mRNA	Homo sapiens chromosome 1 open reading frame 63 (C1orf63), mRNA [NM_020317]	10.603	0.933364	0.00900702	+
C2orf49	mRNA	Homo sapiens chromosome 2 open reading frame 49 (C2orf49), transcript variant 1, mRNA [NM_024093]	8.00346	0.874559	0.00201202	+
C9orf72	mRNA	Homo sapiens chromosome 9 open reading frame 72 (C9orf72), transcript variant 1, mRNA [NM_145005]	5.73542	1.62751	0.00437576	+
CACTIN-AS1	lincRNA	Homo sapiens CACTIN antisense RNA 1 (CACTIN-AS1), long non-coding RNA [NR_038865]	3.4469	0.926519	0.0157047	+
CATSPER3	mRNA	Homo sapiens cation channel, sperm associated 3 (CATSPER3), mRNA [NM_178019]	6.84234	0.777632	0.0332638	+
CBX8	mRNA	Homo sapiens chromobox homolog 8 (CBX8), mRNA [NM_020649]	8.59531	0.843115	0.0267429	+
CCDC94	mRNA	Homo sapiens coiled-coil domain containing 94 (CCDC94), mRNA [NM_018074]	13.4968	0.860835	0.0149289	+
CCNH	mRNA	Homo sapiens cyclin H (CCNH), transcript variant 1, mRNA [NM_001239]	12.0043	0.871411	0.0136661	+
CCRN4L	mRNA	Homo sapiens CCR4 carbon catabolite repression 4-like (S. cerevisiae) (CCRN4L), mRNA [NM_012118]	3.51741	1.88856	0.00214103	+
CDC14A	mRNA	Homo sapiens cell division cycle 14A (CDC14A), transcript variant 3, mRNA [NM_033313]	4.98019	1.80408	0.0154412	+
CDK12	mRNA	Homo sapiens cyclin-dependent kinase 12 (CDK12), transcript variant 1, mRNA [NM_016507]	7.65038	0.916877	0.0164154	+
CELF1	mRNA	Homo sapiens CUGBP, Elav-like family member 1 (CELF1), transcript variant 2, mRNA [NM_198700]	6.95052	1.29505	0.000340218	+
CENPL	mRNA	Homo sapiens centromere protein L (CENPL), transcript variant 2, mRNA [NM_033319]	8.63712	0.998861	0.00707157	+
CEP97	mRNA	Homo sapiens centrosomal protein 97kDa (CEP97), mRNA [NM_024548]	7.02751	1.1921	0.0321672	+
CFLAR	mRNA	Homo sapiens CASP8 and FADD-like apoptosis regulator (CFLAR), transcript variant 3, mRNA [NM_001127184]	6.86103	0.831712	0.00138762	+
CHD5	mRNA	Homo sapiens chromodomain helicase DNA binding protein 5 (CHD5), mRNA [NM_015557]	4.44893	0.880077	0.0226602	+
CHEK1	mRNA	Homo sapiens checkpoint kinase 1 (CHEK1), transcript variant 2, mRNA [NM_001114121]	11.363	0.925938	0.00367958	+
CHST11	mRNA	Homo sapiens carbohydrate (chondroitin 4) sulfotransferase 11 (CHST11), transcript variant 1, mRNA [NM_018413]	12.181	0.841745	0.00183183	+
COQ10B	mRNA	Homo sapiens coenzyme Q10 homolog B (S. cerevisiae) (COQ10B), mRNA [NM_025147]	8.03183	0.944389	0.0116925	+
CPPED1	mRNA	Homo sapiens calcineurin-like phosphoesterase domain containing 1 (CPPED1), transcript variant 1, mRNA [NM_018340]	6.97592	0.838403	0.0122206	+
CSF2	mRNA	Homo sapiens colony stimulating factor 2 (granulocyte-macrophage) (CSF2), mRNA [NM_000758]	3.20296	2.27983	0.0321608	+
CSGALNACT2	mRNA	Homo sapiens chondroitin sulfate N-acetylgalactosaminyltransferase 2 (CSGALNACT2), mRNA [NM_018590]	8.6396	1.32573	0.00509162	+
CT45A5	mRNA	Homo sapiens cancertestis antigen family 45, member A5 (CT45A5), transcript variant 1, mRNA [NM_001007551]	4.30102	1.30658	0.00663581	+
CTSG	mRNA	Homo sapiens cathepsin G (CTSG), mRNA [NM_001911]	13.4735	0.961474	0.0148709	+
CYTH2	mRNA	Homo sapiens cytohesin 2 (CYTH2), transcript variant 2, mRNA [NM_004228]	11.1836	0.954893	0.0100171	+
DCK	mRNA	Homo sapiens deoxycytidine kinase (DCK), mRNA [NM_000788]	4.33794	1.15619	0.0279964	+
DDIT3	mRNA	Homo sapiens DNA-damage-inducible transcript 3 (DDIT3), transcript variant 5, mRNA [NM_004083]	9.20326	0.822642	0.02402	+
DENND5A	mRNA	Homo sapiens DENNMADD domain containing 5A (DENND5A), transcript variant 1, mRNA [NM_015213]	2.55297	1.21387	0.00663939	+
DGCR11	lincRNA	Homo sapiens DiGeorge syndrome critical region gene 11 (non-protein coding) (DGCR11), long non-coding RNA [NR_024157]	5.53173	1.85945	0.01477	+
DGKH	mRNA	Homo sapiens diacylglycerol kinase, eta (DGKH), transcript variant 1, mRNA [NM_152910]	3.25533	0.987274	0.0475013	+
DIRAS1	mRNA	Homo sapiens DIRAS family, GTP-binding RAS-like 1 (DIRAS1), mRNA [NM_145173]	5.64633	0.970696	0.0117276	+
DNAJC3	mRNA	Homo sapiens DnaJ (Hsp40) homolog, subfamily C, member 3, mRNA (cDNA clone IMAGE:5218144), with apparent retained intron. [BC033823]	8.41373	1.18958	0.00110408	+
DNLZ	mRNA	Homo sapiens DNL-type zinc finger (DNLZ), transcript variant 1, mRNA [NM_001080849]	12.4323	0.962212	0.0042482	+
DOLPP1	mRNA	Homo sapiens dolichyldiphosphatase 1 (DOLPP1), transcript variant 1, mRNA [NM_020438]	10.9989	0.845502	0.00922893	+
DRC1	mRNA	Homo sapiens dynein regulatory complex subunit 1 homolog (Chlamydomonas) (DRC1), mRNA [NM_145038]	3.38483	1.23035	0.00402584	+
DUSP10	mRNA	Homo sapiens dual specificity phosphatase 10 (DUSP10), transcript variant 1, mRNA [NM_007207]	7.76577	1.1666	0.0046155	+
DYNLL2	mRNA	Homo sapiens dynein, light chain, LC8-type 2 (DYNLL2), mRNA [NM_080677]	12.6914	0.806179	0.0127108	+
ELK4	mRNA	Homo sapiens ELK4, ETS-domain protein (SRF accessory protein 1) (ELK4), transcript variant b, mRNA [NM_021795]	7.31107	1.32328	0.000308893	+
EPB41L4A-AS1	lincRNA	Homo sapiens EPB41L4A antisense RNA 1 (EPB41L4A-AS1), long non-coding RNA [NR_015370]	13.1579	0.926622	0.00203785	+
FAM105B	mRNA	Homo sapiens family with sequence similarity 105, member B (FAM105B), mRNA [NM_138348]	8.22864	0.811675	0.013667	+
FAM199X	mRNA	Homo sapiens family with sequence similarity 199, X-linked (FAM199X), mRNA [NM_207318]	11.0024	1.10031	1.98784e-05	+
FAM209B	mRNA	PREDICTED: Homo sapiens family with sequence similarity 209, member B (FAM209B), transcript variant X1, mRNA [XM_005260411]	7.15609	0.79605	0.00199465	+
FAM221A	mRNA	Homo sapiens family with sequence similarity 221, member A (FAM221A), transcript variant 1, mRNA [NM_199136]	7.04587	1.14573	0.00200429	+
FAM83A-AS1	lincRNA	Homo sapiens FAM83A antisense RNA 1 (FAM83A-AS1), long non-coding RNA [NR_024479]	4.9457	1.23269	0.0194922	+
FGD4	mRNA	Homo sapiens FYVE, RhoGEF and PH domain containing 4 (FGD4), mRNA [NM_139241]	5.21061	1.01013	0.0166985	+
FGF18	mRNA	Homo sapiens fibroblast growth factor 18 (FGF18), mRNA [NM_003862]	3.71981	1.02107	0.0344853	+
FITM2	mRNA	Homo sapiens fat storage-inducing transmembrane protein 2 (FITM2), mRNA [NM_001080472]	5.70293	0.944345	0.0425241	+
FLCN	mRNA	Homo sapiens folliculin (FLCN), transcript variant 1, mRNA [NM_144997]	8.81519	2.08183	2.39279e-07	+
FLJ26850	lincRNA	Homo sapiens FLJ26850 protein (FLJ26850), long non-coding RNA [NR_027257]	8.26478	1.83869	0.000735807	+
GABPB1	mRNA	Homo sapiens GA binding protein transcription factor, beta subunit 1 (GABPB1), transcript variant gamma-1, mRNA [NM_002041]	10.1186	0.897782	0.00103935	+
GATA3	mRNA	Homo sapiens GATA binding protein 3 (GATA3), transcript variant 1, mRNA [NM_001002295]	12.1052	0.812343	0.026383	+
giu-62	mRNA	Homo sapiens argonaute RISC catalytic component 2 (AGO2), transcript variant 1, mRNA [NM_012154]	10.2914	0.835368	0.00134968	+
GLRX2	mRNA	Homo sapiens glutaredoxin 2 (GLRX2), transcript variant 1, mRNA [NM_016066]	9.19187	0.963899	0.00541421	+
GMEB1	mRNA	Homo sapiens glucocorticoid modulatory element binding protein 1 (GMEB1), transcript variant 1, mRNA [NM_006582]	10.3499	0.911323	0.00127279	+
GNAQ	mRNA	Homo sapiens guanine nucleotide binding protein (G protein), q polypeptide (GNAQ), mRNA [NM_002072]	8.64055	0.83507	0.0105788	+
GOLGA8EP	ncRNA	Homo sapiens golgin A8 family, member E, pseudogene (GOLGA8EP), non-coding RNA [NR_033350]	3.03769	1.7564	0.0126113	+
GPATCH2L	mRNA	Homo sapiens G patch domain containing 2-like (GPATCH2L), transcript variant 1, mRNA [NM_017926]	8.19708	0.886216	0.000211208	+
GRAMD1B	mRNA	Homo sapiens GRAM domain containing 1B (GRAMD1B), transcript variant 1, mRNA [NM_001286563]	5.79841	1.10989	0.00997632	+
GRIN2D	mRNA	Homo sapiens glutamate receptor, ionotropic, N-methyl D-aspartate 2D (GRIN2D), mRNA [NM_000836]	6.88097	1.38604	0.0207158	+
GTF3C4	mRNA	Homo sapiens general transcription factor IIIC, polypeptide 4, 90kDa (GTF3C4), mRNA [NM_012204]	10.4545	0.890413	0.0012059	+
HCCAT5	lincRNA	Homo sapiens hepatocellular carcinoma associated transcript 5 (non-protein coding) (HCCAT5), long non-coding RNA [NR_027756]	2.99957	1.10364	0.0330988	+
HIPK3	mRNA	Homo sapiens homeodomain interacting protein kinase 3 (HIPK3), transcript variant 1, mRNA [NM_005734]	5.83127	1.07138	0.0226062	+
HIST1H3C	mRNA	Homo sapiens histone cluster 1, H3c (HIST1H3C), mRNA [NM_003531]	11.7867	0.799977	0.00791952	+
HRK	mRNA	Homo sapiens harakiri, BCL2 interacting protein (contains only BH3 domain) (HRK), transcript variant 1, mRNA [NM_003806]	4.8977	1.19594	0.0349213	+
HYPK	mRNA	Homo sapiens huntingtin interacting protein K (HYPK), transcript variant 1, mRNA [NM_016400]	13.3113	0.863974	0.0143302	+
IKZF5	mRNA	Homo sapiens IKAROS family zinc finger 5 (Pegasus) (IKZF5), transcript variant 1, mRNA [NM_001271840]	8.09036	1.42756	0.000333094	+
IL15	mRNA	Homo sapiens interleukin 15 (IL15), transcript variant 2, mRNA [NM_172175]	9.42866	0.967824	0.00223904	+
IL23A	mRNA	Homo sapiens interleukin 23, alpha subunit p19 (IL23A), mRNA [NM_016584]	11.6339	0.842759	0.0147946	+
INF2	mRNA	Homo sapiens inverted formin, FH2 and WH2 domain containing (INF2), transcript variant 1, mRNA [NM_022489]	10.4479	0.784581	0.0068976	+
INPP5F	mRNA	Homo sapiens inositol polyphosphate-5-phosphatase F (INPP5F), transcript variant 1, mRNA [NM_014937]	8.45914	0.961102	0.00300521	+
INVS	mRNA	Homo sapiens inversin (INVS), transcript variant 2, mRNA [NM_183245]	8.67943	0.781892	0.00226207	+
ISY1-RAB43	mRNA	Homo sapiens ISY1-RAB43 readthrough (ISY1-RAB43), mRNA [NM_001204890]	7.88181	1.02503	0.0203702	+
KCMF1	mRNA	Homo sapiens potassium channel modulatory factor 1 (KCMF1), mRNA [NM_020122]	6.51372	0.750506	0.0151173	+
KIAA1024L	mRNA	Homo sapiens KIAA1024-like (KIAA1024L), mRNA [NM_001257308]	2.52795	2.1618	0.00547284	+
KIAA1919	mRNA	Homo sapiens KIAA1919 (KIAA1919), mRNA [NM_153369]	8.01259	0.810419	0.00558217	+
KLF8	mRNA	Homo sapiens Kruppel-like factor 8 (KLF8), transcript variant 2, mRNA [NM_001159296]	5.6931	0.830072	0.0283945	+
KLHDC10	mRNA	Homo sapiens kelch domain containing 10 (KLHDC10), mRNA [NM_014997]	5.62724	0.963296	0.0015279	+
KLHL11	mRNA	Homo sapiens kelch-like family member 11 (KLHL11), mRNA [NM_018143]	8.26998	2.62371	5.73541e-09	+
KLHL15	mRNA	Homo sapiens kelch-like family member 15 (KLHL15), mRNA [NM_030624]	5.14056	1.83856	0.000204306	+
KSR1	mRNA	Homo sapiens kinase suppressor of ras 1 (KSR1), mRNA [NM_014238]	5.06643	1.33088	0.00219084	+
LATS1	mRNA	Homo sapiens large tumor suppressor kinase 1 (LATS1), transcript variant 2, mRNA [NM_001270519]	6.09635	1.77282	4.72424e-06	+
LENG1	mRNA	Homo sapiens leukocyte receptor cluster (LRC) member 1 (LENG1), mRNA [NM_024316]	9.78301	0.751454	0.0333091	+
LETM1	mRNA	Homo sapiens leucine zipper-EF-hand containing transmembrane protein 1 (LETM1), mRNA [NM_012318]	9.50264	0.809525	0.0252594	+
LMTK2	mRNA	Homo sapiens lemur tyrosine kinase 2 (LMTK2), mRNA [NM_014916]	7.30933	1.26732	0.00114962	+
LOC100129617	lincRNA	Homo sapiens uncharacterized LOC100129617 (LOC100129617), long non-coding RNA [NR_045112]	6.96758	1.87821	0.000465983	+
LOC100130849	ncRNA	Homo sapiens phosphorylase kinase, gamma 1 (muscle) pseudogene (LOC100130849), non-coding RNA [NR_038450]	4.68218	0.914033	0.0115801	+
LOC100131510	mRNA	Homo sapiens clone 23636 mRNA sequence. [AF052121]	2.93159	1.26626	0.0480122	+
LOC100133130	mRNA	Homo sapiens clone FLB4246 PRO1102 mRNA, complete cds. [AF130105]	3.67405	1.06889	0.0327324	+
LOC101059976	mRNA	PREDICTED: Homo sapiens arf-GAP with GTPase, ANK repeat and PH domain-containing protein 2-like (LOC101059976), mRNA [XM_003959913]	3.27743	1.44081	0.041662	+
LOC101060179	mRNA	PREDICTED: Homo sapiens uncharacterized LOC101060179 (LOC101060179), mRNA [XM_003959932]	6.60675	1.04523	0.0462914	+
LOC285626	lincRNA	Homo sapiens uncharacterized LOC285626 (LOC285626), long non-coding RNA [NR_037889]	2.7719	1.37387	0.0299998	+
LPGAT1	mRNA	Homo sapiens lysophosphatidylglycerol acyltransferase 1 (LPGAT1), mRNA [NM_014873]	10.789	0.848266	0.00887564	+
LRIG2	mRNA	Homo sapiens leucine-rich repeats and immunoglobulin-like domains 2, mRNA (cDNA clone IMAGE:4608480), partial cds. [BC017961]	8.62949	0.81377	0.013328	+
LRRC55	mRNA	Homo sapiens leucine rich repeat containing 55 (LRRC55), mRNA [NM_001005210]	2.77108	2.06705	0.00134583	+
LRRC70	mRNA	Homo sapiens leucine rich repeat containing 70 (LRRC70), mRNA [NM_181506]	7.53697	0.995086	0.0305754	+
LSM11	snRNA	Homo sapiens LSM11, U7 small nuclear RNA associated (LSM11), mRNA [NM_173491]	4.55903	1.07242	0.0178993	+
MAP3K2	mRNA	Homo sapiens mitogen-activated protein kinase kinase kinase 2 (MAP3K2), mRNA [NM_006609]	8.20637	1.17405	0.0226854	+
MARCH8	mRNA	Homo sapiens membrane-associated ring finger (C3HC4) 8, E3 ubiquitin protein ligase (MARCH8), transcript variant 4, mRNA [NM_001282866]	4.7841	1.58247	0.00255439	+
MCCC2	mRNA	Homo sapiens methylcrotonoyl-CoA carboxylase 2 (beta) (MCCC2), mRNA [NM_022132]	9.72864	1.14377	0.0071106	+
MDM4	mRNA	Homo sapiens Mdm4 p53 binding protein homolog (mouse) (MDM4), transcript variant 1, mRNA [NM_002393]	9.60949	1.2781	0.00196781	+
MECP2	mRNA	Homo sapiens methyl CpG binding protein 2 (Rett syndrome) (MECP2), transcript variant 2, mRNA [NM_001110792]	11.7965	0.77435	0.0264948	+
METTL1	mRNA	Homo sapiens methyltransferase like 1 (METTL1), transcript variant 1, mRNA [NM_005371]	10.3597	1.08743	0.0352814	+
METTL12	mRNA	Homo sapiens methyltransferase like 12 (METTL12), mRNA [NM_001043229]	9.92007	0.836882	0.0167581	+
MFAP4	mRNA	Homo sapiens microfibrillar-associated protein 4 (MFAP4), transcript variant 2, mRNA [NM_002404]	3.62749	1.19418	0.0499262	+
MICB	mRNA	Homo sapiens MHC class I polypeptide-related sequence B (MICB), mRNA [NM_005931]	11.1456	0.866079	0.00903275	+
MINPP1	mRNA	Homo sapiens multiple inositol-polyphosphate phosphatase 1 (MINPP1), transcript variant 1, mRNA [NM_004897]	6.67194	1.03995	0.0445328	+
MMP14	mRNA	Homo sapiens matrix metallopeptidase 14 (membrane-inserted) (MMP14), mRNA [NM_004995]	3.22227	1.55546	0.0137986	+
MRPL44	mRNA	Homo sapiens mitochondrial ribosomal protein L44 (MRPL44), mRNA [NM_022915]	11.6789	1.11258	2.89366e-05	+
MRPS30	mRNA	Homo sapiens mitochondrial ribosomal protein S30 (MRPS30), mRNA [NM_016640]	10.1565	0.827861	0.0192778	+
MSI2	mRNA	Homo sapiens musashi RNA-binding protein 2 (MSI2), transcript variant 2, mRNA [NM_170721]	10.0517	0.902501	0.00662315	+
MT1H	mRNA	Homo sapiens metallothionein 1H (MT1H), mRNA [NM_005951]	3.18357	2.42329	0.0110479	+
MUCL1	mRNA	Homo sapiens mucin-like 1 (MUCL1), mRNA [NM_058173]	2.89241	1.32322	0.002445	+
MYLIP	mRNA	Homo sapiens myosin regulatory light chain interacting protein (MYLIP), mRNA [NM_013262]	8.78057	2.08452	5.97294e-05	+
MYNN	uncharacterized	myoneurin [Source:HGNC Symbol;Acc:14955] [ENST00000349841]	7.9123	0.914576	0.0331691	+
NAF1	mRNA	Homo sapiens nuclear assembly factor 1 ribonucleoprotein (NAF1), transcript variant 1, mRNA [NM_138386]	3.58593	1.53327	0.00600906	+
NCEH1	mRNA	Homo sapiens neutral cholesterol ester hydrolase 1 (NCEH1), transcript variant 2, mRNA [NM_020792]	9.12407	1.12177	0.00182518	+
NCF2	mRNA	Homo sapiens neutrophil cytosolic factor 2 (NCF2), transcript variant 1, mRNA [NM_000433]	3.81652	0.932825	0.0388397	+
NDST3	uncharacterized	N-deacetylaseN-sulfotransferase (heparan glucosaminyl) 3 [Source:HGNC Symbol;Acc:7682] [ENST00000394488]	3.46682	1.86805	0.0334232	+
NDUFAF4	mRNA	Homo sapiens NADH dehydrogenase (ubiquinone) complex I, assembly factor 4 (NDUFAF4), mRNA [NM_014165]	11.4121	0.810022	0.00370915	+
NELFA	mRNA	Homo sapiens negative elongation factor complex member A (NELFA), mRNA [NM_005663]	7.8923	0.843351	0.0331824	+
NEU1	mRNA	Homo sapiens sialidase 1 (lysosomal sialidase) (NEU1), mRNA [NM_000434]	11.4703	0.761769	0.0288974	+
NHEJ1	mRNA	Homo sapiens nonhomologous end-joining factor 1 (NHEJ1), mRNA [NM_024782]	7.21051	0.997546	0.0167798	+
NKIRAS1	mRNA	Homo sapiens NFKB inhibitor interacting Ras-like 1 (NKIRAS1), mRNA [NM_020345]	7.908	0.795878	0.0426108	+
NLE1	mRNA	Homo sapiens notchless homolog 1 (Drosophila) (NLE1), transcript variant 2, mRNA [NM_001014445]	11.8721	1.03788	0.00980924	+
NMD3	mRNA	Homo sapiens NMD3 ribosome export adaptor (NMD3), mRNA [NM_015938]	9.48014	1.34041	0.00728101	+
NOL9	mRNA	Homo sapiens nucleolar protein 9 (NOL9), mRNA [NM_024654]	7.78559	0.759897	0.00955633	+
NOP9	mRNA	Homo sapiens NOP9 nucleolar protein (NOP9), transcript variant 1, mRNA [NM_174913]	8.65766	0.993845	0.0215083	+
NPHS2	mRNA	Homo sapiens nephrosis 2, idiopathic, steroid-resistant (podocin) (NPHS2), mRNA [NM_014625]	3.48308	2.1097	0.00157275	+
NRAS	mRNA	Homo sapiens neuroblastoma RAS viral (v-ras) oncogene homolog (NRAS), mRNA [NM_002524]	9.71287	0.947124	0.00406237	+
NTMT1	mRNA	Homo sapiens N-terminal Xaa-Pro-Lys N-methyltransferase 1 (NTMT1), transcript variant 2, mRNA [NM_014064]	12.1366	0.835939	0.0064171	+
NUS1	mRNA	Homo sapiens nuclear undecaprenyl pyrophosphate synthase 1 homolog (S. cerevisiae) (NUS1), mRNA [NM_138459]	9.92476	0.776287	0.0455559	+
NUTM2G	mRNA	Homo sapiens NUT family member 2G (NUTM2G), transcript variant 1, mRNA [NM_001045477]	6.9593	2.13123	0.000143853	+
OPA1-AS1	lincRNA	Homo sapiens OPA1 antisense RNA 1 (OPA1-AS1), long non-coding RNA [NR_046634]	1.95594	1.18206	0.00841507	+
OR7D2	mRNA	Homo sapiens olfactory receptor, family 7, subfamily D, member 2 (OR7D2), mRNA [NM_175883]	3.37596	1.11573	0.0146038	+
OVGP1	mRNA	Homo sapiens oviductal glycoprotein 1, 120kDa (OVGP1), mRNA [NM_002557]	7.16713	0.779885	0.0314397	+
PAX9	mRNA	Homo sapiens paired box 9 (PAX9), mRNA [NM_006194]	6.12036	0.809951	0.00731798	+
PBDC1	mRNA	Homo sapiens polysaccharide biosynthesis domain containing 1 (PBDC1), mRNA [NM_016500]	8.15201	0.802318	0.0381617	+
PCGF1	mRNA	Homo sapiens polycomb group ring finger 1 (PCGF1), mRNA [NM_032673]	9.82874	0.890134	0.00444921	+
PCGF3	uncharacterized	polycomb group ring finger 3 [Source:HGNC Symbol;Acc:10066] [ENST00000430644]	9.24385	1.26948	0.00542625	+
PCNXL4	cDNA	Homo sapiens cDNA FLJ38170 fis, clone FCBBF1000024. [AK095489]	10.5971	0.860288	0.0101343	+
PGAM5	mRNA	Homo sapiens phosphoglycerate mutase family member 5 (PGAM5), transcript variant 3, mRNA [NM_138575]	8.91982	1.06752	0.0193558	+
PHAX	mRNA	Homo sapiens phosphorylated adaptor for RNA export (PHAX), mRNA [NM_032177]	11.7457	0.980015	0.0341192	+
PHF12	uncharacterized	PHD finger protein 12 [Source:HGNC Symbol;Acc:20816] [ENST00000378879]	7.72199	0.789969	0.0150533	+
PHKG1	mRNA	Homo sapiens phosphorylase kinase, gamma 1 (muscle) (PHKG1), transcript variant 1, mRNA [NM_001258459]	5.36283	0.8558	0.0314042	+
PIM3	mRNA	Homo sapiens pim-3 oncogene (PIM3), mRNA [NM_001001852]	13.783	0.807393	0.0244894	+
PLA2G2C	mRNA	Homo sapiens phospholipase A2, group IIC (PLA2G2C), mRNA [NM_001105572]	4.60372	1.04722	0.0192975	+
PLD6	mRNA	Homo sapiens phospholipase D family, member 6 (PLD6), mRNA [NM_178836]	9.57967	1.62616	0.00816174	+
PMF1	mRNA	Homo sapiens polyamine-modulated factor 1 (PMF1), transcript variant 2, mRNA [NM_007221]	11.5191	0.801323	0.0154261	+
POFUT1	mRNA	Homo sapiens protein O-fucosyltransferase 1 (POFUT1), transcript variant 2, mRNA [NM_172236]	5.16237	1.63284	0.000629537	+
POLE4	mRNA	Homo sapiens polymerase (DNA-directed), epsilon 4, accessory subunit (POLE4), mRNA [NM_019896]	12.9518	0.762155	0.00647878	+
POLR1A	mRNA	Homo sapiens polymerase (RNA) I polypeptide A, 194kDa (POLR1A), mRNA [NM_015425]	8.02465	0.927997	0.00464759	+
POLR1B	mRNA	Homo sapiens polymerase (RNA) I polypeptide B, 128kDa (POLR1B), transcript variant 1, mRNA [NM_019014]	9.61791	0.889407	0.0299706	+
POMK	mRNA	Homo sapiens protein-O-mannose kinase (POMK), transcript variant 1, mRNA [NM_032237]	5.72432	0.756979	0.0248846	+
PPM1A	mRNA	Homo sapiens protein phosphatase, Mg2+Mn2+ dependent, 1A (PPM1A), transcript variant 2, mRNA [NM_177951]	7.46352	1.10791	0.00395696	+
PPP1R15A	mRNA	Homo sapiens protein phosphatase 1, regulatory subunit 15A (PPP1R15A), mRNA [NM_014330]	9.75159	1.33419	0.00713723	+
PPRC1	mRNA	Homo sapiens peroxisome proliferator-activated receptor gamma, coactivator-related 1 (PPRC1), mRNA [NM_015062]	12.2462	0.820124	0.0247124	+
PQBP1	mRNA	Homo sapiens polyglutamine binding protein 1 (PQBP1), transcript variant 7, mRNA [NM_144495]	12.3564	0.817637	0.013891	+
PRPF38B	mRNA	Homo sapiens pre-mRNA processing factor 38B (PRPF38B), transcript variant 1, mRNA [NM_018061]	9.53091	0.947452	0.0244121	+
PRPS1L1	mRNA	Homo sapiens phosphoribosyl pyrophosphate synthetase 1-like 1 (PRPS1L1), mRNA [NM_175886]	6.04402	0.773066	0.0350922	+
PTBP1	mRNA	Homo sapiens polypyrimidine tract binding protein 1 (PTBP1), transcript variant 1, mRNA [NM_002819]	3.81147	1.11431	0.0120585	+
PTCHD3P1	ncRNA	Homo sapiens patched domain containing 3 pseudogene 1 (PTCHD3P1), non-coding RNA [NR_003930]	7.27927	1.3161	0.00119137	+
PUM2	mRNA	Homo sapiens pumilio RNA-binding family member 2 (PUM2), transcript variant 1, mRNA [NM_015317]	8.92431	0.868907	0.0377151	+
PVRL1	mRNA	Homo sapiens poliovirus receptor-related 1 (herpesvirus entry mediator C) (PVRL1), transcript variant 3, mRNA [NM_203286]	10.0763	1.05022	0.0365496	+
RAB30	mRNA	Homo sapiens RAB30, member RAS oncogene family (RAB30), transcript variant 2, mRNA [NM_014488]	4.86601	1.12748	0.0406738	+
RAD1	mRNA	Homo sapiens RAD1 homolog (S. pombe) (RAD1), transcript variant 1, mRNA [NM_002853]	9.14611	0.891268	0.00744843	+
RAD23B	mRNA	Homo sapiens RAD23 homolog B (S. cerevisiae) (RAD23B), transcript variant 1, mRNA [NM_002874]	8.52158	0.890737	0.0388639	+
RASD1	mRNA	Homo sapiens RAS, dexamethasone-induced 1 (RASD1), transcript variant 1, mRNA [NM_016084]	5.08922	2.77282	0.00106222	+
RASGEF1B	mRNA	Homo sapiens RasGEF domain family, member 1B (RASGEF1B), mRNA [NM_152545]	6.11287	1.11556	0.00757333	+
RBBP5	mRNA	Homo sapiens retinoblastoma binding protein 5 (RBBP5), transcript variant 3, mRNA [NM_001193273]	5.89228	0.866885	0.0171932	+
RBM19	mRNA	Homo sapiens RNA binding motif protein 19 (RBM19), transcript variant 2, mRNA [NM_016196]	9.16106	0.975462	0.0136989	+
RBM33	uncharacterized	RNA binding motif protein 33 [Source:HGNC Symbol;Acc:27223] [ENST00000287912]	8.54437	1.44639	2.37172e-05	+
RBM7	mRNA	Homo sapiens RNA binding motif protein 7 (RBM7), transcript variant 2, mRNA [NM_016090]	9.0667	0.756427	0.0437574	+
RCL1	mRNA	Homo sapiens RNA terminal phosphate cyclase-like 1 (RCL1), transcript variant 1, mRNA [NM_005772]	9.9816	0.86357	0.0297235	+
RGS1	mRNA	Homo sapiens regulator of G-protein signaling 1 (RGS1), mRNA [NM_002922]	6.00604	2.84461	3.3075e-05	+
RMND5A	mRNA	Homo sapiens required for meiotic nuclear division 5 homolog A (S. cerevisiae) (RMND5A), mRNA [NM_022780]	9.29863	1.38239	1.84424e-07	+
RNF213	mRNA	Homo sapiens ring finger protein 213 (RNF213), transcript variant 3, mRNA [NM_001256071]	8.01877	1.49491	0.000144984	+
RPP40	mRNA	Homo sapiens ribonuclease PMRP 40kDa subunit (RPP40), transcript variant 1, mRNA [NM_006638]	10.7489	0.912469	0.0204198	+
S1PR1	mRNA	Homo sapiens sphingosine-1-phosphate receptor 1 (S1PR1), mRNA [NM_001400]	7.78413	1.28179	0.00941739	+
SAMD8	mRNA	Homo sapiens sterile alpha motif domain containing 8 (SAMD8), transcript variant 2, mRNA [NM_144660]	7.92934	1.69563	6.22989e-05	+
SBDSP1	ncRNA	Homo sapiens Shwachman-Bodian-Diamond syndrome pseudogene 1 (SBDSP1), transcript variant 3, non-coding RNA [NR_001588]	6.47084	1.08032	0.00646661	+
SDE2	mRNA	Homo sapiens SDE2 telomere maintenance homolog (S. pombe) (SDE2), mRNA [NM_152608]	8.91719	1.16574	0.000791769	+
SECISBP2L	mRNA	Homo sapiens SECIS binding protein 2-like (SECISBP2L), transcript variant 2, mRNA [NM_014701]	5.59248	1.16265	0.0268599	+
SELRC1	mRNA	Homo sapiens Sel1 repeat containing 1 (SELRC1), mRNA [NM_023077]	11.4567	0.833373	0.00463791	+
SEMA7A	mRNA	Homo sapiens semaphorin 7A, GPI membrane anchor (John Milton Hagen blood group) (SEMA7A), transcript variant 1, mRNA [NM_003612]	7.478	1.16554	0.0026946	+
SERPINB8	mRNA	Homo sapiens serpin peptidase inhibitor, clade B (ovalbumin), member 8 (SERPINB8), transcript variant 3, mRNA [NM_001031848]	7.27486	1.02659	0.0383881	+
SETD4	mRNA	Homo sapiens SET domain containing 4 (SETD4), transcript variant 1, mRNA [NM_017438]	10.1907	0.929924	0.000150376	+
SETD7	mRNA	Homo sapiens SET domain containing (lysine methyltransferase) 7 (SETD7), mRNA [NM_030648]	8.6272	1.04729	0.000701449	+
SFMBT2	uncharacterized	Scm-like with four mbt domains 2 [Source:HGNC Symbol;Acc:20256] [ENST00000379713]	7.66338	1.41994	0.000652257	+
SGK1	mRNA	Homo sapiens serumglucocorticoid regulated kinase 1 (SGK1), transcript variant 1, mRNA [NM_005627]	9.93214	1.26026	0.037259	+
SIAH1	mRNA	Homo sapiens siah E3 ubiquitin protein ligase 1 (SIAH1), transcript variant 1, mRNA [NM_003031]	9.95106	0.763566	0.00338378	+
SIRT1	mRNA	Homo sapiens sirtuin 1 (SIRT1), transcript variant 1, mRNA [NM_012238]	9.50888	0.794823	0.0396471	+
SLC25A2	mRNA	Homo sapiens solute carrier family 25 (mitochondrial carrier; ornithine transporter) member 2 (SLC25A2), mRNA [NM_031947]	4.95634	0.771431	0.00800752	+
SLC2A13	mRNA	Homo sapiens solute carrier family 2 (facilitated glucose transporter), member 13, mRNA (cDNA clone MGC:48624 IMAGE:5272386), complete cds. [BC047507]	5.84146	1.3973	0.0110274	+
SLC30A1	mRNA	Homo sapiens solute carrier family 30 (zinc transporter), member 1 (SLC30A1), mRNA [NM_021194]	8.05115	2.13286	2.02805e-05	+
SLC39A9	mRNA	Homo sapiens solute carrier family 39, member 9 (SLC39A9), transcript variant 1, mRNA [NM_018375]	8.01179	0.821184	0.0103624	+
SMAD4	mRNA	Homo sapiens SMAD family member 4 (SMAD4), mRNA [NM_005359]	7.84673	0.810247	0.0124893	+
SMAD5	mRNA	Homo sapiens SMAD family member 5 (SMAD5), transcript variant 2, mRNA [NM_001001419]	9.01187	0.815696	0.0049912	+
SMG1P1	pseudogene	SMG1 pseudogene 1 [Source:HGNC Symbol;Acc:44186] [ENST00000337787]	8.15051	0.947403	0.00214355	+
SMN2	mRNA	Homo sapiens survival of motor neuron 2, centromeric (SMN2), transcript variant c, mRNA [NM_022877]	3.58666	1.08333	0.0367426	+
SNHG17	lincRNA	Homo sapiens small nucleolar RNA host gene 17 (non-protein coding) (SNHG17), transcript variant 1, long non-coding RNA [NR_015366]	10.8331	1.17744	0.00661646	+
SNORA10	mRNA	CM1-HT1146-090101-713-g10 HT1146 Homo sapiens cDNA, mRNA sequence [BG987537]	11.2824	0.819258	0.0221191	+
SNORA19	mRNA	AGENCOURT_14540417 NIA Human H1 Embryonic Stem Cell cDNA Library (Long) Homo sapiens cDNA clone IMAGE:30423983 5, mRNA sequence [CD654100]	1.80344	2.01623	0.000512829	+
SNORA28	snoRNA	Homo sapiens small nucleolar RNA, HACA box 28 (SNORA28), small nucleolar RNA [NR_002964]	5.76549	1.66911	0.00643169	+
SNORA46	mRNA	DKFZp686L14114_r1 686 (synonym: hlcc3) Homo sapiens cDNA clone DKFZp686L14114 5, mRNA sequence [BX470739]	3.0011	1.53048	0.0498279	+
SNORA81	snoRNA	Homo sapiens small nucleolar RNA, HACA box 81 (SNORA81), small nucleolar RNA [NR_002989]	6.05434	1.1749	0.00777094	+
SNTB1	mRNA	Homo sapiens syntrophin, beta 1 (dystrophin-associated protein A1, 59kDa, basic component 1) (SNTB1), mRNA [NM_021021]	3.58863	0.932786	0.0394463	+
SNX18	mRNA	Homo sapiens sorting nexin 18 (SNX18), transcript variant 2, mRNA [NM_052870]	6.53342	1.01721	0.00863805	+
SOCS7	mRNA	Homo sapiens suppressor of cytokine signaling 7 (SOCS7), mRNA [NM_014598]	6.67586	0.974332	0.0154656	+
SPANXN2	mRNA	Homo sapiens SPANX family, member N2 (SPANXN2), mRNA [NM_001009615]	3.31918	1.10677	0.0329948	+
SPRY2	mRNA	Homo sapiens sprouty homolog 2 (Drosophila) (SPRY2), mRNA [NM_005842]	7.85906	0.901776	0.0137532	+
SPTBN1	mRNA	Homo sapiens spectrin, beta, non-erythrocytic 1 (SPTBN1), transcript variant 2, mRNA [NM_178313]	7.38683	1.46037	0.00110999	+
SRGAP2C	mRNA	Homo sapiens SLIT-ROBO Rho GTPase activating protein 2C (SRGAP2C), mRNA [NM_001271872]	7.24374	1.02952	0.0101291	+
SSX5	mRNA	Homo sapiens synovial sarcoma, X breakpoint 5 (SSX5), transcript variant 1, mRNA [NM_021015]	4.9712	0.860182	0.036671	+
ST8SIA5	mRNA	Homo sapiens ST8 alpha-N-acetyl-neuraminide alpha-2,8-sialyltransferase 5 (ST8SIA5), mRNA [NM_013305]	3.7467	2.08239	0.0313233	+
STAM	mRNA	Homo sapiens signal transducing adaptor molecule (SH3 domain and ITAM motif) 1 (STAM), transcript variant 1, mRNA [NM_003473]	8.58707	0.965179	0.0011837	+
STK17A	mRNA	Homo sapiens serinethreonine kinase 17a (STK17A), mRNA [NM_004760]	5.27999	1.06758	0.0386976	+
STK17B	mRNA	Homo sapiens serinethreonine kinase 17b (STK17B), mRNA [NM_004226]	10.1607	1.19208	0.0100952	+
STX11	mRNA	Homo sapiens syntaxin 11 (STX11), mRNA [NM_003764]	6.85298	0.773895	0.0360971	+
TADA2A	mRNA	Homo sapiens transcriptional adaptor 2A (TADA2A), transcript variant 2, mRNA [NM_133439]	8.71871	0.938355	0.000398167	+
TAF13	mRNA	Homo sapiens TAF13 RNA polymerase II, TATA box binding protein (TBP)-associated factor, 18kDa (TAF13), mRNA [NM_005645]	6.33379	1.05596	0.0154743	+
TAF1A	mRNA	Homo sapiens TATA box binding protein (TBP)-associated factor, RNA polymerase I, A, 48kDa (TAF1A), transcript variant 1, mRNA [NM_005681]	8.27381	1.21448	0.00523721	+
TAF5	mRNA	Homo sapiens TAF5 RNA polymerase II, TATA box binding protein (TBP)-associated factor, 100kDa (TAF5), mRNA [NM_006951]	7.46813	0.900724	0.0142337	+
TAF8	mRNA	Homo sapiens TAF8 RNA polymerase II, TATA box binding protein (TBP)-associated factor, 43kDa (TAF8), mRNA [NM_138572]	9.86784	0.777609	0.00381429	+
TAGAP	mRNA	Homo sapiens T-cell activation RhoGTPase activating protein (TAGAP), transcript variant 3, mRNA [NM_138810]	7.83876	1.46049	0.000578538	+
TBC1D24	mRNA	Homo sapiens TBC1 domain family, member 24 (TBC1D24), transcript variant 2, mRNA [NM_020705]	5.06474	1.31961	0.00617404	+
TEX19	mRNA	Homo sapiens testis expressed 19 (TEX19), mRNA [NM_207459]	14.6693	1.06819	0.00889611	+
THEG	mRNA	Homo sapiens theg spermatid protein (THEG), transcript variant 1, mRNA [NM_016585]	5.06228	1.48293	0.00228278	+
TMCO2	mRNA	Homo sapiens transmembrane and coiled-coil domains 2 (TMCO2), mRNA [NM_001008740]	5.20062	0.8954	0.0129516	+
TMED1	mRNA	Homo sapiens transmembrane emp24 protein transport domain containing 1 (TMED1), transcript variant 1, mRNA [NM_006858]	10.2341	0.941971	0.0347685	+
TMEM167B	mRNA	Homo sapiens transmembrane protein 167B (TMEM167B), mRNA [NM_020141]	10.414	0.871331	0.00101709	+
TMEM170A	mRNA	Homo sapiens transmembrane protein 170A (TMEM170A), mRNA [NM_145254]	10.4797	1.32041	7.15389e-06	+
TMEM74	mRNA	Homo sapiens transmembrane protein 74 (TMEM74), mRNA [NM_153015]	6.78968	0.802781	0.0438549	+
TMOD3	mRNA	Homo sapiens tropomodulin 3 (ubiquitous) (TMOD3), mRNA [NM_014547]	9.65371	0.825401	0.00708862	+
TMPO	mRNA	Homo sapiens thymopoietin (TMPO), transcript variant 1, mRNA [NM_003276]	8.64427	0.934463	0.0104131	+
TMPPE	mRNA	Homo sapiens transmembrane protein with metallophosphoesterase domain (TMPPE), transcript variant 1, mRNA [NM_001039770]	6.48863	1.16696	0.00258369	+
TPRX1	mRNA	Homo sapiens tetra-peptide repeat homeobox 1 (TPRX1), mRNA [NM_198479]	5.2583	0.753489	0.0476619	+
TRAF6	mRNA	Homo sapiens TNF receptor-associated factor 6, E3 ubiquitin protein ligase (TRAF6), transcript variant 1, mRNA [NM_145803]	9.51316	0.788744	0.00537669	+
TRIM61	mRNA	Homo sapiens tripartite motif containing 61 (TRIM61), mRNA [NM_001012414]	5.15811	0.891553	0.0423794	+
TTLL11-IT1	uncharacterized	TTLL11 intronic transcript 1 (non-protein coding) [Source:HGNC Symbol;Acc:24214] [ENST00000411790]	4.63987	1.01393	0.0298078	+
TXNIP	mRNA	Homo sapiens thioredoxin interacting protein (TXNIP), mRNA [NM_006472]	14.3002	0.821242	0.0192184	+
UBE2H	mRNA	Homo sapiens ubiquitin-conjugating enzyme E2H (UBE2H), transcript variant 1, mRNA [NM_003344]	9.19541	0.861359	0.0121045	+
UBFD1	mRNA	Homo sapiens ubiquitin family domain containing 1 (UBFD1), mRNA [NM_019116]	11.3215	1.02339	0.00442502	+
USP15	mRNA	Homo sapiens ubiquitin specific peptidase 15 (USP15), transcript variant 2, mRNA [NM_006313]	9.73539	1.01349	0.00537953	+
WDFY3	mRNA	Homo sapiens WD repeat and FYVE domain containing 3 (WDFY3), mRNA [NM_014991]	4.99938	0.856264	0.0288186	+
WDR33	mRNA	Homo sapiens WD repeat domain 33 (WDR33), transcript variant 2, mRNA [NM_001006622]	10.7718	1.57996	1.15467e-05	+
WIPF1	mRNA	Homo sapiens WASWASL interacting protein family, member 1 (WIPF1), transcript variant 2, mRNA [NM_001077269]	11.0593	0.975507	0.00183215	+
WTAP	mRNA	Homo sapiens Wilms tumor 1 associated protein (WTAP), transcript variant 1, mRNA [NM_004906]	9.55616	0.844278	0.0150464	+
XYLB	mRNA	Homo sapiens xylulokinase homolog (H. influenzae) (XYLB), mRNA [NM_005108]	4.09127	1.3427	0.0387227	+
YARS2	mRNA	Homo sapiens tyrosyl-tRNA synthetase 2, mitochondrial (YARS2), mRNA [NM_001040436]	10.2923	0.811161	0.00529052	+
YRDC	mRNA	Homo sapiens yrdC N(6)-threonylcarbamoyltransferase domain containing (YRDC), mRNA [NM_024640]	12.6258	0.904333	0.0139737	+
ZBTB2	mRNA	Homo sapiens zinc finger and BTB domain containing 2 (ZBTB2), mRNA [NM_020861]	9.72471	0.764988	0.0391012	+
ZBTB3	mRNA	Homo sapiens zinc finger and BTB domain containing 3 (ZBTB3), mRNA [NM_024784]	9.79697	1.04666	0.00594013	+
ZDHHC20	mRNA	Homo sapiens zinc finger, DHHC-type containing 20 (ZDHHC20), transcript variant 1, mRNA [NM_153251]	8.74674	1.32208	0.00227452	+
ZFX	mRNA	Homo sapiens zinc finger protein, X-linked (ZFX), transcript variant 1, mRNA [NM_003410]	4.24738	1.88079	0.00943933	+
ZG16	mRNA	Homo sapiens zymogen granule protein 16 (ZG16), mRNA [NM_152338]	2.78636	1.1427	0.0168496	+
ZNF207	mRNA	Homo sapiens zinc finger protein 207 (ZNF207), transcript variant 2, mRNA [NM_001032293]	11.2699	0.888015	0.00427134	+
ZNF367	mRNA	Homo sapiens zinc finger protein 367 (ZNF367), mRNA [NM_153695]	6.28834	0.825651	0.00441358	+
ZNF385D	mRNA	Homo sapiens zinc finger protein 385D (ZNF385D), mRNA [NM_024697]	2.89032	1.28163	0.0328421	+
ZNF460	mRNA	Homo sapiens zinc finger protein 460 (ZNF460), mRNA [NM_006635]	6.11533	1.04801	0.0112078	+
ZNF622	mRNA	Homo sapiens zinc finger protein 622 (ZNF622), mRNA [NM_033414]	11.0999	0.770519	0.00248421	+
ZNF649	mRNA	Homo sapiens zinc finger protein 649 (ZNF649), mRNA [NM_023074]	4.66195	1.59866	0.00212083	+
ZXDA	mRNA	Homo sapiens zinc finger, X-linked, duplicated A (ZXDA), mRNA [NM_007156]	5.57941	0.873566	0.0113834	+
Down-regulation (344)
ABCA3	mRNA	Homo sapiens ATP-binding cassette, sub-family A (ABC1), member 3 (ABCA3), mRNA [NM_001089]	3.28399	-1.01351	0.0234629	-
ABCB6	mRNA	Homo sapiens ATP-binding cassette, sub-family B (MDRTAP), member 6 (ABCB6), mRNA [NM_005689]	8.11227	-1.07882	0.013311	-
ABLIM1	mRNA	Homo sapiens actin binding LIM protein 1 (ABLIM1), transcript variant 3, mRNA [NM_001003408]	12.6522	-0.995867	0.018759	-
ACPL2	mRNA	Homo sapiens acid phosphatase-like 2 (ACPL2), transcript variant 1, mRNA [NM_152282]	11.2074	-1.24429	0.00852608	-
ADAMTS13	mRNA	Homo sapiens ADAM metallopeptidase with thrombospondin type 1 motif, 13 (ADAMTS13), transcript variant 3, mRNA [NM_139026]	7.3441	-0.920007	0.0173834	-
ADIRF-AS1	mRNA	Homo sapiens, clone IMAGE:3913679, mRNA. [BC017676]	3.65114	-0.991199	0.0297075	-
ADRA2C	mRNA	Homo sapiens adrenoceptor alpha 2C (ADRA2C), mRNA [NM_000683]	5.76777	-1.81771	0.00423391	-
ADRBK2	mRNA	Homo sapiens adrenergic, beta, receptor kinase 2 (ADRBK2), mRNA [NM_005160]	13.8812	-0.923322	0.043853	-
AGPAT5	mRNA	Homo sapiens 1-acylglycerol-3-phosphate O-acyltransferase 5 (AGPAT5), mRNA [NM_018361]	10.5525	-1.2653	0.0185597	-
AGRN	mRNA	Homo sapiens agrin (AGRN), mRNA [NM_198576]	7.79282	-0.879397	0.0264323	-
AJUBA	mRNA	Homo sapiens ajuba LIM protein (AJUBA), transcript variant 1, mRNA [NM_032876]	8.2573	-0.853422	0.0480181	-
AMPD3	mRNA	Homo sapiens adenosine monophosphate deaminase 3 (AMPD3), transcript variant 3, mRNA [NM_001025390]	8.50474	-1.06295	0.021113	-
ANGPTL4	mRNA	Homo sapiens angiopoietin-like 4 (ANGPTL4), transcript variant 1, mRNA [NM_139314]	9.07738	-1.62344	0.0393952	-
ANKRD34A	mRNA	Homo sapiens ankyrin repeat domain 34A (ANKRD34A), mRNA [NM_001039888]	4.51563	-1.24449	0.0158659	-
ANKS1A	mRNA	Homo sapiens ankyrin repeat and sterile alpha motif domain containing 1A (ANKS1A), mRNA [NM_015245]	10.9381	-1.18826	0.0106062	-
AOC1	mRNA	Homo sapiens amine oxidase, copper containing 1 (AOC1), transcript variant 2, mRNA [NM_001091]	2.75127	-0.973965	0.0172062	-
APLN	mRNA	Homo sapiens apelin (APLN), mRNA [NM_017413]	10.0817	-1.14891	0.0344879	-
APOLD1	mRNA	Homo sapiens apolipoprotein L domain containing 1 (APOLD1), transcript variant 1, mRNA [NM_001130415]	7.26118	-0.899054	0.0173272	-
ARHGEF4	mRNA	Homo sapiens Rho guanine nucleotide exchange factor (GEF) 4 (ARHGEF4), transcript variant 2, mRNA [NM_032995]	6.85087	-1.17584	0.0118859	-
ASB13	mRNA	Homo sapiens ankyrin repeat and SOCS box containing 13 (ASB13), transcript variant 1, mRNA [NM_024701]	10.4739	-0.780155	0.00924525	-
ASIC1	mRNA	Homo sapiens acid-sensing (proton-gated) ion channel 1 (ASIC1), transcript variant 1, mRNA [NM_020039]	11.0009	-1.01136	0.00596871	-
ASPRV1	mRNA	Homo sapiens aspartic peptidase, retroviral-like 1 (ASPRV1), mRNA [NM_152792]	10.3702	-1.07083	0.00257716	-
ATP10A	mRNA	Homo sapiens ATPase, class V, type 10A (ATP10A), mRNA [NM_024490]	3.20053	-1.04629	0.0067484	-
ATXN1	mRNA	Homo sapiens ataxin 1 (ATXN1), transcript variant 1, mRNA [NM_000332]	3.73617	-1.4361	0.00152713	-
B3GNT3	mRNA	Homo sapiens UDP-GlcNAc:betaGal beta-1,3-N-acetylglucosaminyltransferase 3 (B3GNT3), mRNA [NM_014256]	5.51305	-0.785557	0.0251124	-
BAI2	mRNA	Homo sapiens brain-specific angiogenesis inhibitor 2 (BAI2), mRNA [NM_001703]	10.1212	-0.945855	0.0221598	-
BAIAP2L2	mRNA	Homo sapiens BAI1-associated protein 2-like 2 (BAIAP2L2), mRNA [NM_025045]	6.98813	-0.862981	0.0377607	-
BCL2L2	mRNA	Homo sapiens BCL2-like 2 (BCL2L2), transcript variant 1, mRNA [NM_004050]	6.66766	-1.36073	0.00128489	-
BRICD5	mRNA	Homo sapiens BRICHOS domain containing 5 (BRICD5), mRNA [NM_182563]	10.092	-0.831134	0.00454105	-
BZRAP1	mRNA	Homo sapiens benzodiazapine receptor (peripheral) associated protein 1 (BZRAP1), transcript variant 1, mRNA [NM_004758]	7.18688	-1.33965	0.0119006	-
C10orf25	mRNA	Homo sapiens chromosome 10 open reading frame 25 (C10orf25), mRNA [NM_001039380]	8.36355	-0.836355	0.0049591	-
C11orf21	mRNA	Homo sapiens chromosome 11 open reading frame 21 (C11orf21), transcript variant 1, mRNA [NM_001142946]	8.77217	-0.757842	0.0391176	-
C15orf52	mRNA	Homo sapiens chromosome 15 open reading frame 52 (C15orf52), mRNA [NM_207380]	7.9671	-0.907773	0.00990489	-
C17orf100	mRNA	Homo sapiens chromosome 17 open reading frame 100 (C17orf100), mRNA [NM_001105520]	6.29525	-0.811344	0.023124	-
C17orf96	mRNA	Homo sapiens chromosome 17 open reading frame 96 (C17orf96), mRNA [NM_001130677]	13.299	-0.816663	0.0268618	-
C1orf213	lincRNA	Homo sapiens chromosome 1 open reading frame 213 (C1orf213), transcript variant 2, long non-coding RNA [NR_033691]	9.52937	-1.7181	0.00861536	-
C1QTNF4	mRNA	Homo sapiens C1q and tumor necrosis factor related protein 4 (C1QTNF4), mRNA [NM_031909]	6.40725	-1.03895	0.00701393	-
C20orf194	mRNA	Homo sapiens chromosome 20 open reading frame 194 (C20orf194), mRNA [NM_001009984]	7.56222	-0.794319	0.0329045	-
C20orf203	mRNA	Homo sapiens chromosome 20 open reading frame 203 (C20orf203), mRNA [NM_182584]	3.02266	-1.38736	0.00628676	-
C21orf58	mRNA	Homo sapiens chromosome 21 open reading frame 58 (C21orf58), transcript variant 2, mRNA [NM_001286462]	8.93661	-0.762431	0.0398742	-
C2orf27A	mRNA	Homo sapiens chromosome 2 open reading frame 27A (C2orf27A), mRNA [NM_013310]	3.9229	-1.45272	0.010901	-
C2orf81	mRNA	Homo sapiens chromosome 2 open reading frame 81 (C2orf81), mRNA [NM_001145054]	8.31528	-1.40997	0.000841273	-
C3orf18	mRNA	Homo sapiens chromosome 3 open reading frame 18 (C3orf18), transcript variant 1, mRNA [NM_016210]	8.9908	-1.13719	0.0295456	-
C4orf47	mRNA	Homo sapiens chromosome 4 open reading frame 47 (C4orf47), mRNA [NM_001114357]	7.80058	-2.45109	0.00185507	-
C8orf44	mRNA	Homo sapiens chromosome 8 open reading frame 44 (C8orf44), mRNA [NM_019607]	10.5451	-1.18321	0.000862007	-
C9orf96	mRNA	Homo sapiens chromosome 9 open reading frame 96 (C9orf96), transcript variant 1, mRNA [NM_153710]	7.16341	-0.852433	0.026328	-
CAMK2B	mRNA	Homo sapiens calciumcalmodulin-dependent protein kinase II beta (CAMK2B), transcript variant 6, mRNA [NM_172082]	3.21101	-1.17189	0.0143493	-
CAND1.11	lincRNA	Homo sapiens uncharacterized LOC100130460 (CAND1.11), long non-coding RNA [NR_103765]	6.42943	-1.41256	0.00243308	-
CARD10	mRNA	Homo sapiens caspase recruitment domain family, member 10 (CARD10), mRNA [NM_014550]	4.03662	-1.30425	0.00952412	-
CBX7	mRNA	Homo sapiens chromobox homolog 7 (CBX7), mRNA [NM_175709]	9.41881	-0.990016	0.0041226	-
CCDC114	mRNA	Homo sapiens coiled-coil domain containing 114 (CCDC114), mRNA [NM_144577]	7.11788	-1.37662	0.00614877	-
CCDC42B	mRNA	Homo sapiens coiled-coil domain containing 42B (CCDC42B), mRNA [NM_001144872]	3.86813	-1.3105	0.00188678	-
CCDC64B	mRNA	Homo sapiens coiled-coil domain containing 64B (CCDC64B), mRNA [NM_001103175]	9.76789	-1.89414	0.00966188	-
CCR2	mRNA	Homo sapiens chemokine (C-C motif) receptor 2 (CCR2), transcript variant A, mRNA [NM_001123041]	7.15387	-1.20174	0.00440738	-
CCR5	mRNA	Homo sapiens chemokine (C-C motif) receptor 5 (genepseudogene) (CCR5), transcript variant A, mRNA [NM_000579]	8.87654	-2.22572	6.49109e-05	-
CCR7	mRNA	Homo sapiens chemokine (C-C motif) receptor 7 (CCR7), mRNA [NM_001838]	13.6468	-1.37266	0.0146187	-
CCR8	mRNA	Homo sapiens chemokine (C-C motif) receptor 8 (CCR8), mRNA [NM_005201]	4.68917	-0.796318	0.0383518	-
CD27	mRNA	Homo sapiens CD27 molecule (CD27), mRNA [NM_001242]	12.9642	-1.15882	0.0465035	-
CDPF1	mRNA	Homo sapiens cysteine-rich, DPF motif domain containing 1 (CDPF1), mRNA [NM_207327]	13.3653	-1.17698	0.00169652	-
CEACAM4	mRNA	Homo sapiens carcinoembryonic antigen-related cell adhesion molecule 4 (CEACAM4), mRNA [NM_001817]	3.68285	-0.916321	0.0476532	-
CECR5-AS1	lincRNA	Homo sapiens CECR5 antisense RNA 1 (CECR5-AS1), transcript variant 2, long non-coding RNA [NR_024482]	10.5125	-1.15875	0.0422142	-
CELF5	mRNA	Homo sapiens CUGBP, Elav-like family member 5 (CELF5), transcript variant 1, mRNA [NM_021938]	5.78642	-0.800308	0.0465254	-
CELSR3	mRNA	Homo sapiens cadherin, EGF LAG seven-pass G-type receptor 3 (CELSR3), mRNA [NM_001407]	10.3851	-0.753865	0.0170287	-
CERK	mRNA	Homo sapiens ceramide kinase (CERK), mRNA [NM_022766]	9.83595	-0.897311	0.0459551	-
CLIP3	mRNA	Homo sapiens CAP-GLY domain containing linker protein 3 (CLIP3), transcript variant 2, mRNA [NM_015526]	6.98114	-1.42154	0.00492932	-
CLMN	mRNA	Homo sapiens calmin (calponin-like, transmembrane) (CLMN), mRNA [NM_024734]	6.75322	-0.907798	0.047661	-
CMTM4	mRNA	Homo sapiens CKLF-like MARVEL transmembrane domain containing 4 (CMTM4), transcript variant 2, mRNA [NM_181521]	6.85442	-1.36903	0.0321286	-
COL9A2	mRNA	Homo sapiens collagen, type IX, alpha 2 (COL9A2), mRNA [NM_001852]	5.17083	-0.882378	0.0453834	-
COLQ	mRNA	Homo sapiens collagen-like tail subunit (single strand of homotrimer) of asymmetric acetylcholinesterase (COLQ), transcript variant II, mRNA [NM_080538]	4.7541	-0.880881	0.0463556	-
CPEB2	mRNA	Homo sapiens cytoplasmic polyadenylation element binding protein 2 (CPEB2), transcript variant B, mRNA [NM_182485]	2.95936	-0.876151	0.0433534	-
CTDSP1	mRNA	Homo sapiens CTD (carboxy-terminal domain, RNA polymerase II, polypeptide A) small phosphatase 1 (CTDSP1), transcript variant 2, mRNA [NM_182642]	13.4747	-0.865927	0.0115832	-
CX3CR1	mRNA	Homo sapiens chemokine (C-X3-C motif) receptor 1 (CX3CR1), transcript variant 4, mRNA [NM_001337]	6.78607	-1.03709	0.00328467	-
CXorf65	mRNA	Homo sapiens chromosome X open reading frame 65 (CXorf65), transcript variant 1, mRNA [NM_001025265]	10.9388	-0.879253	0.0162108	-
CYTH4	mRNA	Homo sapiens cytohesin 4 (CYTH4), mRNA [NM_013385]	10.3053	-1.00983	0.0256262	-
DBH-AS1	lincRNA	Homo sapiens DBH antisense RNA 1 (DBH-AS1), long non-coding RNA [NR_102735]	13.3102	-1.23741	0.00248026	-
DEGS1	mRNA	Homo sapiens delta(4)-desaturase, sphingolipid 1 (DEGS1), mRNA [NM_003676]	11.7641	-1.14926	0.0224805	-
DHRS3	mRNA	Homo sapiens dehydrogenasereductase (SDR family) member 3 (DHRS3), mRNA [NM_004753]	10.9697	-1.2694	0.00806557	-
DICER1-AS1	lincRNA	Homo sapiens DICER1 antisense RNA 1 (DICER1-AS1), long non-coding RNA [NR_015415]	8.36463	-1.01949	0.0147483	-
DIXDC1	mRNA	Homo sapiens DIX domain containing 1 (DIXDC1), transcript variant 1, mRNA [NM_001037954]	8.38032	-1.26967	0.00196296	-
DND1	mRNA	Homo sapiens DND microRNA-mediated repression inhibitor 1 (DND1), mRNA [NM_194249]	9.37129	-1.0979	0.00255029	-
DOCK9-AS2	lincRNA	Homo sapiens DOCK9 antisense RNA 2 (head to head) (DOCK9-AS2), long non-coding RNA [NR_047482]	9.52321	-1.36728	0.00202275	-
DOK3	mRNA	Homo sapiens docking protein 3 (DOK3), transcript variant 2, mRNA [NM_001144875]	6.71116	-0.897577	0.0303768	-
DUSP3	mRNA	Homo sapiens dual specificity phosphatase 3 (DUSP3), mRNA [NM_004090]	9.51016	-1.3758	0.00150543	-
DUSP5P1	ncRNA	Homo sapiens dual specificity phosphatase 5 pseudogene 1 (DUSP5P1), non-coding RNA [NR_002834]	8.73347	-1.35569	0.0343443	-
DYNLT1	uncharacterized	dynein, light chain, Tctex-type 1 [Source:HGNC Symbol;Acc:11697] [ENST00000367088]	11.0063	-0.916008	0.00105589	-
EEF2K	mRNA	Homo sapiens eukaryotic elongation factor-2 kinase (EEF2K), mRNA [NM_013302]	10.2586	-0.92162	0.0145307	-
EFCAB3	mRNA	Homo sapiens EF-hand calcium binding domain 3 (EFCAB3), transcript variant 1, mRNA [NM_001144933]	7.5588	-1.42045	0.0310527	-
EFEMP2	mRNA	Homo sapiens EGF containing fibulin-like extracellular matrix protein 2 (EFEMP2), transcript variant 1, mRNA [NM_016938]	9.51294	-1.73004	0.00131299	-
ELFN2	mRNA	Homo sapiens extracellular leucine-rich repeat and fibronectin type III domain containing 2 (ELFN2), mRNA [NM_052906]	7.72639	-1.60099	0.0461971	-
EPM2AIP1	mRNA	Homo sapiens EPM2A (laforin) interacting protein 1 (EPM2AIP1), mRNA [NM_014805]	7.264	-1.09587	0.036395	-
ESPNL	mRNA	Homo sapiens espin-like (ESPNL), mRNA [NM_194312]	10.1183	-1.17551	0.00199975	-
ESYT2	mRNA	Homo sapiens extended synaptotagmin-like protein 2 (ESYT2), mRNA [NM_020728]	11.1376	-0.817055	0.0177085	-
F12	mRNA	Homo sapiens coagulation factor XII (Hageman factor) (F12), mRNA [NM_000505]	10.4066	-0.997351	0.0218364	-
FAM101B	mRNA	Homo sapiens family with sequence similarity 101, member B (FAM101B), mRNA [NM_182705]	13.1981	-0.77839	0.0322555	-
FAM57B	mRNA	Homo sapiens family with sequence similarity 57, member B (FAM57B), mRNA [NM_031478]	9.82541	-0.849477	0.0333656	-
FBLN5	mRNA	Homo sapiens fibulin 5 (FBLN5), mRNA [NM_006329]	9.89035	-1.81862	0.000826773	-
FBN3	mRNA	Homo sapiens fibrillin 3 (FBN3), mRNA [NM_032447]	3.1118	-1.90151	0.000308658	-
FBXO15	mRNA	Homo sapiens F-box protein 15 (FBXO15), transcript variant 1, mRNA [NM_152676]	8.24329	-0.764495	0.0138825	-
FBXO41	mRNA	Homo sapiens F-box protein 41 (FBXO41), mRNA [NM_001080410]	11.4533	-0.996379	0.00311604	-
FER1L6-AS1	lincRNA	Homo sapiens FER1L6 antisense RNA 1 (FER1L6-AS1), long non-coding RNA [NR_040044]	2.79292	-1.20847	0.0474604	-
FGD5	mRNA	Homo sapiens FYVE, RhoGEF and PH domain containing 5 (FGD5), mRNA [NM_152536]	12.1141	-1.41952	0.000787245	-
FLJ30403	lincRNA	Homo sapiens uncharacterized LOC729975 (FLJ30403), long non-coding RNA [NR_034159]	6.28594	-1.10702	0.046361	-
FLJ31945	miscRNA	PREDICTED: Homo sapiens uncharacterized LOC440137 (FLJ31945), misc_RNA [XR_159012]	5.19701	-0.755392	0.0231571	-
FLJ37453	lincRNA	Homo sapiens uncharacterized LOC729614 (FLJ37453), long non-coding RNA [NR_024279]	11.1276	-0.870217	0.00925868	-
FLJ45079	lincRNA	Homo sapiens FLJ45079 protein (FLJ45079), long non-coding RNA [NR_028337]	5.26875	-1.88384	0.00225736	-
FLJ45248	cDNA	Homo sapiens cDNA FLJ45248 fis, clone BRHIP2006819. [AK127183]	9.57149	-1.19556	0.0406685	-
FOXI3	mRNA	Homo sapiens forkhead box I3 (FOXI3), mRNA [NM_001135649]	4.62676	-1.25382	0.026179	-
FUT11	mRNA	Homo sapiens fucosyltransferase 11 (alpha (1,3) fucosyltransferase) (FUT11), transcript variant 2, mRNA [NM_001284194]	8.22525	-1.03032	0.0336567	-
GAB3	mRNA	Homo sapiens GRB2-associated binding protein 3 (GAB3), transcript variant 1, mRNA [NM_001081573]	5.83066	-0.848493	0.0244547	-
GADD45G	mRNA	Homo sapiens growth arrest and DNA-damage-inducible, gamma (GADD45G), mRNA [NM_006705]	2.95774	-1.8279	0.00327723	-
GATM	mRNA	Homo sapiens glycine amidinotransferase (L-arginine:glycine amidinotransferase) (GATM), mRNA [NM_001482]	3.59585	-1.46082	0.00814037	-
GGA2	mRNA	Homo sapiens golgi-associated, gamma adaptin ear containing, ARF binding protein 2 (GGA2), mRNA [NM_015044]	8.06615	-0.764642	0.0257631	-
GLB1L3	uncharacterized	galactosidase, beta 1-like 3 [Source:HGNC Symbol;Acc:25147] [ENST00000389887]	7.47916	-1.11481	0.0471815	-
GNB3	mRNA	Homo sapiens guanine nucleotide binding protein (G protein), beta polypeptide 3 (GNB3), mRNA [NM_002075]	6.51014	-1.50514	0.00275782	-
GOLGA1	uncharacterized	golgin A1 [Source:HGNC Symbol;Acc:4424] [ENST00000373551]	6.68371	-1.02745	0.0070787	-
GPR115	mRNA	Homo sapiens G protein-coupled receptor 115 (GPR115), mRNA [NM_153838]	2.28422	-1.41797	0.0203757	-
GPR19	mRNA	Homo sapiens G protein-coupled receptor 19 (GPR19), mRNA [NM_006143]	8.68449	-0.869551	0.00245525	-
GPR61	mRNA	Homo sapiens G protein-coupled receptor 61 (GPR61), mRNA [NM_031936]	3.20599	-1.08176	0.0447535	-
GPR68	mRNA	Homo sapiens G protein-coupled receptor 68 (GPR68), transcript variant 2, mRNA [NM_003485]	12.3351	-0.790045	0.0379857	-
GRHL2	mRNA	Homo sapiens grainyhead-like 2 (Drosophila) (GRHL2), mRNA [NM_024915]	3.63526	-1.66271	0.0232236	-
GTSE1	mRNA	Homo sapiens G-2 and S-phase expressed 1 (GTSE1), mRNA [NM_016426]	13.76	-1.33133	0.00135163	-
GTSE1-AS1	lincRNA	Homo sapiens GTSE1 antisense RNA 1 (head to head) (GTSE1-AS1), long non-coding RNA [NR_024009]	7.95373	-0.778781	0.00701791	-
H1FX-AS1	lincRNA	Homo sapiens H1FX antisense RNA 1 (H1FX-AS1), long non-coding RNA [NR_026991]	5.28278	-1.04216	0.000618643	-
HAR1A	lincRNA	Homo sapiens highly accelerated region 1A (non-protein coding) (HAR1A), long non-coding RNA [NR_003244]	10.5067	-1.27153	0.000531818	-
HCG27	lincRNA	Homo sapiens HLA complex group 27 (non-protein coding) (HCG27), long non-coding RNA [NR_026791]	6.79672	-1.16032	0.00867962	-
HDAC4	mRNA	Homo sapiens histone deacetylase 4 (HDAC4), mRNA [NM_006037]	11.0352	-0.896133	0.00636015	-
HDHD1	mRNA	Homo sapiens haloacid dehalogenase-like hydrolase domain containing 1 (HDHD1), transcript variant 2, mRNA [NM_012080]	9.92788	-0.938148	0.00376591	-
HES4	mRNA	Homo sapiens hes family bHLH transcription factor 4 (HES4), transcript variant 2, mRNA [NM_021170]	10.5229	-1.12168	0.0329539	-
HIC1	mRNA	Homo sapiens hypermethylated in cancer 1 (HIC1), transcript variant 1, mRNA [NM_006497]	7.82658	-1.27757	0.0329254	-
HMGCL	mRNA	Homo sapiens 3-hydroxymethyl-3-methylglutaryl-CoA lyase (HMGCL), transcript variant 1, mRNA [NM_000191]	9.96598	-0.990671	0.00854361	-
HSPB2	mRNA	Homo sapiens heat shock 27kDa protein 2 (HSPB2), mRNA [NM_001541]	2.64913	-1.4439	0.0195855	-
HYAL1	mRNA	Homo sapiens hyaluronoglucosaminidase 1 (HYAL1), transcript variant 8, mRNA [NM_153281]	2.61205	-1.48199	0.0150701	-
IBA57-AS1	lincRNA	Homo sapiens IBA57 antisense RNA 1 (head to head) (IBA57-AS1), transcript variant 1, long non-coding RNA [NR_103539]	6.53397	-0.897548	0.00391822	-
IMPA2	mRNA	Homo sapiens inositol(myo)-1(or 4)-monophosphatase 2 (IMPA2), mRNA [NM_014214]	11.0579	-0.906036	0.00178017	-
ING4	mRNA	Homo sapiens inhibitor of growth family, member 4 (ING4), transcript variant 1, mRNA [NM_016162]	11.4823	-0.813747	0.0031732	-
ITGA11	mRNA	Homo sapiens integrin, alpha 11 (ITGA11), mRNA [NM_001004439]	6.07681	-0.926889	0.0127554	-
ITGB1BP2	mRNA	Homo sapiens integrin beta 1 binding protein (melusin) 2 (ITGB1BP2), mRNA [NM_012278]	8.07709	-0.794953	0.0144165	-
ITLN2	mRNA	Homo sapiens intelectin 2 (ITLN2), mRNA [NM_080878]	4.06641	-1.39596	0.0110098	-
JAM3	mRNA	Homo sapiens junctional adhesion molecule 3 (JAM3), transcript variant 1, mRNA [NM_032801]	9.47653	-0.937223	0.0353291	-
JHDM1D-AS1	lincRNA	Homo sapiens JHDM1D antisense RNA 1 (head to head) (JHDM1D-AS1), long non-coding RNA [NR_024451]	5.55216	-1.80487	0.00167806	-
JPH2	mRNA	Homo sapiens junctophilin 2 (JPH2), transcript variant 2, mRNA [NM_175913]	5.50281	-1.12572	0.00105735	-
KATNAL2	mRNA	Homo sapiens katanin p60 subunit A-like 2 (KATNAL2), mRNA [NM_031303]	8.37051	-1.01832	0.00242735	-
KAZALD1	mRNA	Homo sapiens Kazal-type serine peptidase inhibitor domain 1 (KAZALD1), mRNA [NM_030929]	10.0359	-1.2078	0.00142881	-
KBTBD11	mRNA	Homo sapiens kelch repeat and BTB (POZ) domain containing 11 (KBTBD11), mRNA [NM_014867]	12.0196	-1.0135	0.00574473	-
KCNJ10	mRNA	Homo sapiens potassium inwardly-rectifying channel, subfamily J, member 10 (KCNJ10), mRNA [NM_002241]	3.26734	-1.27846	0.012365	-
KDM4B	mRNA	Homo sapiens lysine (K)-specific demethylase 4B (KDM4B), mRNA [NM_015015]	13.2476	-1.00372	0.0147911	-
KIF19	mRNA	Homo sapiens kinesin family member 19 (KIF19), mRNA [NM_153209]	3.0257	-1.462	0.0159938	-
KLLN	mRNA	Homo sapiens killin, p53-regulated DNA replication inhibitor (KLLN), mRNA [NM_001126049]	9.19038	-0.788356	0.00744123	-
KRBA1	mRNA	Homo sapiens KRAB-A domain containing 1 (KRBA1), mRNA [NM_032534]	11.9742	-0.82671	0.00955077	-
KRTAP5-7	mRNA	Homo sapiens keratin associated protein 5-7 (KRTAP5-7), mRNA [NM_001012503]	5.21684	-0.765348	0.0128652	-
KRTAP5-9	mRNA	Homo sapiens keratin associated protein 5-9 (KRTAP5-9), mRNA [NM_005553]	4.20704	-0.923323	0.029503	-
LAG3	mRNA	Homo sapiens lymphocyte-activation gene 3 (LAG3), mRNA [NM_002286]	7.90175	-1.17068	0.0239927	-
LCMT2	mRNA	Homo sapiens leucine carboxyl methyltransferase 2 (LCMT2), mRNA [NM_014793]	9.80271	-0.836778	0.00311393	-
LCN12	mRNA	Homo sapiens lipocalin 12 (LCN12), mRNA [NM_178536]	3.78556	-1.07302	0.0150734	-
LEF1-AS1	asRNA	LEF1 antisense RNA 1 [Source:HGNC Symbol;Acc:40339] [ENST00000512129]	8.99381	-0.860916	0.025494	-
LEPREL2	mRNA	Homo sapiens leprecan-like 2 (LEPREL2), mRNA [NM_014262]	13.6366	-1.05634	0.0230649	-
LEPREL4	mRNA	Homo sapiens leprecan-like 4 (LEPREL4), mRNA [NM_006455]	10.4325	-1.00111	0.0254552	-
LINC00221	uncharacterized	long intergenic non-protein coding RNA 221 [Source:HGNC Symbol;Acc:20169] [ENST00000433371]	4.19781	-1.80478	0.0100359	-
LINC00341	lincRNA	Homo sapiens long intergenic non-protein coding RNA 341 (LINC00341), long non-coding RNA [NR_026779]	13.3899	-1.73983	0.00274207	-
LINC00469	lincRNA	Homo sapiens long intergenic non-protein coding RNA 469 (LINC00469), long non-coding RNA [NR_027146]	6.86827	-1.95589	0.000488099	-
LINC00921	lincRNA	Homo sapiens long intergenic non-protein coding RNA 921 (LINC00921), long non-coding RNA [NR_033904]	4.1585	-1.10767	0.0429817	-
LINC00938	lincRNA	Homo sapiens long intergenic non-protein coding RNA 938 (LINC00938), long non-coding RNA [NR_028408]	8.9572	-0.756534	0.028077	-
LINC01004	lincRNA	Homo sapiens long intergenic non-protein coding RNA 1004 (LINC01004), long non-coding RNA [NR_039981]	7.84518	-1.02195	0.0489452	-
LINC01011	lincRNA	Homo sapiens long intergenic non-protein coding RNA 1011 (LINC01011), transcript variant 1, long non-coding RNA [NR_026855]	4.22815	-1.03184	0.0148174	-
LINC01118	lincRNA	Homo sapiens long intergenic non-protein coding RNA 1118 (LINC01118), long non-coding RNA [NR_034099]	5.85409	-0.750572	0.0487845	-
LOC100049716	miscRNA	PREDICTED: Homo sapiens uncharacterized LOC100049716 (LOC100049716), misc_RNA [XR_109114]	8.23868	-0.907765	0.016812	-
LOC100128239	lincRNA	Homo sapiens uncharacterized LOC100128239 (LOC100128239), long non-coding RNA [NR_027276]	6.32021	-1.70842	0.000113723	-
LOC100128288	lincRNA	Homo sapiens uncharacterized LOC100128288 (LOC100128288), long non-coding RNA [NR_024447]	6.45142	-1.0561	0.0336548	-
LOC100129363	cDNA	Homo sapiens cDNA FLJ46623 fis, clone TLUNG2001810. [AK128478]	3.24918	-2.00607	0.00571009	-
LOC100130417	cDNA	Homo sapiens cDNA FLJ39609 fis, clone SKNSH2008043. [AK096928]	4.29582	-1.03915	0.000386222	-
LOC100130691	lincRNA	Homo sapiens uncharacterized LOC100130691 (LOC100130691), long non-coding RNA [NR_026966]	6.86572	-0.905346	0.0294843	-
LOC100130872	lincRNA	Homo sapiens uncharacterized LOC100130872 (LOC100130872), long non-coding RNA [NR_024569]	7.58882	-1.19371	0.00264088	-
LOC100131000	cDNA	Homo sapiens cDNA FLJ42370 fis, clone UTERU2030280. [AK124361]	7.07769	-0.875011	0.0168638	-
LOC100509490	mRNA	PREDICTED: Homo sapiens uncharacterized LOC100509490 (LOC100509490), mRNA [XM_005275941]	7.72258	-0.931677	0.0232049	-
LOC101927789	mRNA	PREDICTED: Homo sapiens putative ubiquitin-like protein FUBI-like protein ENSP00000310146-like (LOC101927789), mRNA [XM_005274417]	6.14272	-1.49113	0.0133858	-
LOC101928058	mRNA	PREDICTED: Homo sapiens myosin IC heavy chain-like (LOC101928058), mRNA [XM_005276314]	3.52074	-1.21115	0.046045	-
LOC101930573	mRNA	PREDICTED: Homo sapiens uncharacterized LOC101930573 (LOC101930573), mRNA [XM_005276005]	4.45525	-0.991196	0.00230159	-
LOC143666	lincRNA	Homo sapiens uncharacterized LOC143666 (LOC143666), long non-coding RNA [NR_026967]	5.67764	-1.67235	0.00940572	-
LOC154761	ncRNA	Homo sapiens family with sequence similarity 115, member C pseudogene (LOC154761), non-coding RNA [NR_015421]	4.8862	-1.82481	0.0239905	-
LOC283070	lincRNA	Homo sapiens uncharacterized LOC283070 (LOC283070), long non-coding RNA [NR_027322]	12.5327	-0.953916	0.0104167	-
LOC284551	lincRNA	Homo sapiens uncharacterized LOC284551 (LOC284551), long non-coding RNA [NR_027085]	10.2328	-1.71731	0.00937353	-
LOC338799	lincRNA	Homo sapiens uncharacterized LOC338799 (LOC338799), long non-coding RNA [NR_002809]	12.4203	-1.10189	0.00135444	-
LOC399715	lincRNA	Homo sapiens uncharacterized LOC399715 (LOC399715), long non-coding RNA [NR_040079]	9.0765	-1.44874	0.0178133	-
LOC642852	lincRNA	Homo sapiens uncharacterized LOC642852 (LOC642852), long non-coding RNA [NR_026943]	7.26056	-0.791278	0.00785696	-
LOC643669	mRNA	Homo sapiens uncharacterized LOC643669 (LOC643669), mRNA [NM_001243212]	8.63163	-0.874008	0.0241685	-
LOC653160	lincRNA	Homo sapiens uncharacterized LOC653160 (LOC653160), long non-coding RNA [NR_037869]	4.92277	-0.866027	0.0459685	-
LOC692247	cDNA	Homo sapiens cDNA FLJ36520 fis, clone TRACH2002100. [AK093839]	7.73667	-1.60144	0.00636177	-
LOC728613	ncRNA	Homo sapiens programmed cell death 6 pseudogene (LOC728613), non-coding RNA [NR_003713]	3.07904	-1.17302	0.0199472	-
LPHN2	mRNA	Homo sapiens latrophilin 2 (LPHN2), mRNA [NM_012302]	5.37598	-0.999397	0.0326068	-
LRRC37A4P	mRNA	Homo sapiens hypothetical protein LOC652203, mRNA (cDNA clone MGC:111480 IMAGE:5581582), complete cds. [BC107850]	9.9339	-0.864661	0.0173682	-
LRRC56	mRNA	Homo sapiens leucine rich repeat containing 56 (LRRC56), mRNA [NM_198075]	9.07153	-1.18554	0.0293616	-
MAGEL2	mRNA	Homo sapiens MAGE-like 2 (MAGEL2), mRNA [NM_019066]	5.69664	-1.17409	0.0147117	-
MCEE	mRNA	Homo sapiens methylmalonyl CoA epimerase (MCEE), mRNA [NM_032601]	10.2721	-0.845995	0.01819	-
MFSD2B	mRNA	Homo sapiens major facilitator superfamily domain containing 2B (MFSD2B), mRNA [NM_001080473]	4.69019	-0.888916	0.00774788	-
MFSD6L	mRNA	Homo sapiens major facilitator superfamily domain containing 6-like (MFSD6L), mRNA [NM_152599]	5.87915	-1.77291	0.00567552	-
MGST2	mRNA	Homo sapiens microsomal glutathione S-transferase 2 (MGST2), transcript variant 1, mRNA [NM_002413]	8.77527	-1.26755	0.000579472	-
MIRLET7BHG	lincRNA	Homo sapiens MIRLET7B host gene (non-protein coding) (MIRLET7BHG), long non-coding RNA [NR_027033]	6.97332	-1.90963	0.00433342	-
MLH3	mRNA	Homo sapiens mutL homolog 3 (MLH3), transcript variant 1, mRNA [NM_001040108]	8.20491	-0.840713	0.0431981	-
MPZL2	mRNA	Homo sapiens myelin protein zero-like 2 (MPZL2), transcript variant 1, mRNA [NM_005797]	6.87496	-0.98984	0.0290487	-
MROH8	mRNA	Homo sapiens maestro heat-like repeat family member 8 (MROH8), transcript variant 1, mRNA [NM_152503]	6.77391	-0.805712	0.0198834	-
MUC1	mRNA	Homo sapiens mucin 1, cell surface associated (MUC1), transcript variant 7, mRNA [NM_001044392]	8.53143	-1.69651	0.00195153	-
MYO15A	mRNA	Homo sapiens myosin XVA (MYO15A), mRNA [NM_016239]	2.38349	-1.2486	0.0342666	-
NARF	mRNA	Homo sapiens nuclear prelamin A recognition factor (NARF), transcript variant 3, mRNA [NM_001038618]	13.7412	-0.992765	0.000458209	-
NEDD4L	mRNA	Homo sapiens neural precursor cell expressed, developmentally down-regulated 4-like, E3 ubiquitin protein ligase (NEDD4L), transcript variant j, mRNA [NM_001144967]	5.80356	-1.05469	0.03866	-
NFATC4	mRNA	Homo sapiens nuclear factor of activated T-cells, cytoplasmic, calcineurin-dependent 4 (NFATC4), transcript variant 1, mRNA [NM_001136022]	5.56965	-1.15021	0.0252906	-
NINL	mRNA	Homo sapiens ninein-like (NINL), mRNA [NM_025176]	8.4823	-0.802243	0.0206279	-
NOL3	mRNA	Homo sapiens nucleolar protein 3 (apoptosis repressor with CARD domain) (NOL3), transcript variant 2, mRNA [NM_003946]	11.8228	-1.30917	0.0178277	-
NRADDP	ncRNA	Homo sapiens neurotrophin receptor associated death domain, pseudogene (NRADDP), non-coding RNA [NR_024046]	4.94484	-0.975801	0.0341055	-
NREP	mRNA	Homo sapiens neuronal regeneration related protein (NREP), transcript variant 1, mRNA [NM_004772]	12.3049	-0.755296	0.00940504	-
NS3BP	lincRNA	Homo sapiens NS3BP (NS3BP), long non-coding RNA [NR_046316]	6.91173	-0.96077	0.00506253	-
NT5DC2	mRNA	Homo sapiens 5-nucleotidase domain containing 2 (NT5DC2), transcript variant 2, mRNA [NM_022908]	10.9071	-1.23244	0.0150801	-
NUDT13	mRNA	Homo sapiens nudix (nucleoside diphosphate linked moiety X)-type motif 13 (NUDT13), transcript variant 1, mRNA [NM_015901]	6.78723	-0.789374	0.0300941	-
ODF1	mRNA	Homo sapiens outer dense fiber of sperm tails 1 (ODF1), mRNA [NM_024410]	2.99836	-1.36435	0.0198036	-
OLFML2A	mRNA	Homo sapiens olfactomedin-like 2A (OLFML2A), transcript variant 1, mRNA [NM_182487]	4.81458	-1.12895	0.0495218	-
OR4C6	mRNA	Homo sapiens olfactory receptor, family 4, subfamily C, member 6 (OR4C6), mRNA [NM_001004704]	2.27031	-1.1563	0.0312644	-
OXSM	mRNA	Homo sapiens 3-oxoacyl-ACP synthase, mitochondrial (OXSM), transcript variant 1, mRNA [NM_017897]	12.2727	-0.810531	0.0190706	-
P2RX1	mRNA	Homo sapiens purinergic receptor P2X, ligand-gated ion channel, 1 (P2RX1), mRNA [NM_002558]	8.3684	-1.18192	0.0167903	-
P2RY8	mRNA	Homo sapiens purinergic receptor P2Y, G-protein coupled, 8 (P2RY8), mRNA [NM_178129]	12.006	-0.860933	0.00493294	-
PADI6	mRNA	Homo sapiens peptidyl arginine deiminase, type VI (PADI6), mRNA [NM_207421]	3.45035	-0.822887	0.0488241	-
PAM	mRNA	Homo sapiens peptidylglycine alpha-amidating monooxygenase (PAM), transcript variant 5, mRNA [NM_001177306]	11.7067	-0.967885	0.0383053	-
PDK3	mRNA	Homo sapiens pyruvate dehydrogenase kinase, isozyme 3 (PDK3), transcript variant 2, mRNA [NM_005391]	10.1293	-0.91715	0.00558564	-
PECAM1	mRNA	Homo sapiens plateletendothelial cell adhesion molecule 1 (PECAM1), mRNA [NM_000442]	9.66496	-0.87422	0.0160933	-
PEX3	mRNA	Homo sapiens peroxisomal biogenesis factor 3 (PEX3), mRNA [NM_003630]	8.87915	-1.1098	0.0167242	-
PFKFB4	mRNA	Homo sapiens 6-phosphofructo-2-kinasefructose-2,6-biphosphatase 4 (PFKFB4), mRNA [NM_004567]	12.9528	-1.62059	0.01238	-
PHF21A	mRNA	Homo sapiens PHD finger protein 21A (PHF21A), transcript variant 1, mRNA [NM_001101802]	7.25215	-0.812145	0.0282362	-
PHTF2	mRNA	Homo sapiens putative homeodomain transcription factor 2 (PHTF2), transcript variant 2, mRNA [NM_020432]	8.14525	-0.893028	0.0419927	-
PIK3R6	mRNA	Homo sapiens phosphoinositide-3-kinase, regulatory subunit 6 (PIK3R6), mRNA [NM_001010855]	8.34275	-1.41915	0.00593014	-
PITPNM3	mRNA	Homo sapiens PITPNM family member 3 (PITPNM3), transcript variant 1, mRNA [NM_031220]	6.48592	-0.837239	0.035758	-
PKIA	mRNA	Homo sapiens protein kinase (cAMP-dependent, catalytic) inhibitor alpha (PKIA), transcript variant 1, mRNA [NM_006823]	13.4547	-0.769627	0.0304746	-
PLA2G4E	mRNA	Homo sapiens phospholipase A2, group IVE (PLA2G4E), mRNA [NM_001206670]	3.29841	-1.43544	0.0429862	-
PNCK	mRNA	Homo sapiens pregnancy up-regulated nonubiquitous CaM kinase (PNCK), transcript variant 1, mRNA [NM_001039582]	2.72961	-1.15435	0.0366382	-
PNMA2	mRNA	Homo sapiens paraneoplastic Ma antigen 2 (PNMA2), mRNA [NM_007257]	10.5709	-0.955138	0.00213529	-
PON1	mRNA	Homo sapiens paraoxonase 1 (PON1), mRNA [NM_000446]	2.74681	-1.76827	0.00782645	-
POU3F2	mRNA	Homo sapiens POU class 3 homeobox 2 (POU3F2), mRNA [NM_005604]	10.7164	-1.35001	0.0332108	-
PPAN-P2RY11	mRNA	Homo sapiens PPAN-P2RY11 readthrough (PPAN-P2RY11), transcript variant 2, mRNA [NM_001198690]	7.88569	-1.2863	0.000341451	-
PPARA	mRNA	Homo sapiens peroxisome proliferator-activated receptor alpha (PPARA), transcript variant 5, mRNA [NM_005036]	9.73932	-1.0032	0.00846651	-
PPFIA4	mRNA	Homo sapiens protein tyrosine phosphatase, receptor type, f polypeptide (PTPRF), interacting protein (liprin), alpha 4 (PPFIA4), mRNA [NM_015053]	8.96632	-1.8472	0.00365233	-
PPP1R10	mRNA	Homo sapiens protein phosphatase 1, regulatory subunit 10 (PPP1R10), transcript variant 1, mRNA [NM_002714]	11.6732	-0.908266	0.00333476	-
PPP1R3E	mRNA	Homo sapiens protein phosphatase 1, regulatory subunit 3E (PPP1R3E), mRNA [NM_001276318]	8.77685	-1.97286	0.000942516	-
PRRT4	mRNA	Homo sapiens proline-rich transmembrane protein 4 (PRRT4), transcript variant 1, mRNA [NM_001174164]	8.73399	-1.01932	0.00228199	-
PRSS53	mRNA	Homo sapiens protease, serine, 53 (PRSS53), mRNA [NM_001039503]	9.97389	-1.12213	0.0114016	-
PSMG3-AS1	lincRNA	Homo sapiens PSMG3 antisense RNA 1 (head to head) (PSMG3-AS1), transcript variant 1, long non-coding RNA [NR_027329]	8.28867	-0.975455	0.00454714	-
PTCH1	mRNA	Homo sapiens patched 1 (PTCH1), transcript variant 1a, mRNA [NM_001083602]	5.51919	-0.77972	0.0420476	-
PTK6	mRNA	Homo sapiens protein tyrosine kinase 6 (PTK6), transcript variant 1, mRNA [NM_005975]	3.42215	-1.19762	0.00958958	-
PTPN3	mRNA	Homo sapiens protein tyrosine phosphatase, non-receptor type 3 (PTPN3), transcript variant 3, mRNA [NM_001145369]	7.92998	-1.02037	0.00409997	-
PTPN5	mRNA	Homo sapiens protein tyrosine phosphatase, non-receptor type 5 (striatum-enriched) (PTPN5), transcript variant 1, mRNA [NM_006906]	3.4513	-1.27361	0.0266665	-
PTPRVP	ncRNA	Homo sapiens protein tyrosine phosphatase, receptor type, V, pseudogene (PTPRVP), non-coding RNA [NR_002930]	6.53716	-1.38211	0.00381792	-
PYROXD2	mRNA	Homo sapiens pyridine nucleotide-disulphide oxidoreductase domain 2 (PYROXD2), mRNA [NM_032709]	8.09014	-0.80486	0.00137816	-
RAB11FIP5	mRNA	Homo sapiens RAB11 family interacting protein 5 (class I) (RAB11FIP5), mRNA [NM_015470]	9.76875	-1.4246	0.0330117	-
RAB33A	mRNA	Homo sapiens RAB33A, member RAS oncogene family (RAB33A), mRNA [NM_004794]	7.95332	-1.26479	0.0124864	-
RALGDS	mRNA	Homo sapiens ral guanine nucleotide dissociation stimulator (RALGDS), transcript variant 2, mRNA [NM_001042368]	10.9871	-1.58281	0.00613555	-
RAMP1	mRNA	Homo sapiens receptor (G protein-coupled) activity modifying protein 1 (RAMP1), mRNA [NM_005855]	6.83059	-1.46223	0.0208008	-
RBFOX3	mRNA	Homo sapiens RNA binding protein, fox-1 homolog (C. elegans) 3 (RBFOX3), mRNA [NM_001082575]	3.01824	-1.06913	0.00217163	-
RCBTB2	mRNA	Homo sapiens regulator of chromosome condensation (RCC1) and BTB (POZ) domain containing protein 2 (RCBTB2), transcript variant 2, mRNA [NM_001268]	13.3942	-1.1465	0.00487948	-
RCOR2	mRNA	Homo sapiens REST corepressor 2 (RCOR2), mRNA [NM_173587]	10.9459	-1.43413	0.0104772	-
RCSD1	mRNA	Homo sapiens RCSD domain containing 1 (RCSD1), mRNA [NM_052862]	12.621	-0.784371	0.0144909	-
RGS9BP	mRNA	Homo sapiens regulator of G protein signaling 9 binding protein (RGS9BP), mRNA [NM_207391]	6.40996	-1.58872	0.0322265	-
RHOBTB1	mRNA	Homo sapiens Rho-related BTB domain containing 1 (RHOBTB1), transcript variant 4, mRNA [NM_001242359]	8.13351	-0.852349	0.0145821	-
RHPN1-AS1	lincRNA	Homo sapiens RHPN1 antisense RNA 1 (head to head) (RHPN1-AS1), long non-coding RNA [NR_026785]	7.47554	-0.925733	0.035211	-
RIMS3	mRNA	Homo sapiens regulating synaptic membrane exocytosis 3 (RIMS3), mRNA [NM_014747]	11.9411	-0.801961	0.00107611	-
RPTOR	mRNA	Homo sapiens regulatory associated protein of MTOR, complex 1 (RPTOR), transcript variant 1, mRNA [NM_020761]	12.1187	-1.00047	0.0127476	-
RXRG	ncRNA	Homo sapiens retinoid X receptor, gamma (RXRG), transcript variant 2, non-coding RNA [NR_033824]	2.81516	-1.06829	0.01404	-
SAMD10	mRNA	Homo sapiens sterile alpha motif domain containing 10 (SAMD10), mRNA [NM_080621]	11.5967	-0.814504	0.00328819	-
SAMD13	mRNA	Homo sapiens sterile alpha motif domain containing 13 (SAMD13), transcript variant 1, mRNA [NM_001010971]	6.22083	-1.01923	0.0122083	-
SAPCD1	mRNA	Homo sapiens suppressor APC domain containing 1 (SAPCD1), mRNA [NM_001039651]	10.49	-1.05291	0.00256096	-
SCLY	mRNA	Homo sapiens selenocysteine lyase (SCLY), mRNA [NM_016510]	10.8757	-0.761005	0.00955293	-
SDK2	mRNA	Homo sapiens sidekick cell adhesion molecule 2 (SDK2), mRNA [NM_001144952]	7.20486	-0.924734	0.0294251	-
SEC14L2	mRNA	Homo sapiens SEC14-like 2 (S. cerevisiae) (SEC14L2), transcript variant 2, mRNA [NM_033382]	9.00927	-0.839842	0.0113631	-
SEC31B	mRNA	Homo sapiens SEC31 homolog B (S. cerevisiae) (SEC31B), mRNA [NM_015490]	11.7951	-0.97184	0.014755	-
SEMA5B	mRNA	Homo sapiens sema domain, seven thrombospondin repeats (type 1 and type 1-like), transmembrane domain (TM) and short cytoplasmic domain, (semaphorin) 5B (SEMA5B), transcript variant 1, mRNA [NM_001031702]	4.26324	-1.22997	0.0165547	-
SFT2D3	mRNA	Homo sapiens SFT2 domain containing 3 (SFT2D3), mRNA [NM_032740]	8.37685	-0.890419	0.0193923	-
SGK223	mRNA	Homo sapiens homolog of rat pragma of Rnd2 (SGK223), mRNA [NM_001080826]	12.1099	-1.02701	0.0226663	-
SGK494	mRNA	Homo sapiens uncharacterized serinethreonine-protein kinase SgK494 (SGK494), mRNA [NM_001174103]	7.1205	-0.75642	0.0211718	-
SH2B2	mRNA	Homo sapiens SH2B adaptor protein 2 (SH2B2), mRNA [NM_020979]	8.64947	-1.28686	0.0340328	-
SH3GL3	mRNA	Homo sapiens SH3-domain GRB2-like 3 (SH3GL3), transcript variant 1, mRNA [NM_003027]	4.73839	-0.959074	0.00618644	-
SH3PXD2A	mRNA	Homo sapiens SH3 and PX domains 2A (SH3PXD2A), mRNA [NM_014631]	10.4216	-0.930686	0.00951445	-
SIDT1	mRNA	Homo sapiens SID1 transmembrane family, member 1 (SIDT1), mRNA [NM_017699]	8.13735	-0.866464	0.0101801	-
SIGLEC12	mRNA	Homo sapiens sialic acid binding Ig-like lectin 12 (genepseudogene) (SIGLEC12), transcript variant 1, mRNA [NM_053003]	9.34551	-1.04758	0.0196313	-
SIRT3	uncharacterized	sirtuin 3 [Source:HGNC Symbol;Acc:14931] [ENST00000529937]	10.3638	-0.791319	0.0306892	-
SIX5	mRNA	Homo sapiens SIX homeobox 5 (SIX5), mRNA [NM_175875]	11.4687	-0.930911	0.010692	-
SLC16A3	mRNA	Homo sapiens solute carrier family 16 (monocarboxylate transporter), member 3 (SLC16A3), transcript variant 2, mRNA [NM_001042422]	12.7729	-0.791548	0.0494596	-
SLC16A9	mRNA	Homo sapiens solute carrier family 16, member 9 (SLC16A9), mRNA [NM_194298]	6.85808	-1.02059	0.0143679	-
SLC25A35	mRNA	Homo sapiens solute carrier family 25, member 35 (SLC25A35), mRNA [NM_201520]	7.76338	-0.794927	0.0180485	-
SLC2A1-AS1	asRNA	SLC2A1 antisense RNA 1 [Source:HGNC Symbol;Acc:44187] [ENST00000416689]	5.96387	-2.84508	0.0104252	-
SLC35E2	mRNA	Homo sapiens solute carrier family 35, member E2 (SLC35E2), transcript variant 1, mRNA [NM_182838]	11.8995	-0.838802	0.00524528	-
SLC8A3	mRNA	Homo sapiens solute carrier family 8 (sodiumcalcium exchanger), member 3 (SLC8A3), transcript variant c, mRNA [NM_183002]	10.0092	-1.19037	0.0336717	-
SNORA60	mRNA	601888042F1 NIH_MGC_17 Homo sapiens cDNA clone IMAGE:4121819 5, mRNA sequence [BF304636]	2.94111	-1.57069	0.0044078	-
SPACA4	mRNA	Homo sapiens sperm acrosome associated 4 (SPACA4), mRNA [NM_133498]	3.01682	-1.1252	0.0318799	-
SPON1	mRNA	Homo sapiens spondin 1, extracellular matrix protein (SPON1), mRNA [NM_006108]	4.28238	-1.26458	0.0492102	-
SPON2	mRNA	Homo sapiens spondin 2, extracellular matrix protein (SPON2), transcript variant 1, mRNA [NM_012445]	12.3896	-1.18669	0.00210271	-
STAMBPL1	mRNA	Homo sapiens STAM binding protein-like 1 (STAMBPL1), mRNA [NM_020799]	10.5415	-1.20412	0.0214417	-
STK10	mRNA	Homo sapiens serinethreonine kinase 10 (STK10), mRNA [NM_005990]	10.3658	-1.08886	0.0169422	-
STX19	mRNA	Homo sapiens syntaxin 19 (STX19), mRNA [NM_001001850]	3.22886	-1.21398	0.0131024	-
SULF2	mRNA	Homo sapiens sulfatase 2 (SULF2), transcript variant 1, mRNA [NM_018837]	5.72073	-1.41141	0.00236347	-
SULT1A4	mRNA	Homo sapiens sulfotransferase family, cytosolic, 1A, phenol-preferring, member 4 (SULT1A4), mRNA [NM_001017390]	11.9385	-0.825547	0.00687841	-
TAPT1-AS1	asRNA	TAPT1 antisense RNA 1 (head to head) [Source:HGNC Symbol;Acc:26832] [ENST00000598538]	6.43251	-0.928596	0.00135688	-
TCFL5	mRNA	Homo sapiens transcription factor-like 5 (basic helix-loop-helix) (TCFL5), mRNA [NM_006602]	10.8195	-0.830553	0.00545924	-
TFB1M	mRNA	Homo sapiens transcription factor B1, mitochondrial (TFB1M), mRNA [NM_016020]	11.0508	-1.07448	0.00330883	-
TKTL1	mRNA	Homo sapiens transketolase-like 1 (TKTL1), transcript variant 1, mRNA [NM_012253]	8.93643	-0.925056	0.0302539	-
TLDC1	mRNA	Homo sapiens TBCLysM-associated domain containing 1 (TLDC1), mRNA [NM_020947]	9.28185	-1.64429	0.00533686	-
TMEM132E	mRNA	Homo sapiens transmembrane protein 132E (TMEM132E), mRNA [NM_207313]	3.08551	-1.94808	0.0004165	-
TMEM190	mRNA	Homo sapiens transmembrane protein 190 (TMEM190), mRNA [NM_139172]	3.21949	-1.15321	0.0454276	-
TMEM198B	ncRNA	Homo sapiens transmembrane protein 198B, pseudogene (TMEM198B), transcript variant 1, non-coding RNA [NR_036476]	8.6523	-0.89356	0.00183588	-
TMEM88	mRNA	Homo sapiens transmembrane protein 88 (TMEM88), mRNA [NM_203411]	7.7048	-1.39925	0.0171032	-
TMPO-AS1	lincRNA	Homo sapiens TMPO antisense RNA 1 (TMPO-AS1), long non-coding RNA [NR_027157]	7.55626	-0.810172	0.0249254	-
TMPRSS3	mRNA	Homo sapiens transmembrane protease, serine 3 (TMPRSS3), transcript variant D, mRNA [NM_032405]	6.19571	-0.89961	0.00551414	-
TNKS	mRNA	Homo sapiens tankyrase, TRF1-interacting ankyrin-related ADP-ribose polymerase (TNKS), mRNA [NM_003747]	7.39822	-0.932254	0.0233809	-
TNNT2	mRNA	Homo sapiens troponin T type 2 (cardiac) (TNNT2), transcript variant 1, mRNA [NM_000364]	3.43015	-1.0317	0.0154574	-
TNNT3	mRNA	Homo sapiens troponin T type 3 (skeletal, fast) (TNNT3), transcript variant 3, mRNA [NM_001042780]	5.42549	-0.802329	0.0291404	-
TNS4	mRNA	Homo sapiens tensin 4 (TNS4), mRNA [NM_032865]	11.7558	-1.06976	0.0045485	-
TRAF1	mRNA	Homo sapiens TNF receptor-associated factor 1 (TRAF1), transcript variant 1, mRNA [NM_005658]	6.19336	-1.60525	0.0141869	-
TRIM50	mRNA	Homo sapiens tripartite motif containing 50 (TRIM50), transcript variant 1, mRNA [NM_178125]	6.09323	-1.10445	0.0179456	-
TRIM7	mRNA	Homo sapiens tripartite motif containing 7 (TRIM7), transcript variant 6, mRNA [NM_033342]	4.8664	-1.96407	0.00416331	-
TRMU	mRNA	Homo sapiens tRNA 5-methylaminomethyl-2-thiouridylate methyltransferase (TRMU), transcript variant 7, mRNA [NM_001282785]	9.20354	-0.967949	0.0109874	-
TRNAU1AP	mRNA	Homo sapiens tRNA selenocysteine 1 associated protein 1 (TRNAU1AP), transcript variant 1, mRNA [NM_017846]	8.0693	-0.776225	0.00808023	-
TSPAN11	mRNA	Homo sapiens tetraspanin 11 (TSPAN11), mRNA [NM_001080509]	10.6753	-1.76348	0.000876594	-
TSSK3	mRNA	Homo sapiens testis-specific serine kinase 3 (TSSK3), mRNA [NM_052841]	4.41542	-0.849621	0.0216051	-
TTC32	mRNA	Homo sapiens tetratricopeptide repeat domain 32 (TTC32), mRNA [NM_001008237]	9.55249	-0.836913	0.0142589	-
TUBAL3	mRNA	Homo sapiens tubulin, alpha-like 3 (TUBAL3), transcript variant 1, mRNA [NM_024803]	7.73017	-1.04226	0.00169374	-
TUSC5	mRNA	Homo sapiens tumor suppressor candidate 5 (TUSC5), mRNA [NM_172367]	7.90818	-1.14273	0.0220037	-
TXLNB	mRNA	Homo sapiens taxilin beta (TXLNB), mRNA [NM_153235]	3.41819	-1.22732	0.0394473	-
TYSND1	mRNA	Homo sapiens trypsin domain containing 1 (TYSND1), transcript variant 1, mRNA [NM_173555]	7.48791	-0.940033	0.00984945	-
UBAP1L	mRNA	Homo sapiens ubiquitin associated protein 1-like (UBAP1L), mRNA [NM_001163692]	9.43704	-0.922688	0.0199832	-
UBE2F	mRNA	Homo sapiens ubiquitin-conjugating enzyme E2F (putative) (UBE2F), transcript variant 1, mRNA [NM_080678]	12.5081	-1.00893	0.0138196	-
UNC50	mRNA	Homo sapiens unc-50 homolog (C. elegans) (UNC50), mRNA [NM_014044]	11.9316	-0.95511	0.0043042	-
VGLL4	mRNA	Homo sapiens vestigial like 4 (Drosophila) (VGLL4), transcript variant 2, mRNA [NM_014667]	10.7706	-0.796957	0.0252564	-
VSIG8	mRNA	Homo sapiens V-set and immunoglobulin domain containing 8 (VSIG8), mRNA [NM_001013661]	6.69007	-1.05024	0.0397794	-
WDR92	mRNA	Homo sapiens WD repeat domain 92 (WDR92), transcript variant 1, mRNA [NM_138458]	9.3456	-1.00775	0.00774059	-
WNT10A	mRNA	Homo sapiens wingless-type MMTV integration site family, member 10A (WNT10A), mRNA [NM_025216]	9.69684	-1.2357	0.0407985	-
WNT10B	mRNA	Homo sapiens wingless-type MMTV integration site family, member 10B (WNT10B), mRNA [NM_003394]	6.55539	-1.03663	0.00445224	-
WRB	mRNA	Homo sapiens tryptophan rich basic protein (WRB), transcript variant 1, mRNA [NM_004627]	11.545	-0.799814	0.0405704	-
YEATS2	cDNA	Homo sapiens cDNA FLJ33401 fis, clone BRACE2009886. [AK090720]	11.858	-0.915054	0.0475411	-
ZC3H18-AS1	cDNA	Homo sapiens cDNA FLJ45530 fis, clone BRTHA2028297. [AK127438]	5.59052	-0.792626	0.0359078	-
ZFP82	mRNA	Homo sapiens ZFP82 zinc finger protein (ZFP82), mRNA [NM_133466]	7.65915	-0.817146	0.0400053	-
ZNF175	mRNA	Homo sapiens zinc finger protein 175 (ZNF175), mRNA [NM_007147]	9.48174	-1.24753	0.029032	-
ZNF250	mRNA	Homo sapiens zinc finger protein 250 (ZNF250), transcript variant 1, mRNA [NM_021061]	10.125	-0.835607	0.0117722	-
ZNF292	mRNA	Homo sapiens zinc finger protein 292 (ZNF292), mRNA [NM_015021]	8.53535	-0.93028	0.0275977	-
ZNF438	mRNA	Homo sapiens zinc finger protein 438 (ZNF438), transcript variant 2, mRNA [NM_182755]	11.7927	-1.2722	0.00115644	-
ZNF577	uncharacterized	zinc finger protein 577 [Source:HGNC Symbol;Acc:28673] [ENST00000588129]	7.5667	-0.829759	0.0134941	-
ZNF589	mRNA	Homo sapiens zinc finger protein 589 (ZNF589), mRNA [NM_016089]	6.35408	-0.947651	0.00177136	-
ZNF767	ncRNA	Homo sapiens zinc finger family member 767 (ZNF767), transcript variant 1, non-coding RNA [NR_027788]	8.5907	-0.978274	0.0051707	-
ZNF789	mRNA	Homo sapiens zinc finger protein 789 (ZNF789), transcript variant 1, mRNA [NM_213603]	9.17011	-0.945749	0.00169068	-
ZNRF1	mRNA	Homo sapiens zinc and ring finger 1, E3 ubiquitin protein ligase (ZNRF1), mRNA [NM_032268]	11.6626	-1.09542	0.00118101	-
ZSCAN16-AS1	lincRNA	Homo sapiens ZSCAN16 antisense RNA 1 (ZSCAN16-AS1), transcript variant 1, long non-coding RNA [NR_103455]	6.16309	-1.20329	0.0277875	-

## Sheet: Figure 3C Resistant
symbol	gene_type	description	log2_sig	log2_FC	pval	class
Resistant treated vs untreated
Up-regulation (66)
ADH7	mRNA	Homo sapiens alcohol dehydrogenase 7 (class IV), mu or sigma polypeptide (ADH7), transcript variant 2, mRNA [NM_000673]	2.25818	2.78293	0.000628306	+
AVPR1B	mRNA	Homo sapiens arginine vasopressin receptor 1B (AVPR1B), mRNA [NM_000707]	2.75544	1.33697	0.0184034	+
C1orf127	mRNA	Homo sapiens chromosome 1 open reading frame 127 (C1orf127), mRNA [NM_001170754]	3.35443	1.38653	0.00907623	+
C1orf210	mRNA	Homo sapiens chromosome 1 open reading frame 210 (C1orf210), transcript variant 1, mRNA [NM_182517]	2.67926	1.36598	0.0188808	+
CD276	mRNA	Homo sapiens CD276 molecule (CD276), transcript variant 1, mRNA [NM_001024736]	4.85104	0.962564	0.046963	+
CNTFR-AS1	lincRNA	Homo sapiens CNTFR antisense RNA 1 (CNTFR-AS1), long non-coding RNA [NR_024369]	3.10647	1.93378	0.0163416	+
COL6A2	mRNA	Homo sapiens collagen, type VI, alpha 2 (COL6A2), transcript variant 2C2a, mRNA [NM_058175]	2.6541	1.10933	0.0452897	+
COL9A2	mRNA	Homo sapiens collagen, type IX, alpha 2 (COL9A2), mRNA [NM_001852]	5.17083	0.972241	0.00625307	+
CPEB2	mRNA	Homo sapiens cytoplasmic polyadenylation element binding protein 2 (CPEB2), transcript variant B, mRNA [NM_182485]	2.95936	0.972131	0.00552188	+
DEFA7P	mRNA	Homo sapiens defensin alpha 7 (DEFA7P) pseudogene mRNA, complete sequence. [AY746432]	4.8769	1.46177	0.0173471	+
DEFB109P1	ncRNA	Homo sapiens defensin, beta 109, pseudogene 1 (DEFB109P1), non-coding RNA [NR_024044]	3.72045	0.948292	0.0438891	+
DNMT3B	miscRNA	PREDICTED: Homo sapiens DNA (cytosine-5-)-methyltransferase 3 beta (DNMT3B), transcript variant X1, misc_RNA [XR_244135]	10.5102	0.978848	0.0307614	+
EPB41L4B	mRNA	Homo sapiens erythrocyte membrane protein band 4.1 like 4B (EPB41L4B), transcript variant 1, mRNA [NM_018424]	3.52393	1.04117	0.0219412	+
ESRP1	mRNA	Homo sapiens epithelial splicing regulatory protein 1 (ESRP1), transcript variant 1, mRNA [NM_017697]	5.20116	1.27093	0.00104003	+
FLJ25363	mRNA	Homo sapiens uncharacterized LOC401082 (FLJ25363), mRNA [NM_001145553]	3.05589	1.27109	0.0129914	+
FLJ44881	mRNA	Homo sapiens FLJ44881, mRNA (cDNA clone MGC:148165 IMAGE:40109466), complete cds. [BC119774]	5.92215	1.05801	0.0485941	+
GAL3ST4	mRNA	Homo sapiens galactose-3-O-sulfotransferase 4 (GAL3ST4), mRNA [NM_024637]	5.32879	0.820944	0.0324865	+
GRM7	mRNA	Homo sapiens glutamate receptor, metabotropic 7 (GRM7), transcript variant 2, mRNA [NM_181874]	3.2274	0.946179	0.0252838	+
HAND1	mRNA	Homo sapiens heart and neural crest derivatives expressed 1 (HAND1), mRNA [NM_004821]	3.94795	1.27987	0.0428498	+
HLA-DOA	mRNA	Homo sapiens major histocompatibility complex, class II, DO alpha (HLA-DOA), mRNA [NM_002119]	3.79267	0.767274	0.0319605	+
HMG20A	mRNA	Homo sapiens high mobility group 20A (HMG20A), mRNA [NM_018200]	8.95217	0.83703	0.0447802	+
IGF2BP2	mRNA	Homo sapiens insulin-like growth factor 2 mRNA binding protein 2 (IGF2BP2), transcript variant 1, mRNA [NM_006548]	3.13451	0.930513	0.0213759	+
INHBA-AS1	lincRNA	Homo sapiens INHBA antisense RNA 1 (INHBA-AS1), transcript variant 1, long non-coding RNA [NR_027118]	3.00665	2.30401	0.00359146	+
IP6K3	mRNA	Homo sapiens inositol hexakisphosphate kinase 3 (IP6K3), transcript variant 1, mRNA [NM_054111]	4.2347	0.876573	0.0104114	+
KCNK9	mRNA	Homo sapiens potassium channel, subfamily K, member 9 (KCNK9), transcript variant 1, mRNA [NM_001282534]	5.17098	0.936104	0.0266401	+
KLHL32	mRNA	Homo sapiens kelch-like family member 32 (KLHL32), transcript variant 1, mRNA [NM_052904]	3.3173	1.27644	0.00415819	+
KRT32	mRNA	Homo sapiens keratin 32 (KRT32), mRNA [NM_002278]	5.26037	1.16099	0.0446132	+
KRTAP5-1	mRNA	Homo sapiens keratin associated protein 5-1 (KRTAP5-1), mRNA [NM_001005922]	4.51722	0.947008	0.00988394	+
LINC00273	lincRNA	Homo sapiens long intergenic non-protein coding RNA 273 (LINC00273), long non-coding RNA [NR_038368]	4.55961	0.97213	0.0401243	+
LINC00996	lincRNA	Homo sapiens long intergenic non-protein coding RNA 996 (LINC00996), long non-coding RNA [NR_034033]	3.73018	1.50271	0.0148827	+
LMX1A	mRNA	Homo sapiens LIM homeobox transcription factor 1, alpha (LMX1A), transcript variant 1, mRNA [NM_177398]	2.62629	0.769054	0.0477788	+
LOC100129473	miscRNA	PREDICTED: Homo sapiens uncharacterized LOC100129473 (LOC100129473), misc_RNA [XR_247231]	3.74296	1.24548	0.0327294	+
LOC100129620	lincRNA	Homo sapiens uncharacterized LOC100129620 (LOC100129620), long non-coding RNA [NR_033940]	3.92403	1.64334	0.0133485	+
LOC100130916	mRNA	Homo sapiens clone DNA131652 HSAL5836 (UNQ5836) mRNA, complete cds. [AY358791]	3.68072	0.894764	0.0438095	+
LOC100132099	mRNA	Homo sapiens clone DNA92238 FRSS1829 (UNQ1829) mRNA, complete cds. [AY358798]	3.1508	1.27049	0.0378631	+
LOC339874	lincRNA	Homo sapiens uncharacterized LOC339874 (LOC339874), long non-coding RNA [NR_038976]	2.80904	0.985026	0.0476877	+
LOC388282	mRNA	Homo sapiens uncharacterized LOC388282 (LOC388282), mRNA [NM_001278081]	2.99805	1.76377	0.00777342	+
MOXD2P	ncRNA	Homo sapiens monooxygenase, DBH-like 2, pseudogene (MOXD2P), non-coding RNA [NR_024346]	3.52895	0.833071	0.0387312	+
NMD3	mRNA	Homo sapiens NMD3 ribosome export adaptor (NMD3), mRNA [NM_015938]	9.48014	0.811291	0.0307954	+
OR10A6	mRNA	Homo sapiens olfactory receptor, family 10, subfamily A, member 6 (OR10A6), mRNA [NM_001004461]	2.50147	0.774512	0.0320709	+
OR13A1	mRNA	Homo sapiens olfactory receptor, family 13, subfamily A, member 1 (OR13A1), mRNA [NM_001004297]	3.52221	0.866721	0.00532078	+
OR1A2	mRNA	Homo sapiens olfactory receptor, family 1, subfamily A, member 2 (OR1A2), mRNA [NM_012352]	3.0748	1.24643	0.0216712	+
OR5W2	mRNA	Homo sapiens olfactory receptor, family 5, subfamily W, member 2 (OR5W2), mRNA [NM_001001960]	3.19954	1.09951	0.0131413	+
OR6Y1	mRNA	Homo sapiens olfactory receptor, family 6, subfamily Y, member 1 (OR6Y1), mRNA [NM_001005189]	3.4806	1.58548	0.0139101	+
OR7G2	mRNA	Homo sapiens olfactory receptor, family 7, subfamily G, member 2 (OR7G2), mRNA [NM_001005193]	3.10478	1.20508	0.0324027	+
OTOR	mRNA	Homo sapiens otoraplin (OTOR), mRNA [NM_020157]	1.93879	1.84071	0.0052088	+
PLA2G12B	mRNA	Homo sapiens phospholipase A2, group XIIB (PLA2G12B), mRNA [NM_032562]	2.82808	1.97647	0.00661827	+
PPAP2C	mRNA	Homo sapiens phosphatidic acid phosphatase type 2C (PPAP2C), transcript variant 3, mRNA [NM_177543]	5.29239	1.43229	0.0246798	+
PRR5-ARHGAP8	mRNA	Homo sapiens PRR5-ARHGAP8 readthrough (PRR5-ARHGAP8), mRNA [NM_181334]	5.79008	1.00485	0.0063472	+
RAB17	mRNA	Homo sapiens RAB17, member RAS oncogene family (RAB17), transcript variant 1, mRNA [NM_022449]	3.9537	1.17458	0.000494405	+
RALGPS2	uncharacterized	Ral GEF with PH domain and SH3 binding motif 2 [Source:HGNC Symbol;Acc:30279] [ENST00000495034]	3.44139	1.1221	0.0297241	+
RARRES1	mRNA	Homo sapiens retinoic acid receptor responder (tazarotene induced) 1 (RARRES1), transcript variant 2, mRNA [NM_002888]	2.41755	0.989138	0.0116285	+
SCN4A	mRNA	Homo sapiens sodium channel, voltage-gated, type IV, alpha subunit (SCN4A), mRNA [NM_000334]	3.28816	1.34413	0.0318329	+
SLC10A4	mRNA	Homo sapiens solute carrier family 10, member 4 (SLC10A4), mRNA [NM_152679]	3.90727	0.825594	0.0124414	+
SLC23A3	mRNA	Homo sapiens solute carrier family 23, member 3 (SLC23A3), transcript variant 1, mRNA [NM_144712]	5.73543	1.15595	0.0423964	+
SLC5A12	mRNA	Homo sapiens solute carrier family 5 (sodiummonocarboxylate cotransporter), member 12 (SLC5A12), mRNA [NM_178498]	4.95793	0.768198	0.0317848	+
SMARCA1	mRNA	Homo sapiens SWISNF related, matrix associated, actin dependent regulator of chromatin, subfamily a, member 1 (SMARCA1), transcript variant 1, mRNA [NM_003069]	4.49245	1.1312	0.00401375	+
SMIM5	mRNA	Homo sapiens small integral membrane protein 5 (SMIM5), transcript variant 1, mRNA [NM_001162995]	3.18565	1.38118	0.0046531	+
SNX7	mRNA	Homo sapiens sorting nexin 7 (SNX7), transcript variant 1, mRNA [NM_015976]	3.27479	1.49037	0.0239703	+
SSPO	mRNA	Homo sapiens SCO-spondin (SSPO), mRNA [NM_198455]	2.6853	2.41367	0.00357212	+
TMPRSS11A	mRNA	Homo sapiens transmembrane protease, serine 11A (TMPRSS11A), transcript variant 1, mRNA [NM_182606]	2.37949	3.25272	0.000199838	+
TRIM3	mRNA	Homo sapiens tripartite motif containing 3 (TRIM3), transcript variant 1, mRNA [NM_006458]	6.08678	0.802585	0.036928	+
USP27X-AS1	lincRNA	Homo sapiens USP27X antisense RNA 1 (head to head) (USP27X-AS1), long non-coding RNA [NR_026742]	5.18318	0.896202	0.023067	+
VSIG2	mRNA	Homo sapiens V-set and immunoglobulin domain containing 2 (VSIG2), mRNA [NM_014312]	4.40312	1.11194	0.0258406	+
WNT9B	mRNA	Homo sapiens wingless-type MMTV integration site family, member 9B (WNT9B), mRNA [NM_003396]	3.74883	1.09524	0.0297012	+
ZFR2	mRNA	Homo sapiens zinc finger RNA binding protein 2 (ZFR2), transcript variant 1, mRNA [NM_015174]	4.2766	1.36926	0.0116612	+
Down-regulation (96)
AATK	uncharacterized	apoptosis-associated tyrosine kinase [Source:HGNC Symbol;Acc:21] [ENST00000572798]	6.94361	-1.03592	0.027313	-
AKR1B10	mRNA	Homo sapiens aldo-keto reductase family 1, member B10 (aldose reductase) (AKR1B10), mRNA [NM_020299]	2.64357	-1.34628	0.00530112	-
ALDH1L2	mRNA	Homo sapiens aldehyde dehydrogenase 1 family, member L2 (ALDH1L2), transcript variant 1, mRNA [NM_001034173]	3.785	-0.904248	0.0362274	-
AMOTL1	mRNA	Homo sapiens angiomotin like 1 (AMOTL1), mRNA [NM_130847]	6.28883	-1.27204	0.00154688	-
APBB2	mRNA	Homo sapiens amyloid beta (A4) precursor protein-binding, family B, member 2 (APBB2), transcript variant 1, mRNA [NM_004307]	4.98959	-1.92529	0.0265273	-
ATG14	mRNA	Homo sapiens autophagy related 14 (ATG14), mRNA [NM_014924]	2.77016	-0.911375	0.0326588	-
BAALC	uncharacterized	brain and acute leukemia, cytoplasmic [Source:HGNC Symbol;Acc:14333] [ENST00000297574]	3.24809	-1.44061	0.0361569	-
C15orf59	mRNA	Homo sapiens chromosome 15 open reading frame 59 (C15orf59), mRNA [NM_001039614]	6.2936	-0.845639	0.00794467	-
C6orf15	mRNA	Homo sapiens chromosome 6 open reading frame 15 (C6orf15), mRNA [NM_014070]	2.9879	-1.24313	0.0199784	-
C8orf34	mRNA	Homo sapiens chromosome 8 open reading frame 34 (C8orf34), transcript variant 1, mRNA [NM_052958]	3.67134	-1.41604	0.0273011	-
C8orf74	mRNA	Homo sapiens chromosome 8 open reading frame 74 (C8orf74), mRNA [NM_001040032]	3.01464	-0.788108	0.0364928	-
C9orf106	mRNA	Homo sapiens chromosome 9 open reading frame 106 (C9orf106), mRNA [NM_001012715]	4.18317	-1.16637	0.00258427	-
CACHD1	mRNA	Homo sapiens cache domain containing 1 (CACHD1), mRNA [NM_020925]	3.08822	-1.11526	0.0140691	-
CAMK2B	mRNA	Homo sapiens calciumcalmodulin-dependent protein kinase II beta (CAMK2B), transcript variant 6, mRNA [NM_172082]	3.21101	-0.833266	0.023233	-
CES1	mRNA	Homo sapiens carboxylesterase 1 (CES1), transcript variant 3, mRNA [NM_001266]	5.99218	-1.03492	0.0411259	-
CTSF	mRNA	Homo sapiens cathepsin F (CTSF), mRNA [NM_003793]	3.02754	-0.894233	0.00922633	-
DCAF4L2	mRNA	Homo sapiens DDB1 and CUL4 associated factor 4-like 2 (DCAF4L2), mRNA [NM_152418]	3.15675	-0.870083	0.0237141	-
DEFB103B	mRNA	Homo sapiens defensin, beta 103B (DEFB103B), mRNA [NM_018661]	2.78763	-1.04618	0.0186196	-
DEFB104B	mRNA	Homo sapiens defensin, beta 104B (DEFB104B), mRNA [NM_001040702]	3.06373	-1.15827	0.0371433	-
EMP2	mRNA	Homo sapiens epithelial membrane protein 2 (EMP2), mRNA [NM_001424]	3.31927	-0.889123	0.00527974	-
FAIM2	mRNA	Homo sapiens Fas apoptotic inhibitory molecule 2 (FAIM2), mRNA [NM_012306]	4.52704	-0.978332	0.0332902	-
FAM225A	lincRNA	Homo sapiens family with sequence similarity 225, member A (non-protein coding) (FAM225A), long non-coding RNA [NR_024366]	2.73514	-0.936047	0.011593	-
FCRL6	mRNA	Homo sapiens Fc receptor-like 6 (FCRL6), transcript variant 2, mRNA [NM_001284217]	3.18999	-0.819417	0.040852	-
FLJ36000	lincRNA	Homo sapiens uncharacterized FLJ36000 (FLJ36000), long non-coding RNA [NR_027084]	5.58274	-0.827673	0.0216978	-
GATA2	mRNA	Homo sapiens GATA binding protein 2 (GATA2), transcript variant 1, mRNA [NM_001145661]	5.58177	-1.03912	0.0385005	-
GPC3	mRNA	Homo sapiens glypican 3 (GPC3), transcript variant 1, mRNA [NM_001164617]	5.83854	-0.848892	0.041775	-
GPR114	mRNA	Homo sapiens G protein-coupled receptor 114 (GPR114), mRNA [NM_153837]	3.8734	-0.814286	0.0425693	-
GPR179	mRNA	Homo sapiens G protein-coupled receptor 179 (GPR179), mRNA [NM_001004334]	2.95391	-1.38479	0.0169893	-
GPR20	mRNA	Homo sapiens G protein-coupled receptor 20 (GPR20), mRNA [NM_005293]	3.15246	-1.09056	0.0465224	-
GRIK5	mRNA	Homo sapiens glutamate receptor, ionotropic, kainate 5 (GRIK5), mRNA [NM_002088]	5.25006	-0.851678	0.0269837	-
GRIN3A	mRNA	Homo sapiens glutamate receptor, ionotropic, N-methyl-D-aspartate 3A (GRIN3A), mRNA [NM_133445]	3.63074	-1.23785	0.0156209	-
HAPLN2	mRNA	Homo sapiens hyaluronan and proteoglycan link protein 2 (HAPLN2), mRNA [NM_021817]	6.48766	-1.00661	0.0138103	-
HCAR1	mRNA	Homo sapiens hydroxycarboxylic acid receptor 1 (HCAR1), mRNA [NM_032554]	2.64511	-1.00012	0.0424874	-
HCCAT5	lincRNA	Homo sapiens hepatocellular carcinoma associated transcript 5 (non-protein coding) (HCCAT5), long non-coding RNA [NR_027756]	2.99957	-0.906038	0.0247415	-
INSC	mRNA	Homo sapiens inscuteable homolog (Drosophila) (INSC), transcript variant 1, mRNA [NM_001031853]	2.9999	-1.67212	0.00757456	-
INTU	mRNA	Homo sapiens inturned planar cell polarity protein (INTU), mRNA [NM_015693]	3.51631	-1.29421	0.0317692	-
ITGB5	mRNA	Homo sapiens integrin, beta 5 (ITGB5), mRNA [NM_002213]	3.32666	-1.09143	0.0428442	-
KCNG1	mRNA	Homo sapiens potassium voltage-gated channel, subfamily G, member 1 (KCNG1), mRNA [NM_002237]	2.9342	-1.09922	0.0365507	-
KCNJ15	mRNA	Homo sapiens potassium inwardly-rectifying channel, subfamily J, member 15 (KCNJ15), transcript variant 1, mRNA [NM_170736]	2.54965	-1.36826	0.000534374	-
KCNK4	mRNA	Homo sapiens potassium channel, subfamily K, member 4 (KCNK4), mRNA [NM_033310]	3.34588	-1.41045	0.0204471	-
KIAA1257	mRNA	Homo sapiens KIAA1257 (KIAA1257), mRNA [NM_020741]	4.14082	-1.451	0.0283068	-
KLHL29	mRNA	Homo sapiens kelch-like family member 29 (KLHL29), mRNA [NM_052920]	5.75518	-1.03707	0.0368197	-
LCN12	mRNA	Homo sapiens lipocalin 12 (LCN12), mRNA [NM_178536]	3.78556	-1.08303	0.00232978	-
LHCGR	uncharacterized	luteinizing hormonechoriogonadotropin receptor [Source:HGNC Symbol;Acc:6585] [ENST00000477576]	2.63673	-1.17001	0.00405815	-
LINC00106	mRNA	UI-H-ED1-axv-n-20-0-UI.s1 NCI_CGAP_ED1 Homo sapiens cDNA clone IMAGE:5834323 3, mRNA sequence [BQ009527]	7.44265	-1.0639	0.0317467	-
LINC00470	lincRNA	Homo sapiens long intergenic non-protein coding RNA 470 (LINC00470), transcript variant 1, long non-coding RNA [NR_023925]	2.21034	-1.75614	0.00157804	-
LINC00494	lincRNA	Homo sapiens long intergenic non-protein coding RNA 494 (LINC00494), long non-coding RNA [NR_026958]	6.11144	-1.01811	0.00633872	-
LOC100128653	miscRNA	PREDICTED: Homo sapiens uncharacterized LOC100128653 (LOC100128653), misc_RNA [XR_108727]	2.50154	-1.05118	0.0211144	-
LOC100130051	cDNA	Homo sapiens cDNA FLJ45363 fis, clone BRHIP3015854. [AK127296]	3.62576	-0.803239	0.0180762	-
LOC101928841	mRNA	PREDICTED: Homo sapiens collagen alpha-1(II) chain-like (LOC101928841), transcript variant X2, mRNA [XM_005275740]	4.10833	-0.776806	0.0206702	-
LOC101930426	mRNA	PREDICTED: Homo sapiens double homeobox protein 4-like protein 4-like (LOC101930426), mRNA [XM_005276049]	2.98461	-1.3578	0.0063483	-
LOC283112	cDNA	Homo sapiens cDNA FLJ39280 fis, clone OCBBF2010989. [AK096599]	2.44828	-1.30785	0.0206314	-
LRRC29	mRNA	Homo sapiens leucine rich repeat containing 29 (LRRC29), transcript variant 1, mRNA [NM_012163]	4.44978	-1.17959	0.0117304	-
LTK	uncharacterized	leukocyte receptor tyrosine kinase [Source:HGNC Symbol;Acc:6721] [ENST00000563518]	7.54	-1.0182	0.00369887	-
MARC2	mRNA	Homo sapiens mitochondrial amidoxime reducing component 2 (MARC2), mRNA [NM_017898]	3.18831	-0.777301	0.0181799	-
MRGPRG	mRNA	Homo sapiens MAS-related GPR, member G (MRGPRG), mRNA [NM_001164377]	5.97338	-0.841356	0.0171596	-
MYO3A	mRNA	Homo sapiens myosin IIIA (MYO3A), mRNA [NM_017433]	2.38133	-1.89501	0.00112709	-
NEFL	mRNA	Homo sapiens neurofilament, light polypeptide (NEFL), mRNA [NM_006158]	3.12321	-1.26946	0.0312257	-
NPY4R	mRNA	Homo sapiens neuropeptide Y receptor Y4 (NPY4R), transcript variant 1, mRNA [NM_005972]	4.39164	-0.972574	0.032875	-
OR4C6	mRNA	Homo sapiens olfactory receptor, family 4, subfamily C, member 6 (OR4C6), mRNA [NM_001004704]	2.27031	-1.18407	0.00592779	-
OR51A7	mRNA	Homo sapiens olfactory receptor, family 51, subfamily A, member 7 (OR51A7), mRNA [NM_001004749]	2.69615	-0.923465	0.0120326	-
PANX2	mRNA	Homo sapiens pannexin 2 (PANX2), transcript variant 1, mRNA [NM_052839]	4.30246	-1.06979	0.00714396	-
PCSK6	mRNA	Homo sapiens proprotein convertase subtilisinkexin type 6 (PCSK6), transcript variant 1, mRNA [NM_002570]	3.30396	-0.849269	0.00463212	-
PDZRN3	mRNA	Homo sapiens PDZ domain containing ring finger 3, mRNA (cDNA clone IMAGE:4639477), complete cds. [BC014432]	3.83266	-1.10435	0.0178324	-
PRAC2	mRNA	Homo sapiens prostate cancer susceptibility candidate 2 (PRAC2), transcript variant 2, mRNA [NM_001282275]	7.49944	-1.10242	0.0325386	-
PRPH	mRNA	Homo sapiens peripherin (PRPH), mRNA [NM_006262]	5.28106	-0.858783	0.00951631	-
RIN3	mRNA	Homo sapiens Ras and Rab interactor 3 (RIN3), mRNA [NM_024832]	6.54785	-1.1629	0.0170778	-
RNA5-8S5	rRNA	Homo sapiens RNA, 5.8S ribosomal 5 (RNA5-8S5), ribosomal RNA [NR_003285]	7.22344	-1.8172	0.0266916	-
RNF222	mRNA	Homo sapiens ring finger protein 222 (RNF222), mRNA [NM_001146684]	6.51454	-0.933342	0.0219247	-
RRAD	mRNA	Homo sapiens Ras-related associated with diabetes (RRAD), transcript variant 2, mRNA [NM_004165]	3.07905	-0.918924	0.0238662	-
SEL1L3	mRNA	Homo sapiens sel-1 suppressor of lin-12-like 3 (C. elegans) (SEL1L3), mRNA [NM_015187]	4.95939	-1.2123	0.0028576	-
SERPINA9	mRNA	Homo sapiens serpin peptidase inhibitor, clade A (alpha-1 antiproteinase, antitrypsin), member 9 (SERPINA9), transcript variant 1, mRNA [NM_175739]	3.08029	-1.05376	0.0308369	-
SLC18A2	mRNA	Homo sapiens solute carrier family 18 (vesicular monoamine transporter), member 2 (SLC18A2), mRNA [NM_003054]	3.47192	-0.780351	0.0443139	-
SLC22A2	mRNA	Homo sapiens solute carrier family 22 (organic cation transporter), member 2 (SLC22A2), mRNA [NM_003058]	2.7682	-0.865011	0.0171473	-
SLC6A17	mRNA	Homo sapiens solute carrier family 6 (neutral amino acid transporter), member 17 (SLC6A17), mRNA [NM_001010898]	3.41905	-1.37312	0.00308669	-
SLC6A19	mRNA	Homo sapiens solute carrier family 6 (neutral amino acid transporter), member 19 (SLC6A19), mRNA [NM_001003841]	3.84536	-1.04263	0.0355568	-
SNORA60	mRNA	601888042F1 NIH_MGC_17 Homo sapiens cDNA clone IMAGE:4121819 5, mRNA sequence [BF304636]	2.94111	-1.17963	0.00553463	-
SNORA74A	snoRNA	Homo sapiens small nucleolar RNA, HACA box 74A (SNORA74A), small nucleolar RNA [NR_002915]	3.77988	-0.755787	0.0368286	-
SOGA1	mRNA	Homo sapiens suppressor of glucose, autophagy associated 1 (SOGA1), transcript variant 2, mRNA [NM_199181]	3.37389	-0.757977	0.013283	-
SOX3	mRNA	Homo sapiens SRY (sex determining region Y)-box 3 (SOX3), mRNA [NM_005634]	2.46239	-1.19193	0.027558	-
SSTR3	mRNA	Homo sapiens somatostatin receptor 3 (SSTR3), transcript variant 1, mRNA [NM_001051]	6.73271	-1.01248	0.025918	-
ST6GALNAC5	mRNA	Homo sapiens ST6 (alpha-N-acetyl-neuraminyl-2,3-beta-galactosyl-1,3)-N-acetylgalactosaminide alpha-2,6-sialyltransferase 5 (ST6GALNAC5), mRNA [NM_030965]	2.85357	-0.946565	0.0212085	-
TBC1D29	mRNA	Homo sapiens TBC1 domain family, member 29 (TBC1D29), mRNA [NM_015594]	2.96388	-0.833518	0.0461164	-
TBXAS1	mRNA	Homo sapiens thromboxane A synthase 1 (platelet) (TBXAS1), transcript variant 2, mRNA [NM_030984]	4.5702	-1.33754	0.00467325	-
TMEM140	mRNA	Homo sapiens transmembrane protein 140 (TMEM140), mRNA [NM_018295]	5.20664	-0.82059	0.00355187	-
TMEM150B	mRNA	Homo sapiens transmembrane protein 150B (TMEM150B), transcript variant 1, mRNA [NM_001282011]	2.78751	-1.03388	0.0374392	-
TMEM200C	mRNA	Homo sapiens transmembrane protein 200C (TMEM200C), mRNA [NM_001080209]	4.41229	-1.52563	0.0048386	-
TMEM95	mRNA	Homo sapiens transmembrane protein 95 (TMEM95), mRNA [NM_198154]	6.07385	-1.07037	0.0312341	-
TRHR	mRNA	Homo sapiens thyrotropin-releasing hormone receptor (TRHR), mRNA [NM_003301]	2.88333	-1.03034	0.0294892	-
TRPC2	ncRNA	Homo sapiens transient receptor potential cation channel, subfamily C, member 2, pseudogene (TRPC2), non-coding RNA [NR_002720]	3.5925	-0.985795	0.0208603	-
UBQLN3	mRNA	Homo sapiens ubiquilin 3 (UBQLN3), mRNA [NM_017481]	3.07943	-1.05406	0.0327809	-
UPP2	mRNA	Homo sapiens uridine phosphorylase 2 (UPP2), transcript variant 1, mRNA [NM_173355]	2.6236	-1.17691	0.00656384	-
VWA5A	mRNA	Homo sapiens von Willebrand factor A domain containing 5A (VWA5A), transcript variant 2, mRNA [NM_198315]	4.88791	-1.09954	0.00560323	-
ZC3H12D	mRNA	Homo sapiens zinc finger CCCH-type containing 12D (ZC3H12D), mRNA [NM_207360]	3.15067	-1.30076	0.0166229	-
ZNF517	mRNA	Homo sapiens zinc finger protein 517 (ZNF517), mRNA [NM_213605]	3.78893	-1.35708	0.00550218	-
ZNF785	mRNA	Homo sapiens zinc finger protein 785 (ZNF785), mRNA [NM_152458]	5.29181	-0.915128	0.0436426	-

## Sheet: Figure 3B, 3F Gene ontology
ID	Description	pvalue	p.adjust	qvalue	genes	Significant	frg	Annotated	bkg	enr	onto
Up-regulation
GO:0006449	regulation of translational termination	0.000269511	0.00982283	0.00918101	HRSP12,EIF5AL1,EIF5A,ETF1,OGFOD1	5	1693	8	18679	6.9	bp
GO:0070129	regulation of mitochondrial translation	8.37326e-05	0.00322396	0.00301331	MALSU1,MTG2,C1QBP,UQCC2,MPV17L2,MTG1	6	1693	10	18679	6.62	bp
GO:0043649	dicarboxylic acid catabolic process	0.000272126	0.00982283	0.00918101	ACOT8,MTHFS,ALDH1L1,ALDH1L2,GLUD1,GLUD2,GOT1	7	1693	16	18679	4.83	bp
GO:0071276	cellular response to cadmium ion	0.000272126	0.00982283	0.00918101	CYP11A1,MT1A,MT1E,MT1F,MT1G,MT1X,MT3	7	1693	16	18679	4.83	bp
GO:0046653	tetrahydrofolate metabolic process	0.000208496	0.00770103	0.00719785	MTHFS,ALDH1L1,ALDH1L2,DHFR,GART,GCH1,MTHFD2L,MTHFD1	8	1693	20	18679	4.41	bp
GO:0033038	bitter taste receptor activity	8.87338e-05	0.00463731	0.00434938	TAS2R43,TAS2R31,TAS2R46,TAS2R30,TAS2R50,TAS2R13,TAS2R14,TAS2R5	8	1702	18	18679	4.88	mf
GO:0071294	cellular response to zinc ion	2.56482e-06	0.000134664	0.000125865	CREB1,GRIN2A,MT1A,MT1B,MT1E,MT1F,MT1G,MT1X,MT2A	9	1693	16	18679	6.21	bp
GO:0000314	organellar small ribosomal subunit	0.000342798	0.0034725	0.00298045	MRPS28,MRPS18C,MRPS33,MRPS21,MRPS12,MRPS14,MRPS15,MRPS11,MRPS36	9	1800	25	18679	3.74	cc
GO:0005763	mitochondrial small ribosomal subunit	0.000342798	0.0034725	0.00298045	MRPS28,MRPS18C,MRPS33,MRPS21,MRPS12,MRPS14,MRPS15,MRPS11,MRPS36	9	1800	25	18679	3.74	cc
GO:0005689	U12-type spliceosomal complex	0.00047975	0.00473678	0.00406557	SF3B4,SNRNP48,SF3B3,SF3B1,YBX1,RNPC3,ZMAT5,SNRPB,SNRPE	9	1800	26	18679	3.59	cc
GO:0004129	cytochrome-c oxidase activity	0.000224374	0.00793228	0.00743977	COX6B2,COX5B,COX6A1,COX6A2,COX6B1,COX6C,COX7B,NDUFA4,COX4I2	9	1702	25	18679	3.95	mf
GO:0015002	heme-copper terminal oxidase activity	0.000224374	0.00793228	0.00743977	COX6B2,COX5B,COX6A1,COX6A2,COX6B1,COX6C,COX7B,NDUFA4,COX4I2	9	1702	25	18679	3.95	mf
GO:0016676	oxidoreductase activity, acting on a heme group of donors, oxygen as acceptor	0.000224374	0.00793228	0.00743977	COX6B2,COX5B,COX6A1,COX6A2,COX6B1,COX6C,COX7B,NDUFA4,COX4I2	9	1702	25	18679	3.95	mf
GO:0000959	mitochondrial RNA metabolic process	3.33323e-05	0.00140238	0.00131075	PPARGC1B,MTO1,YARS2,DARS2,C10orf2,MRPL12,TFAM,TARS2,SLIRP,PNPT1	10	1693	25	18679	4.41	bp
GO:0006760	folic acid-containing compound metabolic process	0.000103883	0.00392838	0.0036717	MTHFS,ALDH1L1,ALDH1L2,DHFR,GART,GCH1,MTHFD2L,MTHFD1,MTRR,SLC19A1	10	1693	28	18679	3.94	bp
GO:0030686	90S preribosome	3.71856e-05	0.000432907	0.000371564	TBL3,WDR3,WDR36,BOP1,UTP20,RRP7A,UTP18,HEATR1,NOL6,NOC4L	10	1800	24	18679	4.32	cc
GO:0016675	oxidoreductase activity, acting on a heme group of donors	5.21002e-05	0.00313122	0.0029368	COX6B2,COX5B,COX6A1,COX6A2,COX6B1,COX6C,COX7B,NDUFA4,POR,COX4I2	10	1702	26	18679	4.22	mf
GO:0042558	pteridine-containing compound metabolic process	0.000176297	0.00658832	0.00615784	MTHFS,ALDH1L1,ALDH1L2,DHFR,GART,GCH1,MTHFD2L,MTHFD1,MTRR,SLC19A1,PCBD2	11	1693	35	18679	3.47	bp
GO:0032040	small-subunit processome	0.000122795	0.00127707	0.00109611	TBL3,UTP14A,WDR3,WDR36,UTP20,UTP18,HEATR1,NOL6,NOC4L,UTP23,RRP9	11	1800	32	18679	3.57	cc
GO:0003954	NADH dehydrogenase activity	0.000119263	0.00551362	0.00517128	NDUFS7,NDUFA1,NDUFA3,NDUFA4,NDUFA7,NDUFAB1,NDUFB1,NDUFB3,NDUFB7,NDUFB10,NDUFV3,NDUFAF2	12	1702	39	18679	3.38	mf
GO:0008137	NADH dehydrogenase (ubiquinone) activity	0.000119263	0.00551362	0.00517128	NDUFS7,NDUFA1,NDUFA3,NDUFA4,NDUFA7,NDUFAB1,NDUFB1,NDUFB3,NDUFB7,NDUFB10,NDUFV3,NDUFAF2	12	1702	39	18679	3.38	mf
GO:0050136	NADH dehydrogenase (quinone) activity	0.000119263	0.00551362	0.00517128	NDUFS7,NDUFA1,NDUFA3,NDUFA4,NDUFA7,NDUFAB1,NDUFB1,NDUFB3,NDUFB7,NDUFB10,NDUFV3,NDUFAF2	12	1702	39	18679	3.38	mf
GO:0004812	aminoacyl-tRNA ligase activity	0.000156362	0.0061833	0.00579938	FARSB,FARSA,GARS,IARS,NARS,YARS2,LARS,DARS2,WARS,NARS2,TARS2,YARS	12	1702	40	18679	3.29	mf
GO:0016875	ligase activity, forming carbon-oxygen bonds	0.000156362	0.0061833	0.00579938	FARSB,FARSA,GARS,IARS,NARS,YARS2,LARS,DARS2,WARS,NARS2,TARS2,YARS	12	1702	40	18679	3.29	mf
GO:0016876	ligase activity, forming aminoacyl-tRNA and related compounds	0.000156362	0.0061833	0.00579938	FARSB,FARSA,GARS,IARS,NARS,YARS2,LARS,DARS2,WARS,NARS2,TARS2,YARS	12	1702	40	18679	3.29	mf
GO:0008173	RNA methyltransferase activity	0.000260719	0.00895383	0.00839789	EMG1,WDR4,TRMT61A,FTSJ3,TRMT44,DIMT1,METTL1,TRMT1,METTL2B,MRM1,RNMT,ALKBH8	12	1702	42	18679	3.14	mf
GO:0005747	mitochondrial respiratory chain complex I	0.000103976	0.00112404	0.000964766	NDUFA11,NDUFS7,NDUFA1,NDUFA3,NDUFA4,NDUFA7,NDUFAB1,NDUFB1,NDUFB3,NDUFB7,NDUFB10,NDUFV3,NDUFB11	13	1800	42	18679	3.21	cc
GO:0030964	NADH dehydrogenase complex	0.000103976	0.00112404	0.000964766	NDUFA11,NDUFS7,NDUFA1,NDUFA3,NDUFA4,NDUFA7,NDUFAB1,NDUFB1,NDUFB3,NDUFB7,NDUFB10,NDUFV3,NDUFB11	13	1800	42	18679	3.21	cc
GO:0045271	respiratory chain complex I	0.000103976	0.00112404	0.000964766	NDUFA11,NDUFS7,NDUFA1,NDUFA3,NDUFA4,NDUFA7,NDUFAB1,NDUFB1,NDUFB3,NDUFB7,NDUFB10,NDUFV3,NDUFB11	13	1800	42	18679	3.21	cc
GO:0035574	histone H4-K20 demethylation	2.42094e-13	3.20421e-11	2.99485e-11	HIST4H4,PHF8,HIST2H4B,HIST1H4I,HIST1H4A,HIST1H4D,HIST1H4F,HIST1H4K,HIST1H4J,HIST1H4C,HIST1H4H,HIST1H4B,HIST1H4E,HIST1H4L	14	1693	16	18679	9.65	bp
GO:0045653	negative regulation of megakaryocyte differentiation	5.18117e-12	5.67516e-10	5.30435e-10	HIST4H4,PRMT1,HIST2H4B,HIST1H4I,HIST1H4A,HIST1H4D,HIST1H4F,HIST1H4K,HIST1H4J,HIST1H4C,HIST1H4H,HIST1H4B,HIST1H4E,HIST1H4L	14	1693	18	18679	8.58	bp
GO:1901533	negative regulation of hematopoietic progenitor cell differentiation	1.96477e-09	1.58002e-07	1.47678e-07	HIST4H4,PRMT1,HIST2H4B,HIST1H4I,HIST1H4A,HIST1H4D,HIST1H4F,HIST1H4K,HIST1H4J,HIST1H4C,HIST1H4H,HIST1H4B,HIST1H4E,HIST1H4L	14	1693	24	18679	6.44	bp
GO:0045652	regulation of megakaryocyte differentiation	2.83442e-08	1.95729e-06	1.8294e-06	HIST4H4,PRMT1,HIST2H4B,HIST1H4I,HIST1H4A,HIST1H4D,HIST1H4F,HIST1H4K,HIST1H4J,HIST1H4C,HIST1H4H,HIST1H4B,HIST1H4E,HIST1H4L	14	1693	28	18679	5.52	bp
GO:0070076	histone lysine demethylation	8.91051e-07	4.92248e-05	4.60084e-05	HIST4H4,PHF8,HIST2H4B,HIST1H4I,HIST1H4A,HIST1H4D,HIST1H4F,HIST1H4K,HIST1H4J,HIST1H4C,HIST1H4H,HIST1H4B,HIST1H4E,HIST1H4L	14	1693	35	18679	4.41	bp
GO:0016577	histone demethylation	1.33671e-06	7.32078e-05	6.84244e-05	HIST4H4,PHF8,HIST2H4B,HIST1H4I,HIST1H4A,HIST1H4D,HIST1H4F,HIST1H4K,HIST1H4J,HIST1H4C,HIST1H4H,HIST1H4B,HIST1H4E,HIST1H4L	14	1693	36	18679	4.29	bp
GO:0030219	megakaryocyte differentiation	6.00548e-05	0.00238455	0.00222874	HIST4H4,PRMT1,HIST2H4B,HIST1H4I,HIST1H4A,HIST1H4D,HIST1H4F,HIST1H4K,HIST1H4J,HIST1H4C,HIST1H4H,HIST1H4B,HIST1H4E,HIST1H4L	14	1693	48	18679	3.22	bp
GO:0000315	organellar large ribosomal subunit	5.00935e-07	7.81459e-06	6.70726e-06	MRPL3,MRPL52,MRPL55,MRPL21,MRPL46,MRPL15,ICT1,MRPL2,MRPL23,MRPL12,MRPL36,MRPL11,MPV17L2,C12orf65	14	1800	32	18679	4.54	cc
GO:0005762	mitochondrial large ribosomal subunit	5.00935e-07	7.81459e-06	6.70726e-06	MRPL3,MRPL52,MRPL55,MRPL21,MRPL46,MRPL15,ICT1,MRPL2,MRPL23,MRPL12,MRPL36,MRPL11,MPV17L2,C12orf65	14	1800	32	18679	4.54	cc
GO:0032592	integral component of mitochondrial membrane	9.07314e-05	0.00102566	0.000880323	TIMM17B,MICU1,TOMM40,C19orf70,CPT1A,APOOL,OXA1L,FIS1,SYNJ2BP,COA1,BAK1,FUNDC2,APOO,MCU	14	1800	47	18679	3.09	cc
GO:0098573	intrinsic component of mitochondrial membrane	0.000116832	0.00123147	0.00105697	TIMM17B,MICU1,TOMM40,C19orf70,CPT1A,APOOL,OXA1L,FIS1,SYNJ2BP,COA1,BAK1,FUNDC2,APOO,MCU	14	1800	48	18679	3.03	cc
GO:0035575	histone demethylase activity (H4-K20 specific)	2.60566e-13	3.915e-11	3.67192e-11	HIST4H4,PHF8,HIST2H4B,HIST1H4I,HIST1H4A,HIST1H4D,HIST1H4F,HIST1H4K,HIST1H4J,HIST1H4C,HIST1H4H,HIST1H4B,HIST1H4E,HIST1H4L	14	1702	16	18679	9.6	mf
GO:0032452	histone demethylase activity	3.99476e-07	3.42979e-05	3.21683e-05	HIST4H4,PHF8,HIST2H4B,HIST1H4I,HIST1H4A,HIST1H4D,HIST1H4F,HIST1H4K,HIST1H4J,HIST1H4C,HIST1H4H,HIST1H4B,HIST1H4E,HIST1H4L	14	1702	33	18679	4.66	mf
GO:0006482	protein demethylation	4.45026e-07	2.61782e-05	2.44677e-05	HIST4H4,PHF8,PPME1,HIST2H4B,HIST1H4I,HIST1H4A,HIST1H4D,HIST1H4F,HIST1H4K,HIST1H4J,HIST1H4C,HIST1H4H,HIST1H4B,HIST1H4E,HIST1H4L	15	1693	38	18679	4.36	bp
GO:0008214	protein dealkylation	4.45026e-07	2.61782e-05	2.44677e-05	HIST4H4,PHF8,PPME1,HIST2H4B,HIST1H4I,HIST1H4A,HIST1H4D,HIST1H4F,HIST1H4K,HIST1H4J,HIST1H4C,HIST1H4H,HIST1H4B,HIST1H4E,HIST1H4L	15	1693	38	18679	4.36	bp
GO:0034080	CENP-A containing nucleosome assembly	2.00212e-06	0.000106886	9.99021e-05	HIST4H4,STRA13,HIST2H4B,CENPT,HIST1H4I,HIST1H4A,HIST1H4D,HIST1H4F,HIST1H4K,HIST1H4J,HIST1H4C,HIST1H4H,HIST1H4B,HIST1H4E,HIST1H4L	15	1693	42	18679	3.94	bp
GO:0061641	CENP-A containing chromatin organization	2.00212e-06	0.000106886	9.99021e-05	HIST4H4,STRA13,HIST2H4B,CENPT,HIST1H4I,HIST1H4A,HIST1H4D,HIST1H4F,HIST1H4K,HIST1H4J,HIST1H4C,HIST1H4H,HIST1H4B,HIST1H4E,HIST1H4L	15	1693	42	18679	3.94	bp
GO:0006418	tRNA aminoacylation for protein translation	5.38823e-06	0.00026536	0.000248021	FARSB,FARSA,GARS,IARS,NARS,YARS2,LARS,PPA1,DARS2,WARS,AIMP2,NARS2,TARS2,YARS,EEF1E1	15	1693	45	18679	3.68	bp
GO:0030684	preribosome	3.59233e-05	0.000424548	0.000364389	TBL3,UTP14A,WDR3,FTSJ3,WDR36,RRP1B,BOP1,UTP20,RRP7A,UTP18,HEATR1,NOL6,NOC4L,UTP23,RRP9	15	1800	49	18679	3.18	cc
GO:0031055	chromatin remodeling at centromere	6.89636e-07	3.91184e-05	3.65624e-05	HIST4H4,STRA13,HELLS,HIST2H4B,CENPT,HIST1H4I,HIST1H4A,HIST1H4D,HIST1H4F,HIST1H4K,HIST1H4J,HIST1H4C,HIST1H4H,HIST1H4B,HIST1H4E,HIST1H4L	16	1693	44	18679	4.01	bp
GO:0043038	amino acid activation	2.62968e-06	0.000135824	0.000126949	FARSB,FARSA,GARS,GATC,IARS,NARS,YARS2,LARS,PPA1,DARS2,WARS,AIMP2,NARS2,TARS2,YARS,EEF1E1	16	1693	48	18679	3.68	bp
GO:0043039	tRNA aminoacylation	2.62968e-06	0.000135824	0.000126949	FARSB,FARSA,GARS,GATC,IARS,NARS,YARS2,LARS,PPA1,DARS2,WARS,AIMP2,NARS2,TARS2,YARS,EEF1E1	16	1693	48	18679	3.68	bp
GO:0034508	centromere complex assembly	6.43789e-06	0.000312213	0.000291813	HIST4H4,STRA13,HELLS,HIST2H4B,CENPT,HIST1H4I,HIST1H4A,HIST1H4D,HIST1H4F,HIST1H4K,HIST1H4J,HIST1H4C,HIST1H4H,HIST1H4B,HIST1H4E,HIST1H4L	16	1693	51	18679	3.46	bp
GO:1990542	mitochondrial transmembrane transport	6.43789e-06	0.000312213	0.000291813	MICU1,TIMM44,DNAJC19,CHCHD4,CPT1A,TIMM10,TIMM9,PAM16,ATP5D,ATP5G1,ATP5I,ATP5J,MCU,PDCD5,TIMM50,ATP5J2	16	1693	51	18679	3.46	bp
GO:0006336	DNA replication-independent nucleosome assembly	1.11868e-05	0.000511294	0.000477886	HIST4H4,STRA13,HIST2H4B,IPO4,CENPT,HIST1H4I,HIST1H4A,HIST1H4D,HIST1H4F,HIST1H4K,HIST1H4J,HIST1H4C,HIST1H4H,HIST1H4B,HIST1H4E,HIST1H4L	16	1693	53	18679	3.33	bp
GO:0034724	DNA replication-independent nucleosome organization	1.11868e-05	0.000511294	0.000477886	HIST4H4,STRA13,HIST2H4B,IPO4,CENPT,HIST1H4I,HIST1H4A,HIST1H4D,HIST1H4F,HIST1H4K,HIST1H4J,HIST1H4C,HIST1H4H,HIST1H4B,HIST1H4E,HIST1H4L	16	1693	53	18679	3.33	bp
GO:0032451	demethylase activity	2.38651e-07	2.39049e-05	2.24206e-05	HIST4H4,ALKBH2,PHF8,HIST2H4B,FTO,HIST1H4I,HIST1H4A,HIST1H4D,HIST1H4F,HIST1H4K,HIST1H4J,HIST1H4C,HIST1H4H,HIST1H4B,HIST1H4E,HIST1H4L	16	1702	41	18679	4.28	mf
GO:1901532	regulation of hematopoietic progenitor cell differentiation	7.40188e-08	4.89835e-06	4.57829e-06	HIST4H4,PRMT1,PDCD2,HIST2H4B,EIF2AK2,SOS1,HIST1H4I,HIST1H4A,HIST1H4D,HIST1H4F,HIST1H4K,HIST1H4J,HIST1H4C,HIST1H4H,HIST1H4B,HIST1H4E,HIST1H4L	17	1693	43	18679	4.36	bp
GO:0043486	histone exchange	1.74912e-06	9.49758e-05	8.87701e-05	HIST4H4,STRA13,SYCP3,HIST2H4B,VPS72,CENPT,HIST1H4I,HIST1H4A,HIST1H4D,HIST1H4F,HIST1H4K,HIST1H4J,HIST1H4C,HIST1H4H,HIST1H4B,HIST1H4E,HIST1H4L	17	1693	52	18679	3.61	bp
GO:0044452	nucleolar part	1.08293e-05	0.000143167	0.00012288	TBL3,WDR3,POP1,WDR36,DKC1,BOP1,POLR1A,RRP7A,UTP18,POLR2L,HEATR1,CDKN2AIP,NHP2,NOL6,POLR1B,CIRH1A,RRP9,NAF1	18	1800	61	18679	3.06	cc
GO:0043044	ATP-dependent chromatin remodeling	1.88108e-05	0.000818528	0.000765045	HIST4H4,STRA13,SYCP3,HIST2H4B,CHD8,VPS72,CENPT,HIST1H4I,HIST1H4A,HIST1H4D,HIST1H4F,HIST1H4K,HIST1H4J,HIST1H4C,HIST1H4H,HIST1H4B,HIST1H4E,HIST1H4L,MTA2	19	1693	73	18679	2.87	bp
GO:0006119	oxidative phosphorylation	7.4107e-05	0.00288836	0.00269963	FXN,UQCR10,NDUFS7,CHCHD10,NDUFA1,NDUFA3,NDUFA4,NDUFA7,NDUFAB1,NDUFB1,NDUFB3,NDUFB7,NDUFB10,NDUFV3,ATP5D,UQCRB,SLC25A23,UQCC2,COX4I2	19	1693	80	18679	2.62	bp
GO:0098803	respiratory chain complex	4.3437e-06	6.16016e-05	5.28726e-05	NDUFA11,COX6A1,COX6A2,COX7B,UQCR10,NDUFS7,NDUFA1,NDUFA3,NDUFA4,NDUFA7,NDUFAB1,NDUFB1,NDUFB3,NDUFB7,NDUFB10,NDUFV3,NDUFB11,UQCRB,COX4I2	19	1800	63	18679	3.13	cc
GO:0043021	ribonucleoprotein complex binding	6.62721e-05	0.00379329	0.00355776	MALSU1,UHMK1,EIF5AL1,EIF5A,ETF1,BOP1,ERAL1,ICT1,EIF6,NME1,OXA1L,SRP72,SRPR,C1QBP,NAA10,PHF6,C12orf65,MRRF,TIMM50	19	1702	79	18679	2.64	mf
GO:0003697	single-stranded DNA binding	0.000159469	0.0061833	0.00579938	SUB1,TREX1,SWSAP1,ERCC1,SPEN,SSBP2,POT1,HMGB1,HNRNPA2B1,MCM4,NME1,YBX1,WBP11,PMS1,C10orf2,SSBP1,CNBP,YBX3,FUBP1	19	1702	84	18679	2.48	mf
GO:0000788	nuclear nucleosome	6.91331e-12	1.79746e-10	1.54276e-10	HIST3H2BB,HIST1H2BD,HIST2H2BF,HIST1H2BG,HIST1H2BL,HIST1H2BN,HIST1H2BF,HIST1H2BI,HIST1H2BC,HIST2H2BE,HIST1H3D,HIST1H3E,HIST1H3I,HIST1H3G,HIST1H3J,HIST1H3H,HIST1H3B,HIST1H2BK,HIST1H3F,HIST1H2BJ	20	1800	36	18679	5.77	cc
GO:0005746	mitochondrial respiratory chain	9.82308e-06	0.000132104	0.000113384	NDUFA11,COX6A1,COX6A2,COX7B,UQCR10,NDUFS7,NDUFA1,NDUFA3,NDUFA4,NDUFA7,NDUFAB1,NDUFB1,NDUFB3,NDUFB7,NDUFB10,NDUFV3,OXA1L,NDUFB11,UQCRB,COX4I2	20	1800	72	18679	2.88	cc
GO:0005758	mitochondrial intermembrane space	1.23158e-05	0.000160105	0.000137418	MICU1,HAX1,COX6B2,CHCHD4,COX6B1,TIMM8A,FBXL4,BLOC1S1,TIMM10,TIMM9,TIMM8B,PRELID1,CHCHD10,NDUFB7,NME4,TRIAP1,DIABLO,GOLPH3,UQCC2,PNPT1	20	1800	73	18679	2.84	cc
GO:0070988	demethylation	1.36514e-07	8.76035e-06	8.18795e-06	TRIM28,HIST4H4,ALKBH2,CYP3A4,PHF8,APOBEC3C,PPME1,POR,HIST2H4B,FTO,HIST1H4I,HIST1H4A,HIST1H4D,HIST1H4F,HIST1H4K,HIST1H4J,HIST1H4C,HIST1H4H,HIST1H4B,HIST1H4E,HIST1H4L	21	1693	65	18679	3.56	bp
GO:0000723	telomere maintenance	4.98761e-05	0.00203117	0.00189845	HIST4H4,DKC1,ERCC1,POT1,MYC,POLD2,PINX1,HIST2H4B,NHP2,DCLRE1B,HIST1H4I,HIST1H4A,HIST1H4D,HIST1H4F,HIST1H4K,HIST1H4J,HIST1H4C,HIST1H4H,HIST1H4B,HIST1H4E,HIST1H4L	21	1693	91	18679	2.55	bp
GO:0032200	telomere organization	7.00002e-05	0.00274513	0.00256576	HIST4H4,DKC1,ERCC1,POT1,MYC,POLD2,PINX1,HIST2H4B,NHP2,DCLRE1B,HIST1H4I,HIST1H4A,HIST1H4D,HIST1H4F,HIST1H4K,HIST1H4J,HIST1H4C,HIST1H4H,HIST1H4B,HIST1H4E,HIST1H4L	21	1693	93	18679	2.49	bp
GO:0031970	organelle envelope lumen	1.90308e-05	0.000243344	0.000208862	MICU1,HAX1,COX6B2,CHCHD4,COX6B1,TIMM8A,FBXL4,BLOC1S1,TIMM10,TIMM9,TIMM8B,CACYBP,PRELID1,CHCHD10,NDUFB7,NME4,TRIAP1,DIABLO,GOLPH3,UQCC2,PNPT1	21	1800	81	18679	2.69	cc
GO:0006335	DNA replication-dependent nucleosome assembly	2.67575e-16	6.07109e-14	5.6744e-14	HIST4H4,HIST2H4B,IPO4,HIST1H4I,HIST1H3D,HIST1H3E,HIST1H3I,HIST1H3G,HIST1H3J,HIST1H3H,HIST1H3B,HIST1H4A,HIST1H4D,HIST1H4F,HIST1H4K,HIST1H4J,HIST1H4C,HIST1H4H,HIST1H4B,HIST1H4E,HIST1H4L,HIST1H3F	22	1693	32	18679	7.59	bp
GO:0034723	DNA replication-dependent nucleosome organization	2.67575e-16	6.07109e-14	5.6744e-14	HIST4H4,HIST2H4B,IPO4,HIST1H4I,HIST1H3D,HIST1H3E,HIST1H3I,HIST1H3G,HIST1H3J,HIST1H3H,HIST1H3B,HIST1H4A,HIST1H4D,HIST1H4F,HIST1H4K,HIST1H4J,HIST1H4C,HIST1H4H,HIST1H4B,HIST1H4E,HIST1H4L,HIST1H3F	22	1693	32	18679	7.59	bp
GO:0051290	protein heterotetramerization	4.68249e-15	8.49939e-13	7.94404e-13	HIST4H4,PDSS1,HIST2H4B,HIST1H4I,HIST1H3D,HIST1H3E,HIST1H3I,HIST1H3G,HIST1H3J,HIST1H3H,HIST1H3B,HIST1H4A,HIST1H4D,HIST1H4F,HIST1H4K,HIST1H4J,HIST1H4C,HIST1H4H,HIST1H4B,HIST1H4E,HIST1H4L,HIST1H3F	22	1693	35	18679	6.94	bp
hsa04260	Cardiac muscle contraction	2.92869e-05	0.000742821	0.00072026	CACNA1C,CACNG1,CACNG5,COX1,COX2,COX3,COX4I2,COX5B,COX6A1,COX6A2,COX6B1,COX6B2,COX6C,COX7B,CYC1,CYTB,FXYD2,MYL2,TPM3,UQCR10,UQCR11,UQCRB	22	786	78	6997	2.51	kg
GO:0032776	DNA methylation on cytosine	2.58798e-16	6.07109e-14	5.6744e-14	HIST4H4,HIST2H3A,HIST2H4B,HIST2H3D,HIST1H4I,HIST1H3D,HIST1H3E,HIST1H3I,HIST1H3G,HIST1H3J,HIST1H3H,HIST1H3B,HIST1H4A,HIST1H4D,HIST1H4F,HIST1H4K,HIST1H4J,HIST1H4C,HIST1H4H,HIST1H4B,HIST1H4E,HIST1H4L,HIST1H3F	23	1693	35	18679	7.25	bp
GO:0045638	negative regulation of myeloid cell differentiation	7.85137e-07	4.41414e-05	4.12572e-05	FSTL3,HIST4H4,HOXA5,HOXA9,APCS,PRMT1,MYC,NME1,HIST2H4B,PTPN2,CDC73,HIST1H4I,HIST1H4A,HIST1H4D,HIST1H4F,HIST1H4K,HIST1H4J,HIST1H4C,HIST1H4H,HIST1H4B,HIST1H4E,HIST1H4L,LDB1	23	1693	83	18679	3.06	bp
GO:0070469	respiratory chain	8.7939e-07	1.31909e-05	1.13217e-05	UQCR11,NDUFA11,COX6A1,COX6A2,COX7B,CYC1,HIGD2A,UQCR10,NDUFS7,NDUFA1,NDUFA3,NDUFA4,NDUFA7,NDUFAB1,NDUFB1,NDUFB3,NDUFB7,NDUFB10,NDUFV3,OXA1L,NDUFB11,UQCRB,COX4I2	23	1800	79	18679	3.02	cc
GO:0000784	nuclear chromosome, telomeric region	1.12263e-06	1.62158e-05	1.3918e-05	HIST4H4,DDB1,ERCC1,POT1,HIST1H2BB,MCM4,ORC5,SIRT6,HIST2H4B,NHP2,DCLRE1B,CDC73,HIST1H4I,HIST1H4A,HIST1H4D,HIST1H4F,HIST1H4K,HIST1H4J,HIST1H4C,HIST1H4H,HIST1H4B,HIST1H4E,HIST1H4L	23	1800	80	18679	2.98	cc
GO:0009055	electron carrier activity	0.000142785	0.0061833	0.00579938	AKR1A1,UQCR11,FDX1L,COX6B2,COX5B,COX6A1,COX6A2,COX6B1,COX6C,COX7B,CYBA,CYC1,IDO1,IVD,ME2,NDUFA4,GLRX2,POR,PTGES2,SH3BGRL3,COX4I2,HSD17B6,P4HA2	23	1702	111	18679	2.27	mf
GO:0000183	chromatin silencing at rDNA	2.38312e-14	3.84688e-12	3.59552e-12	HIST4H4,PHF8,HIST2H3A,HIST2H4B,HIST2H3D,HIST1H4I,HIST1H3D,HIST1H3E,HIST1H3I,HIST1H3G,HIST1H3J,HIST1H3H,HIST1H3B,HIST1H4A,HIST1H4D,HIST1H4F,HIST1H4K,HIST1H4J,HIST1H4C,HIST1H4H,HIST1H4B,HIST1H4E,HIST1H4L,HIST1H3F	24	1693	44	18679	6.02	bp
GO:0009451	RNA modification	1.25167e-05	0.000563962	0.000527113	EMG1,WDR4,ADAT3,TRMT61A,FTSJ3,PUSL1,TRMT44,DKC1,MTO1,TRUB2,DIMT1,MOCS3,RPUSD3,METTL1,TRMT1,NHP2,METTL2B,FTO,MRM1,PUS1,URM1,RNMT,ALKBH8,NAF1	24	1693	103	18679	2.57	bp
GO:0000781	chromosome, telomeric region	0.000105199	0.00112404	0.000964766	HIST4H4,DDB1,ERCC1,POT1,HIST1H2BB,MCM4,ORC5,SIRT6,PINX1,HIST2H4B,NHP2,DCLRE1B,CDC73,HIST1H4I,HIST1H4A,HIST1H4D,HIST1H4F,HIST1H4K,HIST1H4J,HIST1H4C,HIST1H4H,HIST1H4B,HIST1H4E,HIST1H4L	24	1800	110	18679	2.26	cc
hsa03008	Ribosome biogenesis in eukaryotes	9.18879e-06	0.000320459	0.000310726	AK6,CIRH1A,CSNK2A1,DKC1,EIF6,EMG1,GNL3,GNL3L,HEATR1,LOC81691,NHP2,NOL6,POP1,RBM28,REXO1,RMRP,RPP25,RRP7A,SNORD3B-1,TBL3,TCOF1,UTP14A,UTP18,WDR3,WDR36	25	786	89	6997	2.5	kg
GO:1903707	negative regulation of hemopoiesis	8.93793e-06	0.000417519	0.000390239	FSTL3,HIST4H4,IFNL1,HOXA5,HOXA9,APCS,PRMT1,ID2,MYC,NME1,TMEM176A,HIST2H4B,PTPN2,PRDX2,TNFSF4,CDC73,HIST1H4I,HIST1H4A,HIST1H4D,HIST1H4F,HIST1H4K,HIST1H4J,HIST1H4C,HIST1H4H,HIST1H4B,HIST1H4E,HIST1H4L,LDB1	28	1693	128	18679	2.41	bp
GO:0000313	organellar ribosome	1.45026e-11	3.32707e-10	2.85562e-10	MRPL3,MRPL52,MRPL55,MRPL21,MTG2,MRPL46,MRPS28,MRPL15,ICT1,NDUFA7,MRPS18C,MRPL2,MRPS33,MRPL39,MRPS21,MRPL20,MRPL23,MRPL12,MRPS12,MRPS14,MRPS15,MRPS11,MRPL36,MRPL11,MPV17L2,C12orf65,MTG1,MRPS36	28	1800	70	18679	4.15	cc
GO:0005761	mitochondrial ribosome	1.45026e-11	3.32707e-10	2.85562e-10	MRPL3,MRPL52,MRPL55,MRPL21,MTG2,MRPL46,MRPS28,MRPL15,ICT1,NDUFA7,MRPS18C,MRPL2,MRPS33,MRPL39,MRPS21,MRPL20,MRPL23,MRPL12,MRPS12,MRPS14,MRPS15,MRPS11,MRPL36,MRPL11,MPV17L2,C12orf65,MTG1,MRPS36	28	1800	70	18679	4.15	cc
GO:0006305	DNA alkylation	1.85375e-10	1.61327e-08	1.50786e-08	TRIM28,HIST4H4,PLD6,GSK3B,HIST2H3A,MTRR,HIST2H4B,ATF7IP,HIST2H3D,HIST1H4I,HIST1H3D,HIST1H3E,HIST1H3I,HIST1H3G,HIST1H3J,HIST1H3H,HIST1H3B,HIST1H4A,HIST1H4D,HIST1H4F,HIST1H4K,HIST1H4J,HIST1H4C,HIST1H4H,HIST1H4B,HIST1H4E,HIST1H4L,HIST1H3F,MTA2	29	1693	86	18679	3.72	bp
GO:0006306	DNA methylation	1.85375e-10	1.61327e-08	1.50786e-08	TRIM28,HIST4H4,PLD6,GSK3B,HIST2H3A,MTRR,HIST2H4B,ATF7IP,HIST2H3D,HIST1H4I,HIST1H3D,HIST1H3E,HIST1H3I,HIST1H3G,HIST1H3J,HIST1H3H,HIST1H3B,HIST1H4A,HIST1H4D,HIST1H4F,HIST1H4K,HIST1H4J,HIST1H4C,HIST1H4H,HIST1H4B,HIST1H4E,HIST1H4L,HIST1H3F,MTA2	29	1693	86	18679	3.72	bp
GO:0006626	protein targeting to mitochondrion	3.6124e-05	0.00150984	0.00141119	TOMM6,HUWE1,TIMM17B,PEMT,TOMM40,HAX1,TIMM44,POLR3A,DNAJC19,CHCHD4,GRPEL2,TIMM8A,ABLIM3,TIMM10,TIMM9,TIMM8B,DTWD2,HSPA9,TOMM5,MIPEP,PARK2,FIS1,PAM16,WBP11,PLAGL2,UBE2L3,UGCG,PDCD5,TIMM50,NPEPPS	30	1693	152	18679	2.18	bp
GO:0051291	protein heterooligomerization	8.19973e-09	5.98769e-07	5.59645e-07	C1QTNF1,HIST4H4,COL6A1,CLDN3,PDSS1,GCH1,HRAS,IDE,HIST2H4B,PRKCZ,YWHAB,HIST1H4I,HIST1H3D,HIST1H3E,HIST1H3I,HIST1H3G,HIST1H3J,HIST1H3H,HIST1H3B,HIST1H4A,HIST1H4D,HIST1H4F,HIST1H4K,HIST1H4J,HIST1H4C,HIST1H4H,HIST1H4B,HIST1H4E,HIST1H4L,PCBD2,HIST1H3F	31	1693	111	18679	3.08	bp
GO:0044391	ribosomal subunit	8.53472e-05	0.000978983	0.000840261	MRPL3,MRPL52,MRPL55,MRPL21,MRPL46,MRPS28,MCTS1,MRPL15,ICT1,MRPS18C,RPS27L,MRPL2,RPL26L1,MRPS33,MRPS21,RPL15,MRPL23,RPL37,MRPL12,MRPS12,RPS3,RPS13,RPS19,MRPS14,MRPS15,MRPS11,MRPL36,MRPL11,MPV17L2,C12orf65,MRPS36	31	1800	157	18679	2.05	cc
GO:0070124	mitochondrial translational initiation	4.71032e-13	5.86758e-11	5.48419e-11	MRPL3,MRPL54,MRPL52,MRPL55,MRPL21,MRPS27,MRPL46,MRPS28,MRPL15,ICT1,MRPS18C,MRPL2,MRPL4,MRPS23,MRPS33,MRPL39,MRPS21,MRPL50,AURKAIP1,MRPL20,MRPL23,MRPL12,MRPS12,MRPS14,MRPS15,MRPS11,MRPL38,MRPL36,MRPL11,MRPL24,GADD45GIP1,MRPS36	32	1693	84	18679	4.2	bp
GO:0044728	DNA methylation or demethylation	7.59866e-11	7.20512e-09	6.73434e-09	TRIM28,HIST4H4,ALKBH2,PLD6,APOBEC3C,GSK3B,HIST2H3A,MTRR,HIST2H4B,ATF7IP,HIST2H3D,FTO,HIST1H4I,HIST1H3D,HIST1H3E,HIST1H3I,HIST1H3G,HIST1H3J,HIST1H3H,HIST1H3B,HIST1H4A,HIST1H4D,HIST1H4F,HIST1H4K,HIST1H4J,HIST1H4C,HIST1H4H,HIST1H4B,HIST1H4E,HIST1H4L,HIST1H3F,MTA2	32	1693	99	18679	3.57	bp
GO:0003735	structural constituent of ribosome	1.13127e-05	0.000906521	0.000850236	MRPL3,MRPL52,MRPL55,MRPL21,MRPL46,MRPL15,NDUFA7,MRPS18C,RPS27L,MRPL2,MRPL4,RPL26L1,MRPS23,MRPS33,MRPS21,MRPL20,COA1,RPL15,MRPL23,RPL37,MRPL12,MRPS12,RPS3,RPS13,RPS19,MRPS14,MRPS15,MRPS11,MRPL36,MRPL11,MRPL24,MRPS36	32	1702	157	18679	2.24	mf
GO:0070125	mitochondrial translational elongation	7.21697e-14	9.96726e-12	9.316e-12	MRPL3,MRPL54,MRPL52,MRPL55,MRPL21,MRPS27,MRPL46,MRPS28,MRPL15,ICT1,MRPS18C,MRPL2,MRPL4,MRPS23,MRPS33,MRPL39,MRPS21,MRPL50,AURKAIP1,MRPL20,MRPL23,MRPL12,MRPS12,MRPS14,MRPS15,MRPS11,MRPL38,MRPL36,MRPL11,MRPL24,GFM1,GADD45GIP1,MRPS36	33	1693	84	18679	4.33	bp
GO:0070126	mitochondrial translational termination	2.42208e-14	3.84688e-12	3.59552e-12	MRPL3,MRPL54,MRPL52,MRPL55,MRPL21,MRPS27,MRPL46,MRPS28,MRPL15,ICT1,MRPS18C,MRPL2,MRPL4,MRPS23,MRPS33,MRPL39,MRPS21,MRPL50,AURKAIP1,MRPL20,MRPL23,MRPL12,MRPS12,MRPS14,MRPS15,MRPS11,MRPL38,MRPL36,MRPL11,MRPL24,GADD45GIP1,C12orf65,MRPS36,MRRF	34	1693	86	18679	4.36	bp
GO:0045637	regulation of myeloid cell differentiation	3.73189e-05	0.00153953	0.00143893	FSTL3,IKZF1,HAX1,HIST4H4,PPARGC1B,CREB1,FES,ACIN1,SIGLEC15,HOXA5,HOXA9,APCS,PRMT1,ID2,MITF,MYC,NME1,HIST2H4B,PTPN2,RARG,BGLAP,CDC73,HIST1H4I,HIST1H4A,HIST1H4D,HIST1H4F,HIST1H4K,HIST1H4J,HIST1H4C,HIST1H4H,HIST1H4B,HIST1H4E,HIST1H4L,LDB1	34	1693	182	18679	2.06	bp
GO:0072655	establishment of protein localization to mitochondrion	3.73189e-05	0.00153953	0.00143893	TOMM6,HUWE1,TIMM17B,PEMT,TOMM40,HAX1,TIMM44,POLR3A,DNAJC19,CHCHD4,GRPEL2,TIMM8A,ABLIM3,TIMM10,TIMM9,TIMM8B,DTWD2,HSPA9,TOMM5,MIPEP,PARK2,FIS1,PAM16,WBP11,PLAGL2,PMAIP1,PPP3R1,BAD,UBE2L3,UGCG,YWHAB,PDCD5,TIMM50,NPEPPS	34	1693	182	18679	2.06	bp
GO:0022618	ribonucleoprotein complex assembly	0.000101661	0.00386737	0.00361468	CELF1,SF3A3,DDX6,CNOT1,PUM2,SF3B1,GEMIN5,AAR2,ERAL1,NUFIP1,RRP7A,MCTS1,KIAA1875,EIF6,RPS27L,ZNHIT6,MRPL20,SHQ1,OGFOD1,RBM22,RPS19,MRPS11,MRPL11,SNRPB,SNRPC,SNRPE,TARBP2,C1QBP,GEMIN7,GEMIN6,MPV17L2,CDC123,PRPF3,SART3	34	1693	191	18679	1.96	bp
GO:0006304	DNA modification	1.9197e-10	1.64809e-08	1.5404e-08	TRIM28,ASCC3,HIST4H4,ALKBH2,PLD6,APOBEC3C,GSK3B,HIST2H3A,MTRR,EXOSC4,HIST2H4B,ATF7IP,EXOSC5,HIST2H3D,FTO,HIST1H4I,HIST1H3D,HIST1H3E,HIST1H3I,HIST1H3G,HIST1H3J,HIST1H3H,HIST1H3B,HIST1H4A,HIST1H4D,HIST1H4F,HIST1H4K,HIST1H4J,HIST1H4C,HIST1H4H,HIST1H4B,HIST1H4E,HIST1H4L,HIST1H3F,MTA2	35	1693	119	18679	3.25	bp
GO:0006364	rRNA processing	1.93409e-07	1.19294e-05	1.11499e-05	EMG1,TBL3,UTP14A,WDR3,FTSJ3,WDR36,DKC1,RRP1B,BOP1,DIMT1,UTP20,RRP7A,GTF2H5,NOP2,UTP18,WBP11,EXOSC4,HEATR1,SHQ1,NHP2,EXOSC5,RPS19,MRPS11,NOL6,BYSL,ERI3,NOC4L,NOL9,MRM1,UTP23,CIRH1A,RRP9,DDX21,NOLC1,NAF1	35	1693	152	18679	2.54	bp
GO:0070585	protein localization to mitochondrion	2.46404e-05	0.00105771	0.000988596	TOMM6,HUWE1,TIMM17B,PEMT,TOMM40,HAX1,TIMM44,POLR3A,DNAJC19,CHCHD4,GRPEL2,TIMM8A,ABLIM3,TIMM10,TIMM9,TIMM8B,DTWD2,DNAJA1,HSPA9,TOMM5,MIPEP,PARK2,FIS1,PAM16,WBP11,PLAGL2,PMAIP1,PPP3R1,BAD,UBE2L3,UGCG,YWHAB,PDCD5,TIMM50,NPEPPS	35	1693	186	18679	2.08	bp
GO:0098800	inner mitochondrial membrane protein complex	2.07269e-11	4.49084e-10	3.85448e-10	TIMM17B,MICU1,C19orf70,NDUFA11,DNAJC19,COX6A1,COX6A2,APOOL,TIMM10,UQCR10,NDUFS7,NDUFA1,NDUFA3,NDUFA4,NDUFA7,NDUFAB1,NDUFB1,NDUFB3,NDUFB7,NDUFB10,NDUFV3,PAM16,ATP5D,ATP5G1,ATP5I,ATP5J,NDUFB11,UQCRB,APOO,COX4I2,USMG5,MCU,TIMM50,ATP5J2,C14orf2	35	1800	105	18679	3.46	cc
hsa04932	Non-alcoholic fatty liver disease (NAFLD)	1.88076e-05	0.000524731	0.000508794	COX1,COX2,COX3,COX4I2,COX5B,COX6A1,COX6A2,COX6B1,COX6B2,COX6C,COX7B,CYC1,CYTB,DDIT3,GSK3B,MLX,NDUFA1,NDUFA11,NDUFA3,NDUFA4,NDUFA4L2,NDUFA7,NDUFAB1,NDUFB1,NDUFB10,NDUFB11,NDUFB3,NDUFB7,NDUFS7,NDUFV3,PIK3CG,PRKAG3,UQCR10,UQCR11,UQCRB	35	786	151	6997	2.06	kg
GO:0022904	respiratory electron transport chain	9.56317e-11	8.93453e-09	8.35075e-09	SLC25A13,MYBBP1A,UQCR11,NDUFA11,COX5B,COX6A1,COX6B1,COX6C,COX7B,CYC1,NDUFAF3,NDUFAF4,UQCR10,NDUFS7,NDUFA1,NDUFA3,NDUFA4,NDUFA7,NDUFAB1,NDUFB1,NDUFB3,NDUFB7,NDUFB10,NDUFV3,ATP5D,ATP5G1,ATP5I,ATP5J,NDUFB11,UCP2,UCP3,UQCRB,COX4I2,NDUFAF2,ATP5J2,SCO2	36	1693	122	18679	3.26	bp
GO:0022900	electron transport chain	1.5908e-10	1.42343e-08	1.33042e-08	SLC25A13,MYBBP1A,UQCR11,NDUFA11,COX5B,COX6A1,COX6B1,COX6C,COX7B,CYC1,NDUFAF3,NDUFAF4,UQCR10,NDUFS7,NDUFA1,NDUFA3,NDUFA4,NDUFA7,NDUFAB1,NDUFB1,NDUFB3,NDUFB7,NDUFB10,NDUFV3,ATP5D,ATP5G1,ATP5I,ATP5J,NDUFB11,UCP2,UCP3,UQCRB,COX4I2,NDUFAF2,ATP5J2,SCO2	36	1693	124	18679	3.2	bp
GO:0006399	tRNA metabolic process	1.0319e-07	6.68944e-06	6.25235e-06	FARSB,WDR4,POP1,RPP14,ADAT3,TRMT61A,PUSL1,TYW3,TRMT44,FARSA,MTO1,GARS,TRUB2,MOCS3,GATC,RPUSD3,HSD17B10,IARS,METTL1,NARS,YARS2,LARS,PPA1,RPP25,DARS2,TRMT1,METTL2B,WARS,AIMP2,NARS2,TARS2,PUS1,URM1,YARS,ALKBH8,EEF1E1	36	1693	155	18679	2.56	bp
GO:0016072	rRNA metabolic process	1.45402e-07	9.23741e-06	8.63384e-06	EMG1,TBL3,UTP14A,WDR3,FTSJ3,WDR36,DEDD2,DKC1,RRP1B,BOP1,DIMT1,UTP20,RRP7A,GTF2H5,NOP2,UTP18,WBP11,EXOSC4,HEATR1,SHQ1,NHP2,EXOSC5,RPS19,MRPS11,NOL6,BYSL,ERI3,NOC4L,NOL9,MRM1,UTP23,CIRH1A,RRP9,DDX21,NOLC1,NAF1	36	1693	157	18679	2.53	bp
GO:0071826	ribonucleoprotein complex subunit organization	5.65634e-05	0.00226004	0.00211237	CELF1,SF3A3,DDX6,PLD6,CNOT1,PUM2,SF3B1,GEMIN5,AAR2,ERAL1,NUFIP1,RRP7A,MCTS1,KIAA1875,EIF6,RPS27L,ZNHIT6,MRPL20,SHQ1,OGFOD1,RBM22,RPS19,MRPS11,MRPL11,SNRPB,SNRPC,SNRPE,TARBP2,C1QBP,GEMIN7,GEMIN6,MPV17L2,CDC123,PRPF3,MRRF,SART3	36	1693	201	18679	1.98	bp
GO:0010821	regulation of mitochondrion organization	5.22318e-05	0.00211356	0.00197546	HUWE1,PEMT,HAX1,ATG7,POLR3A,MALSU1,PLD6,STOX1,ABLIM3,FXN,MPV17L,MTG2,PRELID1,DTWD2,GPX1,GSK3B,PARK2,FIS1,TRIAP1,WBP11,PLAGL2,PMAIP1,MIEF1,PPP3R1,BAD,BAK1,GOLPH3,C1QBP,UBE2L3,UGCG,YWHAB,DDHD1,UQCC2,MPV17L2,PDCD5,MTG1,NPEPPS	37	1693	208	18679	1.96	bp
GO:0051262	protein tetramerization	1.82375e-11	1.86875e-09	1.74665e-09	HIST4H4,APOA1BP,ADSL,DNM1,PDSS1,SAMHD1,GLS,GRIN2A,HSD17B10,IDE,OXA1L,DCXR,PPAT,HIST2H4B,RPS19,RXRG,DCTPP1,HM13,HIST1H4I,HIST1H3D,HIST1H3E,HIST1H3I,HIST1H3G,HIST1H3J,HIST1H3H,HIST1H3B,HIST1H4A,HIST1H4D,HIST1H4F,HIST1H4K,HIST1H4J,HIST1H4C,HIST1H4H,HIST1H4B,HIST1H4E,HIST1H4L,PCBD2,HIST1H3F	38	1693	127	18679	3.3	bp
GO:0042393	histone binding	2.90192e-07	2.68316e-05	2.51656e-05	CARM1,ANP32B,SPIN1,RCC1,HIST4H4,PHF8,AIRE,HIST2H3A,HILS1,HIST2H4B,CHD8,RAG1,RAG2,SET,HIST2H3D,TBL1XR1,HIST1H4I,HIST1H3D,HIST1H3E,HIST1H3I,HIST1H3G,HIST1H3J,HIST1H3H,HIST1H3B,HIST1H4A,HIST1H4D,HIST1H4F,HIST1H4K,HIST1H4J,HIST1H4C,HIST1H4H,HIST1H4B,HIST1H4E,HIST1H4L,PHF6,HIST1H3F,SART3,USP15	38	1702	174	18679	2.4	mf
GO:0008168	methyltransferase activity	3.53208e-05	0.00235864	0.0022122	PRMT3,SMYD5,PEMT,EMG1,CARM1,WDR4,ALDH1L1,TRMT61A,FTSJ3,TYW3,METTL11B,TRMT44,ALDH1L2,LRTOMT,N6AMT2,ICMT,GART,DIMT1,METTL5,PRMT1,SETD8,MEN1,METTL1,NOP2,C9orf114,TRMT1,METTL2B,PRDM13,FAM86C2P,METTL17,FAM86B2,METTL12,MRM1,FBXO11,WDR82,RNMT,ALKBH8,ECE2	38	1702	211	18679	1.98	mf
GO:0016741	transferase activity, transferring one-carbon groups	8.10995e-05	0.00443098	0.00415587	PRMT3,SMYD5,PEMT,EMG1,CARM1,WDR4,ALDH1L1,TRMT61A,FTSJ3,TYW3,METTL11B,TRMT44,ALDH1L2,LRTOMT,N6AMT2,ICMT,GART,DIMT1,METTL5,PRMT1,SETD8,MEN1,METTL1,NOP2,C9orf114,TRMT1,METTL2B,PRDM13,FAM86C2P,METTL17,FAM86B2,METTL12,MRM1,FBXO11,WDR82,RNMT,ALKBH8,ECE2	38	1702	219	18679	1.9	mf
GO:0006342	chromatin silencing	5.93499e-14	8.37888e-12	7.83141e-12	HIST4H4,PHF8,HIST1H2AE,HIST1H2AD,HELLS,HMGA1,HIST2H2AB,HIST2H3A,HILS1,HIST2H4B,HIST2H3D,HIST2H2AA4,HIST1H4I,HIST1H2AI,HIST1H2AK,HIST1H2AL,HIST1H2AC,HIST1H2AB,HIST1H2AM,HIST2H2AC,HIST1H3D,HIST1H3E,HIST1H3I,HIST1H3G,HIST1H3J,HIST1H3H,HIST1H3B,HIST1H4A,HIST1H4D,HIST1H4F,HIST1H4K,HIST1H4J,HIST1H4C,HIST1H4H,HIST1H4B,HIST1H4E,HIST1H4L,HIST1H2AH,HIST1H3F	39	1693	113	18679	3.81	bp
GO:0098798	mitochondrial protein complex	3.72271e-12	1.00128e-10	8.59399e-11	TOMM6,TIMM17B,MICU1,TOMM40,C19orf70,NDUFA11,DNAJC19,COX6A1,COX6A2,APOOL,TIMM10,TIMM9,TIMM8B,UQCR10,NDUFS7,TOMM5,NDUFA1,NDUFA3,NDUFA4,NDUFA7,NDUFAB1,NDUFB1,NDUFB3,NDUFB7,NDUFB10,NDUFV3,PAM16,ATP5D,ATP5G1,ATP5I,ATP5J,NDUFB11,UQCRB,APOO,COX4I2,USMG5,PNPT1,MCU,MRPS36,TIMM50,ATP5J2,C14orf2	42	1800	136	18679	3.2	cc
GO:0016458	gene silencing	8.44463e-09	6.09645e-07	5.69811e-07	CELF1,HIST4H4,CNOT1,PHF8,PUM2,HIST1H2AE,HIST1H2AD,HELLS,HMGA1,HIST2H2AB,HIST2H3A,HILS1,HIST2H4B,HIST2H3D,TARBP2,HIST2H2AA4,HIST1H4I,HIST1H2AI,HIST1H2AK,HIST1H2AL,HIST1H2AC,HIST1H2AB,HIST1H2AM,HIST2H2AC,HIST1H3D,HIST1H3E,HIST1H3I,HIST1H3G,HIST1H3J,HIST1H3H,HIST1H3B,HIST1H4A,HIST1H4D,HIST1H4F,HIST1H4K,HIST1H4J,HIST1H4C,HIST1H4H,HIST1H4B,HIST1H4E,HIST1H4L,HIST1H2AH,HIST1H3F	43	1693	187	18679	2.54	bp
GO:0006367	transcription initiation from RNA polymerase II promoter	0.000113054	0.00424991	0.00397222	NR2E3,TRIM28,NR2C2AP,COX5B,COX6A1,COX6B1,COX6C,COX7B,CREB1,NKX2-5,E2F5,ESR1,ESRRG,GLS,GTF2A1,GTF2H3,HMGB1,GTF2H5,MEN1,MYC,NPPA,SERPINE1,TAF9B,PRKAG3,POLR2I,POLR2J,POLR2L,PPM1A,ATF7IP,RARG,RXRG,TAF9,TAF10,TAF13,TCF4,PRDX2,NR2F1,TGIF1,NR2C2,UBE2D1,YWHAB,NR0B2,CCNT1,SCO2	44	1693	272	18679	1.78	bp
GO:0045814	negative regulation of gene expression, epigenetic	3.62014e-12	4.10692e-10	3.83857e-10	HIST4H4,PHF8,POLR1A,GTF2H3,HIST1H2AE,HIST1H2AD,HELLS,HMGA1,HIST2H2AB,HIST2H3A,HILS1,GTF2H5,POLR2L,HIST2H4B,HIST2H3D,HIST2H2AA4,EPC1,HIST1H4I,HIST1H2AI,HIST1H2AK,HIST1H2AL,HIST1H2AC,HIST1H2AB,HIST1H2AM,HIST2H2AC,HIST1H3D,HIST1H3E,HIST1H3I,HIST1H3G,HIST1H3J,HIST1H3H,HIST1H3B,HIST1H4A,HIST1H4D,HIST1H4F,HIST1H4K,HIST1H4J,HIST1H4C,HIST1H4H,HIST1H4B,HIST1H4E,HIST1H4L,POLR1B,HIST1H2AH,HIST1H3F	45	1693	161	18679	3.08	bp
GO:0006415	translational termination	1.19313e-10	1.09855e-08	1.02677e-08	HRSP12,MRPL3,MRPL54,MRPL52,MRPL55,EIF5AL1,EIF5A,ETF1,MRPL21,MRPS27,MRPL46,MRPS28,MRPL15,ICT1,MRPS18C,MRPL2,MRPL4,RPL26L1,MRPS23,MRPS33,MRPL39,MRPS21,MRPL50,AURKAIP1,MRPL20,OGFOD1,RPL15,MRPL23,RPL37,MRPL12,MRPS12,RPS3,RPS13,RPS19,MRPS14,MRPS15,MRPS11,MRPL38,MRPL36,MRPL11,MRPL24,GADD45GIP1,C12orf65,MRPS36,MRRF	45	1693	177	18679	2.81	bp
GO:0032543	mitochondrial translation	8.51299e-19	3.60553e-16	3.36995e-16	MRPL3,MALSU1,MRPL54,MRPL52,MRPL55,MRPL21,MRPS27,MTG2,MRPL46,GATC,MRPS28,MRPL15,ICT1,NDUFA7,MRPS18C,YARS2,MRPL2,MRPL4,MRPS23,MRPS33,MRPL39,MRPS21,MRPL50,AURKAIP1,MRPL20,DARS2,MRPL23,MRPL12,MRPS12,MRPS14,MRPS15,MRPS11,MRPL38,MRPL36,MRPL11,C1QBP,MRPL24,TARS2,UQCC2,MPV17L2,GFM1,GADD45GIP1,C12orf65,MTG1,MRPS36,MRRF	46	1693	117	18679	4.34	bp
GO:0006414	translational elongation	4.99171e-09	3.77528e-07	3.5286e-07	MRPL3,MRPL54,MRPL52,MRPL55,EIF5AL1,EIF5A,MRPL21,MRPS27,MRPL46,GATC,MRPS28,MRPL15,IARS,ICT1,MRPS18C,MRPL2,MRPL4,RPL26L1,LARS,MRPS23,MRPS33,MRPL39,MRPS21,MRPL50,AURKAIP1,MRPL20,RPL15,MRPL23,RPL37,MRPL12,MRPS12,RPS3,RPS13,RPS19,MRPS14,MRPS15,MRPS11,MRPL38,MRPL36,MRPL11,MRPL24,GFM1,GADD45GIP1,C12orf65,MRPS36,EEF1E1	46	1693	204	18679	2.49	bp
hsa00190	Oxidative phosphorylation	5.49848e-13	3.83519e-11	3.71871e-11	ATP5D,ATP5G1,ATP5I,ATP5J,ATP5J2,ATP6,ATP6V0D1,ATP6V1C2,ATP8,COX1,COX2,COX3,COX4I2,COX5B,COX6A1,COX6A2,COX6B1,COX6B2,COX6C,COX7B,CYC1,CYTB,ND1,ND2,ND3,ND4,ND4L,ND5,NDUFA1,NDUFA11,NDUFA3,NDUFA4,NDUFA4L2,NDUFA7,NDUFAB1,NDUFB1,NDUFB10,NDUFB11,NDUFB3,NDUFB7,NDUFS7,NDUFV3,PPA1,UQCR10,UQCR11,UQCRB	46	786	133	6997	3.08	kg
hsa05016	Huntington's disease	3.97652e-07	1.58493e-05	1.53679e-05	ATP5D,ATP5G1,ATP5J,ATP6,ATP8,COX1,COX2,COX3,COX4I2,COX5B,COX6A1,COX6A2,COX6B1,COX6B2,COX6C,COX7B,CREB1,CYC1,CYTB,DCTN1,DNAH11,EP300,GPX1,NDUFA1,NDUFA11,NDUFA3,NDUFA4,NDUFA4L2,NDUFA7,NDUFAB1,NDUFB1,NDUFB10,NDUFB11,NDUFB3,NDUFB7,NDUFS7,NDUFV3,POLR2I,POLR2J,POLR2J2,POLR2L,REST,TFAM,UQCR10,UQCR11,UQCRB	46	786	193	6997	2.12	kg
hsa05010	Alzheimer's disease	1.28026e-09	7.14385e-08	6.92688e-08	ATP5D,ATP5G1,ATP5J,ATP6,ATP8,BACE1,BAD,CACNA1C,CALML6,COX1,COX2,COX3,COX4I2,COX5B,COX6A1,COX6A2,COX6B1,COX6B2,COX6C,COX7B,CYC1,CYTB,GRIN2A,GSK3B,HSD17B10,IDE,ITPR2,MME,NDUFA1,NDUFA11,NDUFA3,NDUFA4,NDUFA4L2,NDUFA7,NDUFAB1,NDUFB1,NDUFB10,NDUFB11,NDUFB3,NDUFB7,NDUFS7,NDUFV3,PPP3R1,PSENEN,UQCR10,UQCR11,UQCRB	47	786	168	6997	2.49	kg
GO:0044455	mitochondrial membrane part	8.54273e-12	2.08229e-10	1.78723e-10	TOMM6,TIMM17B,MICU1,TOMM40,COX6B2,C19orf70,NDUFA11,DNAJC19,COX6A1,COX6A2,COX7B,CPT1A,APOOL,CYP11A1,TIMM10,UQCR10,NDUFS7,TOMM5,NDUFA1,NDUFA3,NDUFA4,NDUFA7,NDUFAB1,NDUFB1,NDUFB3,NDUFB7,NDUFB10,NDUFV3,OXA1L,FIS1,PAM16,ATP5D,ATP5G1,ATP5I,ATP5J,NDUFB11,SYNJ2BP,COA1,BAK1,FUNDC2,UQCRB,APOO,COX4I2,USMG5,MCU,TIMM50,ATP5J2,C14orf2	48	1800	173	18679	2.88	cc
hsa05012	Parkinson's disease	4.52497e-13	3.83519e-11	3.71871e-11	ATP5D,ATP5G1,ATP5J,ATP6,ATP8,COX1,COX2,COX3,COX4I2,COX5B,COX6A1,COX6A2,COX6B1,COX6B2,COX6C,COX7B,CYC1,CYTB,ND1,ND2,ND3,ND4,ND4L,ND5,NDUFA1,NDUFA11,NDUFA3,NDUFA4,NDUFA4L2,NDUFA7,NDUFAB1,NDUFB1,NDUFB10,NDUFB11,NDUFB3,NDUFB7,NDUFS7,NDUFV3,PARK2,PRKACA,PRKACB,SLC18A2,UBA1,UBE2G2,UBE2L3,UQCR10,UQCR11,UQCRB	48	786	142	6997	3.01	kg
GO:0045333	cellular respiration	2.26301e-12	2.66239e-10	2.48843e-10	SLC25A13,MYBBP1A,UQCR11,NDUFA11,MDH1B,COX5B,COX6A1,COX6B1,COX6C,COX7B,CYC1,ADSL,FXN,NDUFAF3,BLOC1S1,PRELID1,NDUFAF4,UQCR10,IDH3A,NDUFS7,MDH2,NDUFA1,NDUFA3,NDUFA4,NDUFA7,NDUFAB1,NDUFB1,NDUFB3,NDUFB7,NDUFB10,NDUFV3,OXA1L,ATP5D,ATP5G1,ATP5I,ATP5J,NDUFB11,PRKACA,CISD1,UCP2,UCP3,UQCRB,SLC25A23,FASTKD1,COX4I2,PNPT1,NDUFAF2,TBRG4,ATP5J2,SCO2	50	1693	189	18679	2.92	bp
GO:0006839	mitochondrial transport	4.86223e-07	2.80816e-05	2.62467e-05	TOMM6,HUWE1,SLC25A13,TIMM17B,MICU1,PEMT,TOMM40,HAX1,TIMM44,POLR3A,DNAJC19,CHCHD4,GRPEL2,CPT1A,ATF2,SLC25A10,TIMM8A,ABLIM3,MPV17L,TIMM10,TIMM9,TIMM8B,DTWD2,GSK3B,HSPA9,TOMM5,MIPEP,PARK2,FIS1,PAM16,ATP5D,ATP5G1,WBP11,ATP5I,ATP5J,PLAGL2,PMAIP1,PPP3R1,BAD,BAK1,UBE2L3,UCP2,UCP3,UGCG,YWHAB,PNPT1,MCU,PDCD5,TIMM50,NPEPPS,ATP5J2	51	1693	273	18679	2.06	bp
GO:0006352	DNA-templated transcription, initiation	3.015e-05	0.00128552	0.00120153	NR2E3,TRIM28,NR2C2AP,COX5B,COX6A1,COX6B1,COX6C,COX7B,CREB1,NKX2-5,POLR3H,E2F5,ESR1,ESRRG,POLR1A,CRCP,GLS,GTF2A1,GTF2H3,HMGB1,GTF2H5,MEN1,MITF,MYC,NPPA,SERPINE1,TAF9B,PRKAG3,POLR2I,POLR2J,POLR2L,PPM1A,ATF7IP,RARG,RXRG,TAF9,TAF10,TAF13,TCF4,PRDX2,TFAM,NR2F1,TGIF1,NR2C2,UBE2D1,YWHAB,FOSL1,POLR1B,NR0B2,CCNT1,SCO2	51	1693	314	18679	1.79	bp
hsa05203	Viral carcinogenesis	2.04242e-08	9.49725e-07	9.2088e-07	ATF2,ATP6V0D1,BAD,BAK1,CCNA1,CCNA2,CDK4,CREB1,DDB1,DLG1,EIF2AK2,EP300,GTF2A1,GTF2H3,HIST1H2BB,HIST1H2BC,HIST1H2BD,HIST1H2BF,HIST1H2BG,HIST1H2BH,HIST1H2BI,HIST1H2BJ,HIST1H2BK,HIST1H2BL,HIST1H2BM,HIST1H2BN,HIST1H2BO,HIST1H4A,HIST1H4B,HIST1H4C,HIST1H4D,HIST1H4E,HIST1H4F,HIST1H4H,HIST1H4I,HIST1H4J,HIST1H4K,HIST1H4L,HIST2H2BE,HIST2H2BF,HIST2H4B,HIST3H2BB,HIST4H4,HRAS,IRF3,NRAS,PIK3CG,PMAIP1,PRKACA,PRK…	51	786	205	6997	2.21	kg
GO:0006334	nucleosome assembly	6.331e-20	4.02209e-17	3.75928e-17	ANP32B,HIST4H4,HIST3H2BB,STRA13,HIST1H1C,HIST1H1D,HIST1H1E,HIST1H1B,HIST1H2BD,HIST1H2BB,HIST1H1A,HIST2H3A,HILS1,HIST2H2BF,HIST2H4B,TSPYL2,SET,HIST2H3D,IPO4,CENPT,HIST1H4I,HIST1H2BG,HIST1H2BL,HIST1H2BN,HIST1H2BM,HIST1H2BF,HIST1H2BH,HIST1H2BI,HIST1H2BC,HIST1H2BO,HIST2H2BE,HIST1H3D,HIST1H3E,HIST1H3I,HIST1H3G,HIST1H3J,HIST1H3H,HIST1H3B,HIST1H4A,HIST1H4D,HIST1H4F,HIST1H4K,HIST1H4J,HIST1H4C,HIST1H4H,HI…	52	1693	139	18679	4.13	bp
GO:0005840	ribosome	8.79627e-10	1.80555e-08	1.5497e-08	PRMT3,MRPL3,MRPL54,MRPL52,MRPL55,MRPL21,MRPS27,MTG2,MRPL46,NUFIP1,MRPS28,MCTS1,MRPL15,ICT1,MT3,NDUFA7,MRPS18C,RPS27L,MRPL2,MRPL4,RPL26L1,MRPS23,MRPS33,MRPL39,MRPS21,MRPL50,MRPL20,COA1,EIF2AK2,RPL15,MRPL23,RPL37,MRPL12,MRPS12,RPS3,RPS13,RPS19,MRPS14,METTL17,MRPS15,MRPS11,MRPL38,MRPL36,MRPL11,MRPL24,CANX,NAA10,MPV17L2,NAA11,C12orf65,MTG1,MRPS36	52	1800	221	18679	2.44	cc
GO:0043624	cellular protein complex disassembly	1.03077e-07	6.68944e-06	6.25235e-06	HRSP12,CFL1,MRPL3,MRPL54,MRPL52,MRPL55,EIF5AL1,EIF5A,ETF1,MRPL21,MRPS27,MRPL46,MRPS28,MRPL15,TMOD3,TMOD2,ICT1,MRPS18C,MRPL2,MRPL4,RPL26L1,MRPS23,MRPS33,MRPL39,MRPS21,MRPL50,AURKAIP1,MRPL20,OGFOD1,LMOD3,RPL15,MRPL23,RPL37,MRPL12,MRPS12,RPS3,RPS13,RPS19,MRPS14,MRPS15,MRPS11,MRPL38,MRPL36,MRPL11,SPTAN1,MRPL24,SH3BGRL3,NAPA,GADD45GIP1,C12orf65,MRPS36,MRRF,AKAP5	53	1693	275	18679	2.13	bp
GO:1903706	regulation of hemopoiesis	8.41031e-06	0.000398737	0.000372683	FSTL3,IKZF1,HAX1,CLPTM1,HIST4H4,PPARGC1B,CREB1,FES,ACIN1,IL27,PRELID1,GLI2,IFNL1,SIGLEC15,HOXA5,HOXA9,APCS,PRMT1,ID2,IL7R,ITPKB,LGALS9,MITF,MYC,NME1,PDCD2,TMEM176A,HIST2H4B,AXL,PRKCZ,EIF2AK2,BAD,PTPN2,RAG1,RARG,BGLAP,SOS1,PRDX2,TNFSF4,CDC73,HIST1H4I,HIST1H4A,HIST1H4D,HIST1H4F,HIST1H4K,HIST1H4J,HIST1H4C,HIST1H4H,HIST1H4B,HIST1H4E,HIST1H4L,FOXN1,LDB1	53	1693	316	18679	1.85	bp
GO:0031497	chromatin assembly	5.39572e-19	2.4485e-16	2.28851e-16	ANP32B,HIST4H4,HIST3H2BB,STRA13,HIST1H1C,HIST1H1D,HIST1H1E,HIST1H1B,HIST1H2BD,HIST1H2BB,HIST1H1A,HELLS,HMGA1,HIST2H3A,HILS1,HIST2H2BF,HIST2H4B,TSPYL2,SET,HIST2H3D,IPO4,CENPT,HIST1H4I,HIST1H2BG,HIST1H2BL,HIST1H2BN,HIST1H2BM,HIST1H2BF,HIST1H2BH,HIST1H2BI,HIST1H2BC,HIST1H2BO,HIST2H2BE,HIST1H3D,HIST1H3E,HIST1H3I,HIST1H3G,HIST1H3J,HIST1H3H,HIST1H3B,HIST1H4A,HIST1H4D,HIST1H4F,HIST1H4K,HIST1H4J,HIST1H4C…	54	1693	155	18679	3.84	bp
GO:0042254	ribosome biogenesis	3.92946e-11	3.84059e-09	3.58964e-09	EMG1,TBL3,UTP14A,WDR3,MALSU1,FTSJ3,WDR36,DKC1,RRP1B,BOP1,MTG2,ERAL1,GNL3,DIMT1,UTP20,RRP7A,EIF6,GTF2H5,NOP2,NUP88,RPS27L,UTP18,RPL26L1,MRTO4,NOP16,WBP11,EXOSC4,GNL3L,ZNHIT6,MRPL20,HEATR1,SHQ1,NHP2,EXOSC5,RPS19,DDX31,MRPS11,MRPL36,MRPL11,NOL6,BYSL,C1QBP,ERI3,NOC4L,NOL9,MRM1,UTP23,MPV17L2,CIRH1A,RRP9,DDX21,MTG1,NOLC1,NAF1	54	1693	229	18679	2.6	bp
GO:0006413	translational initiation	7.18467e-09	5.30747e-07	4.96068e-07	MRPL3,MRPL54,MRPL52,UHMK1,MRPL55,EIF1AX,EIF4EBP1,EIF4G1,MRPL21,MRPS27,LARP1,MRPL46,MRPS28,MCTS1,MRPL15,HSPB1,ICT1,EIF6,MRPS18C,MRPL2,MRPL4,RPL26L1,MRPS23,MRPS33,MRPL39,MRPS21,MRPL50,AURKAIP1,MRPL20,EIF2AK2,RPL15,MRPL23,RPL37,MRPL12,MRPS12,RPS3,RPS13,RPS19,MRPS14,MRPS15,MRPS11,MRPL38,MRPL36,MRPL11,MRPL24,EIF1AD,CDC123,EIF2B4,EIF2B3,EIF2B2,GADD45GIP1,EIF1AY,MRPS36,GTPBP1	54	1693	262	18679	2.27	bp
GO:0034728	nucleosome organization	2.57364e-18	9.61786e-16	8.98943e-16	ANP32B,HIST4H4,HIST3H2BB,STRA13,HIST1H1C,HIST1H1D,HIST1H1E,HIST1H1B,HIST1H2BD,HIST1H2BB,HIST1H1A,HMGA1,HIST2H3A,HILS1,HIST2H2BF,SYCP3,HIST2H4B,TSPYL2,SET,HIST2H3D,VPS72,IPO4,CENPT,HIST1H4I,HIST1H2BG,HIST1H2BL,HIST1H2BN,HIST1H2BM,HIST1H2BF,HIST1H2BH,HIST1H2BI,HIST1H2BC,HIST1H2BO,HIST2H2BE,HIST1H3D,HIST1H3E,HIST1H3I,HIST1H3G,HIST1H3J,HIST1H3H,HIST1H3B,HIST1H4A,HIST1H4D,HIST1H4F,HIST1H4K,HIST1H4J,HI…	55	1693	165	18679	3.68	bp
GO:0043414	macromolecule methylation	1.45712e-09	1.18681e-07	1.10926e-07	TRIM28,PRMT3,EMG1,CARM1,WDR4,TRMT61A,FTSJ3,HIST4H4,METTL11B,TRMT44,PLD6,ETF1,ICMT,DIMT1,GSK3B,HIST1H1B,PRMT1,HIST2H3A,SETD8,MEN1,METTL1,MTRR,HIST2H4B,TRMT1,ATF7IP,METTL2B,PRDM13,HIST2H3D,SNRPB,MRM1,FBXO11,WDR82,HIST1H4I,HIST1H3D,HIST1H3E,HIST1H3I,HIST1H3G,HIST1H3J,HIST1H3H,HIST1H3B,HIST1H4A,HIST1H4D,HIST1H4F,HIST1H4K,HIST1H4J,HIST1H4C,HIST1H4H,HIST1H4B,HIST1H4E,HIST1H4L,RNMT,HIST1H3F,ALKBH8,MTA2,…	55	1693	258	18679	2.35	bp
GO:0043241	protein complex disassembly	2.96127e-07	1.80894e-05	1.69074e-05	HRSP12,CFL1,MRPL3,MRPL54,MRPL52,MRPL55,EIF5AL1,EIF5A,ETF1,MRPL21,MRPS27,MRPL46,MRPS28,MRPL15,TMOD3,TMOD2,HMGA1,ICT1,MRPS18C,MRPL2,MRPL4,RPL26L1,MRPS23,MRPS33,MRPL39,MRPS21,MRPL50,AURKAIP1,MRPL20,OGFOD1,LMOD3,RPL15,MRPL23,RPL37,MRPL12,MRPS12,RPS3,RPS13,RPS19,MRPS14,SET,MRPS15,MRPS11,MRPL38,MRPL36,MRPL11,SPTAN1,MRPL24,SH3BGRL3,NAPA,GADD45GIP1,C12orf65,MRPS36,MRRF,AKAP5	55	1693	299	18679	2.03	bp
GO:0006333	chromatin assembly or disassembly	4.45446e-17	1.34758e-14	1.25953e-14	ANP32B,TLK2,HIST4H4,HIST3H2BB,STRA13,HIST1H1C,HIST1H1D,HIST1H1E,HIST1H1B,HIST1H2BD,HIST1H2BB,HIST1H1A,HELLS,HMGA1,HIST2H3A,HILS1,HIST2H2BF,HIST2H4B,TSPYL2,SET,HIST2H3D,IPO4,CENPT,HIST1H4I,HIST1H2BG,HIST1H2BL,HIST1H2BN,HIST1H2BM,HIST1H2BF,HIST1H2BH,HIST1H2BI,HIST1H2BC,HIST1H2BO,HIST2H2BE,HIST1H3D,HIST1H3E,HIST1H3I,HIST1H3G,HIST1H3J,HIST1H3H,HIST1H3B,HIST1H4A,HIST1H4D,HIST1H4F,HIST1H4K,HIST1H4J,HIS…	56	1693	180	18679	3.43	bp
GO:0032984	macromolecular complex disassembly	4.28293e-07	2.56693e-05	2.39921e-05	HRSP12,CFL1,MRPL3,MRPL54,MRPL52,MRPL55,EIF5AL1,EIF5A,ETF1,MRPL21,MRPS27,MRPL46,MRPS28,MCTS1,MRPL15,TMOD3,TMOD2,HMGA1,ICT1,MRPS18C,MRPL2,MRPL4,RPL26L1,MRPS23,MRPS33,MRPL39,MRPS21,MRPL50,AURKAIP1,MRPL20,OGFOD1,LMOD3,RPL15,MRPL23,RPL37,MRPL12,MRPS12,RPS3,RPS13,RPS19,MRPS14,SET,MRPS15,MRPS11,MRPL38,MRPL36,MRPL11,SPTAN1,MRPL24,SH3BGRL3,NAPA,GADD45GIP1,C12orf65,MRPS36,MRRF,AKAP5	56	1693	310	18679	1.99	bp
hsa05322	Systemic lupus erythematosus	8.34535e-20	1.16418e-17	1.12882e-17	C9,CTSG,GRIN2A,HIST1H2AB,HIST1H2AC,HIST1H2AD,HIST1H2AE,HIST1H2AH,HIST1H2AI,HIST1H2AJ,HIST1H2AK,HIST1H2AL,HIST1H2AM,HIST1H2BB,HIST1H2BC,HIST1H2BD,HIST1H2BF,HIST1H2BG,HIST1H2BH,HIST1H2BI,HIST1H2BJ,HIST1H2BK,HIST1H2BL,HIST1H2BM,HIST1H2BN,HIST1H2BO,HIST1H3B,HIST1H3D,HIST1H3E,HIST1H3F,HIST1H3G,HIST1H3H,HIST1H3I,HIST1H3J,HIST1H4A,HIST1H4B,HIST1H4C,HIST1H4D,HIST1H4E,HIST1H4F,HIST1H4H,HIST1H4I,HIST1H4J,H…	56	786	135	6997	3.69	kg
GO:0006323	DNA packaging	3.28777e-17	1.04436e-14	9.76122e-15	ANP32B,HIST4H4,HIST3H2BB,STRA13,ACIN1,HIST1H1C,HIST1H1D,HIST1H1E,HIST1H1B,HIST1H2BD,HIST1H2BB,HIST1H1A,HELLS,HMGA1,HIST2H3A,HILS1,HIST2H2BF,SYCP3,HIST2H4B,PRM2,TSPYL2,SET,HIST2H3D,IPO4,CENPT,NAA10,HIST1H4I,HIST1H2BG,HIST1H2BL,HIST1H2BN,HIST1H2BM,HIST1H2BF,HIST1H2BH,HIST1H2BI,HIST1H2BC,HIST1H2BO,HIST2H2BE,HIST1H3D,HIST1H3E,HIST1H3I,HIST1H3G,HIST1H3J,HIST1H3H,HIST1H3B,HIST1H4A,HIST1H4D,HIST1H4F,HIS…	58	1693	190	18679	3.37	bp
GO:0034470	ncRNA processing	2.18045e-09	1.73155e-07	1.61841e-07	EMG1,TBL3,WDR4,UTP14A,WDR3,POP1,RPP14,ADAT3,TRMT61A,FTSJ3,PUSL1,TYW3,WDR36,TRMT44,DKC1,RRP1B,BOP1,MTO1,INTS7,TRUB2,DIMT1,MOCS3,UTP20,RRP7A,RPUSD3,HSD17B10,GTF2H5,METTL1,NOP2,UTP18,WBP11,EXOSC4,RPP25,HEATR1,SHQ1,TRMT1,NHP2,METTL2B,EXOSC5,RPS19,MRPS11,NOL6,TARBP2,BYSL,ERI3,NOC4L,NOL9,MRM1,PUS1,URM1,UTP23,CIRH1A,RRP9,ALKBH8,DDX21,INTS4,NOLC1,NAF1	58	1693	282	18679	2.27	bp
GO:0000786	nucleosome	2.30708e-32	8.99763e-30	7.72266e-30	HIST4H4,HIST3H2BB,HIST1H1C,HIST1H1D,HIST1H1E,HIST1H1B,HIST1H2AE,HIST1H2AD,HIST1H2BD,HIST1H2BB,HIST1H1A,HIST2H2AB,HIST2H3A,HILS1,HIST2H2BF,HIST2H4B,PRM2,HIST2H3D,HIST2H2AA4,HIST1H4I,HIST1H2AI,HIST1H2AK,HIST1H2AL,HIST1H2AC,HIST1H2AB,HIST1H2AM,HIST2H2AC,HIST1H2BG,HIST1H2BL,HIST1H2BN,HIST1H2BM,HIST1H2BF,HIST1H2BH,HIST1H2BI,HIST1H2BC,HIST1H2BO,HIST2H2BE,HIST1H3D,HIST1H3E,HIST1H3I,HIST1H3G,HIST1H3J,HIS…	58	1800	103	18679	5.84	cc
GO:0044815	DNA packaging complex	1.45326e-30	2.83387e-28	2.43231e-28	HIST4H4,HIST3H2BB,HIST1H1C,HIST1H1D,HIST1H1E,HIST1H1B,HIST1H2AE,HIST1H2AD,HIST1H2BD,HIST1H2BB,HIST1H1A,HIST2H2AB,HIST2H3A,HILS1,HIST2H2BF,HIST2H4B,PRM2,HIST2H3D,HIST2H2AA4,HIST1H4I,HIST1H2AI,HIST1H2AK,HIST1H2AL,HIST1H2AC,HIST1H2AB,HIST1H2AM,HIST2H2AC,HIST1H2BG,HIST1H2BL,HIST1H2BN,HIST1H2BM,HIST1H2BF,HIST1H2BH,HIST1H2BI,HIST1H2BC,HIST1H2BO,HIST2H2BE,HIST1H3D,HIST1H3E,HIST1H3I,HIST1H3G,HIST1H3J,HIS…	58	1800	109	18679	5.52	cc
GO:0040029	regulation of gene expression, epigenetic	2.44665e-09	1.91896e-07	1.79358e-07	TRIM28,CELF1,HIST4H4,ALKBH2,PLD6,CNOT1,PHF8,PUM2,POLR1A,APOBEC3C,GPX1,GSK3B,GTF2H3,HIST1H2AE,HIST1H2AD,HELLS,HMGA1,HIST2H2AB,HIST2H3A,HILS1,GTF2H5,MTRR,POLR2L,HIST2H4B,ATF7IP,HIST2H3D,TARBP2,HIST2H2AA4,FTO,EPC1,HIST1H4I,HIST1H2AI,HIST1H2AK,HIST1H2AL,HIST1H2AC,HIST1H2AB,HIST1H2AM,HIST2H2AC,HIST1H3D,HIST1H3E,HIST1H3I,HIST1H3G,HIST1H3J,HIST1H3H,HIST1H3B,HIST1H4A,HIST1H4D,HIST1H4F,HIST1H4K,HIST1H4J,H…	59	1693	290	18679	2.24	bp
GO:0000790	nuclear chromatin	7.94926e-09	1.47629e-07	1.2671e-07	TRIM28,KLF1,RCC1,HIST3H2BB,CREB1,CSNK2A1,ASXL1,ESR1,NUFIP1,RBMX,HIST1H1C,HIST1H1D,HIST1H1E,HIST1H1B,HIST1H2AE,HIST1H2AD,HIST1H2BD,HIST1H1A,HIST2H2AB,HIST2H2BF,SIRT6,FAM60A,RARG,TCF7,TCF7L2,TCP1,HIST2H2AA4,UBE2A,IPO4,PUS1,HIST1H2AI,HIST1H2AK,HIST1H2AL,HIST1H2AC,HIST1H2AB,HIST1H2AM,HIST2H2AC,HIST1H2BG,HIST1H2BL,HIST1H2BN,HIST1H2BF,INO80B,HIST1H2BI,HIST1H2BC,HIST2H2BE,HIST1H3D,HIST1H3E,HIST1H3I,HIST…	59	1800	282	18679	2.17	cc
GO:0065004	protein-DNA complex assembly	1.49043e-18	5.91793e-16	5.53125e-16	ANP32B,HIST4H4,HIST3H2BB,CREB1,STRA13,EP300,HIST1H1C,HIST1H1D,HIST1H1E,HIST1H1B,HIST1H2BD,HIST1H2BB,HIST1H1A,HELLS,HMGB1,HIST2H3A,HILS1,GTF2H5,HIST2H2BF,HIST2H4B,ATF7IP,RAD52,TSPYL2,SET,HIST2H3D,TCF4,IPO4,CENPT,HIST1H4I,HIST1H2BG,HIST1H2BL,HIST1H2BN,HIST1H2BM,HIST1H2BF,HIST1H2BH,HIST1H2BI,HIST1H2BC,HIST1H2BO,HIST2H2BE,HIST1H3D,HIST1H3E,HIST1H3I,HIST1H3G,HIST1H3J,HIST1H3H,HIST1H3B,HIST1H4A,HIST1H4…	60	1693	190	18679	3.48	bp
GO:0006520	cellular amino acid metabolic process	5.43379e-05	0.00218486	0.0020421	FARSB,PSME3,PEMT,ATG7,MTHFS,ALDH1L1,SLC25A10,ALDH1L2,DHFR,DPYD,AHCY,FARSA,ICMT,GCAT,SERINC5,GARS,GART,GCH1,GLS,GLUD1,GLUD2,GOT1,GATC,HSD17B10,IARS,IDO1,IVD,MTHFD2L,MTHFD1,MTRR,NARS,NOS3,YARS2,LARS,PFAS,PLA2G1B,PPA1,PPAT,CKMT1A,DARS2,PSMA3,PSMA7,PSMD13,PSME1,PSPH,PYCR1,MCCC2,FN3K,PYCRL,SLC19A1,WARS,AIMP2,NARS2,TARS2,PLA2G12A,PLA2G10,YARS,P4HA2,SLC25A21,ACY1,EEF1E1	61	1693	405	18679	1.66	bp
GO:0071824	protein-DNA complex subunit organization	2.27938e-17	7.62154e-15	7.12354e-15	ANP32B,HIST4H4,HIST3H2BB,CREB1,STRA13,EP300,HIST1H1C,HIST1H1D,HIST1H1E,HIST1H1B,HIST1H2BD,HIST1H2BB,HIST1H1A,HELLS,HMGB1,HMGA1,HIST2H3A,HILS1,GTF2H5,HIST2H2BF,SYCP3,HIST2H4B,ATF7IP,RAD52,TSPYL2,SET,HIST2H3D,TCF4,VPS72,IPO4,CENPT,HIST1H4I,HIST1H2BG,HIST1H2BL,HIST1H2BN,HIST1H2BM,HIST1H2BF,HIST1H2BH,HIST1H2BI,HIST1H2BC,HIST1H2BO,HIST2H2BE,HIST1H3D,HIST1H3E,HIST1H3I,HIST1H3G,HIST1H3J,HIST1H3H,HIST1H3…	63	1693	217	18679	3.2	bp
GO:0032993	protein-DNA complex	7.97057e-23	5.18087e-21	4.44674e-21	HIST4H4,HIST3H2BB,DDIT3,EP300,POT1,HIST1H1C,HIST1H1D,HIST1H1E,HIST1H1B,HIST1H2AE,HIST1H2AD,HIST1H2BD,HIST1H2BB,HIST1H1A,HIST2H2AB,HIST2H3A,HILS1,HIST2H2BF,POLE3,HIST2H4B,PRM2,HIST2H3D,TCF7L2,HIST2H2AA4,HIST1H4I,HIST1H2AI,HIST1H2AK,HIST1H2AL,HIST1H2AC,HIST1H2AB,HIST1H2AM,HIST2H2AC,HIST1H2BG,HIST1H2BL,HIST1H2BN,HIST1H2BM,HIST1H2BF,HIST1H2BH,HIST1H2BI,HIST1H2BC,HIST1H2BO,HIST2H2BE,HIST1H3D,HIST1H3E,…	63	1800	166	18679	3.94	cc
GO:0071103	DNA conformation change	3.51726e-15	6.57209e-13	6.14267e-13	ANP32B,ASCC3,HIST4H4,HIST3H2BB,STRA13,ACIN1,POT1,HIST1H1C,HIST1H1D,HIST1H1E,HIST1H1B,HIST1H2BD,HIST1H2BB,HIST1H1A,HELLS,HMGB1,HMGA1,HIST2H3A,HILS1,MCM4,HIST2H2BF,SYCP3,HIST2H4B,PRM2,C10orf2,CHD8,TSPYL2,SET,HIST2H3D,TOP3A,IPO4,CENPT,NAA10,HIST1H4I,HIST1H2BG,HIST1H2BL,HIST1H2BN,HIST1H2BM,HIST1H2BF,HIST1H2BH,HIST1H2BI,HIST1H2BC,HIST1H2BO,HIST2H2BE,HIST1H3D,HIST1H3E,HIST1H3I,HIST1H3G,HIST1H3J,HIST1H3…	65	1693	251	18679	2.86	bp
GO:0051259	protein oligomerization	4.44509e-05	0.00182191	0.00170287	TRIM28,MICU1,C1QTNF1,PANX3,HIST4H4,APOA1BP,COL6A1,CLDN3,CPT1A,KCTD7,ADSL,DGKH,DNM1,KCTD6,STX2,PDSS1,ATXN10,SAMHD1,GCH1,RBMX,TOR2A,GLS,KCNRG,KCTD1,GRIN2A,HSD17B10,HRAS,IDE,OXA1L,P2RX3,FIS1,KCTD3,DCXR,PMAIP1,PPAT,HIST2H4B,PRKCZ,C10orf2,RPS19,RXRG,TAF10,YWHAB,DCTPP1,SCUBE1,HM13,HIST1H4I,HIST1H3D,HIST1H3E,HIST1H3I,HIST1H3G,HIST1H3J,HIST1H3H,HIST1H3B,HIST1H4A,HIST1H4D,HIST1H4F,HIST1H4K,HIST1H4J,HIST1H…	66	1693	445	18679	1.64	bp
GO:0015980	energy derivation by oxidation of organic compounds	2.35525e-08	1.64428e-06	1.53684e-06	SLC25A13,MYBBP1A,UQCR11,NDUFA11,MDH1B,COX5B,COX6A1,COX6B1,COX6C,COX7B,CYC1,PPP1R2P3,ADSL,FASN,FXN,NDUFAF3,BLOC1S1,PRELID1,GNB1,GNG5,NDUFAF4,GSK3B,UQCR10,IDH3A,ITPR2,NDUFS7,MDH2,MT3,MYC,NDUFA1,NDUFA3,NDUFA4,NDUFA7,NDUFAB1,NDUFB1,NDUFB3,NDUFB7,NDUFB10,NDUFV3,OXA1L,PRLH,ATP5D,ATP5G1,ATP5I,ATP5J,PHKA1,PRKAG3,NDUFB11,PPP2R5D,PRKACA,PRKACB,CISD1,PPP1R3G,MLX,UCP2,UCP3,UQCRB,CACNA1C,SLC25A23,FASTKD1,COX4…	67	1693	368	18679	2.01	bp
hsa05034	Alcoholism	1.49283e-20	4.16499e-18	4.0385e-18	ATF2,CALML6,CAMKK2,CREB1,GNAO1,GNB1,GNG5,GRIN2A,GRIN3A,HIST1H2AB,HIST1H2AC,HIST1H2AD,HIST1H2AE,HIST1H2AH,HIST1H2AI,HIST1H2AJ,HIST1H2AK,HIST1H2AL,HIST1H2AM,HIST1H2BB,HIST1H2BC,HIST1H2BD,HIST1H2BF,HIST1H2BG,HIST1H2BH,HIST1H2BI,HIST1H2BJ,HIST1H2BK,HIST1H2BL,HIST1H2BM,HIST1H2BN,HIST1H2BO,HIST1H3B,HIST1H3D,HIST1H3E,HIST1H3F,HIST1H3G,HIST1H3H,HIST1H3I,HIST1H3J,HIST1H4A,HIST1H4B,HIST1H4C,HIST1H4D,HIST1H…	67	786	179	6997	3.33	kg
GO:0032259	methylation	1.42884e-11	1.51291e-09	1.41405e-09	TRIM28,PRMT3,SMYD5,PEMT,EMG1,CARM1,WDR4,ALDH1L1,TRMT61A,FTSJ3,HIST4H4,TYW3,METTL11B,TRMT44,ALDH1L2,AHCY,PLD6,ETF1,LRTOMT,N6AMT2,ICMT,GART,DIMT1,METTL5,GSK3B,HIST1H1B,PRMT1,HIST2H3A,SETD8,MEN1,METTL1,MTRR,NOP2,C9orf114,HIST2H4B,TRMT1,ATF7IP,METTL2B,PRDM13,FAM86C2P,METTL17,FAM86B2,HIST2H3D,SNRPB,METTL12,MRM1,FBXO11,WDR82,HIST1H4I,HIST1H3D,HIST1H3E,HIST1H3I,HIST1H3G,HIST1H3J,HIST1H3H,HIST1H3B,HIST1H…	72	1693	346	18679	2.3	bp
GO:0006091	generation of precursor metabolites and energy	4.67153e-07	2.72278e-05	2.54487e-05	SLC25A13,MYBBP1A,UQCR11,NDUFA11,MDH1B,COX5B,COX6A1,COX6A2,COX6B1,COX6C,COX7B,CYC1,PPP1R2P3,ADSL,FASN,FXN,NDUFAF3,BLOC1S1,PRELID1,GNB1,GNG5,NDUFAF4,GSK3B,UQCR10,IDH3A,ITPR2,NDUFS7,CHCHD10,MDH2,MT3,MYC,NDUFA1,NDUFA3,NDUFA4,NDUFA7,NDUFAB1,NDUFB1,NDUFB3,NDUFB7,NDUFB10,NDUFV3,OXA1L,PRLH,ATP5D,SIRT6,ATP5G1,ATP5I,ATP5J,PGAM1,PHKA1,PRKAG3,NDUFB11,PPP2R5D,PRKACA,PRKACB,CISD1,PPP1R3G,MLX,UCP2,UCP3,UQCRB,CA…	74	1693	454	18679	1.8	bp
GO:0022613	ribonucleoprotein complex biogenesis	4.31027e-12	4.80406e-10	4.49016e-10	EMG1,TBL3,CELF1,UTP14A,WDR3,SF3A3,MALSU1,FTSJ3,WDR36,DDX6,DKC1,CNOT1,RRP1B,BOP1,PUM2,SF3B1,GEMIN5,AAR2,MTG2,ERAL1,GNL3,NUFIP1,DIMT1,UTP20,RRP7A,MCTS1,KIAA1875,EIF6,GTF2H5,NOP2,NUP88,RPS27L,UTP18,RPL26L1,MRTO4,NOP16,WBP11,EXOSC4,GNL3L,ZNHIT6,MRPL20,HEATR1,SHQ1,OGFOD1,NHP2,RBM22,EXOSC5,RPS19,DDX31,MRPS11,MRPL36,MRPL11,NOL6,SNRPB,SNRPC,SNRPE,TARBP2,BYSL,C1QBP,ERI3,NOC4L,NOL9,GEMIN7,GEMIN6,MRM1,UTP23…	76	1693	366	18679	2.29	bp
GO:0044283	small molecule biosynthetic process	1.03316e-05	0.000479101	0.000447797	ACOT8,SLC25A13,AKR1A1,PEMT,MTHFS,SLC27A5,CHAT,ACOT7,NUS1,APOA5,ACER1,SERPINA12,SLC25A10,CYP3A4,CYP11A1,CYP27B1,PHOSPHO1,DHCR7,DHCR24,DHFR,DPYD,AHCY,FABP5,FASN,FGF1,FGFR4,PTGR1,PDSS1,ALOX15B,IPMK,MMACHC,GART,GBA,GCH1,MCAT,GLS,GLUD1,GLUD2,GOT1,DSE,HSD17B4,IDO1,LIPT2,LHCGR,LSS,MDH2,MTHFD2L,MTHFD1,MTRR,MYO5A,NDUFAB1,P2RY1,PCK2,PCYT1A,PGAM1,PLA2G1B,PRKAG3,WNT4,POR,PNPO,PRKACA,PRKACB,PSPH,PTAFR,PTGDS,P…	79	1693	536	18679	1.63	bp
GO:0005759	mitochondrial matrix	1.86377e-13	5.38421e-12	4.62127e-12	TIMM44,MTHFS,MRPL3,FDX1L,MALSU1,MRPL52,MRPL55,GRPEL2,PPM1K,CYP11A1,ALDH1B1,MRPL21,PDSS1,FXN,TXN2,POLDIP2,MTG2,GARS,ERAL1,BLOC1S1,MRPL46,GLS,GLUD1,GPX1,MRPS28,MRPL15,HSD17B10,HSPA9,ICT1,IDH3A,IVD,MDH2,ME2,MIPEP,MTHFD2L,NDUFA7,NDUFAB1,NME4,OXCT1,GLRX2,MRPS18C,PAM16,PCK2,YARS2,MRPL2,ATP5D,MRPS33,MRPL39,MRPS21,MRPL20,DARS2,ATAD3A,LRRC59,C10orf2,LYRM4,PDP2,PYCR1,ABCE1,MRPL23,MRPL12,MRPS12,MRPS14,MCCC2…	82	1800	365	18679	2.33	cc
GO:0044454	nuclear chromosome part	5.0232e-09	9.79524e-08	8.40725e-08	TRIM28,KLF1,RCC1,HIST4H4,HIST3H2BB,CREB1,CSNK2A1,DDB1,ASXL1,ERCC1,ESR1,POT1,NUFIP1,RBMX,HIST1H1C,HIST1H1D,HIST1H1E,HIST1H1B,HIST1H2AE,HIST1H2AD,HIST1H2BD,HIST1H2BB,HIST1H1A,HIST2H2AB,MCM4,HIST2H2BF,ORC5,SIRT6,POLE3,HIST2H4B,NHP2,FAM60A,RARG,DCLRE1B,TCF7,TCF7L2,TCP1,HIST2H2AA4,UBE2A,CDC73,IPO4,PUS1,HIST1H4I,HIST1H2AI,HIST1H2AK,HIST1H2AL,HIST1H2AC,HIST1H2AB,HIST1H2AM,HIST2H2AC,HIST1H2BG,HIST1H2BL,H…	82	1800	443	18679	1.92	cc
GO:0000228	nuclear chromosome	4.65472e-08	7.72486e-07	6.63025e-07	TRIM28,KLF1,RCC1,HIST4H4,HIST3H2BB,CREB1,CSNK2A1,DDB1,ASXL1,ERCC1,ESR1,POT1,NUFIP1,RBMX,HIST1H1C,HIST1H1D,HIST1H1E,HIST1H1B,HIST1H2AE,HIST1H2AD,HIST1H2BD,HIST1H2BB,HIST1H1A,HIST2H2AB,MCM4,HIST2H2BF,ORC5,SIRT6,POLE3,PINX1,HIST2H4B,NHP2,FAM60A,RARG,DCLRE1B,NOL6,TCF7,TCF7L2,TCP1,HIST2H2AA4,UBE2A,CDC73,IPO4,PUS1,HIST1H4I,HIST1H2AI,HIST1H2AK,HIST1H2AL,HIST1H2AC,HIST1H2AB,HIST1H2AM,HIST2H2AC,HIST1H2BG,…	84	1800	480	18679	1.82	cc
GO:0046982	protein heterodimerization activity	3.65799e-11	4.3969e-09	4.1239e-09	IKZF1,MICU1,CLCN3,HIST4H4,HIST3H2BB,ATF2,NKX2-5,CYBA,DDIT3,DMRT1,DR1,PDSS1,GRIN2A,GTF2A1,HIST1H2AE,HIST1H2AD,HIST1H2BD,HIST1H2BB,HIST2H2AB,HIST2H3A,MAFA,HIST2H2BF,P2RY1,TAF9B,POLE3,PPP2R4,HIST2H4B,TXLNG,AXL,BAD,BAK1,ALX4,ABCG5,HIST2H3D,SOS1,SPTAN1,TAF9,TAF13,TCF4,MLX,NR2C2,HIST2H2AA4,BHLHA9,VEGFA,CENPT,SCUBE1,HIST1H4I,HIST1H2AI,HIST1H2AK,HIST1H2AL,HIST1H2AC,HIST1H2AB,HIST1H2AM,HIST2H2AC,HIST1H2BG…	87	1702	461	18679	2.07	mf
GO:0034660	ncRNA metabolic process	1.00222e-15	2.0539e-13	1.9197e-13	FARSB,EMG1,TBL3,WDR4,UTP14A,WDR3,SPIN1,POP1,RPP14,ADAT3,TRMT61A,FTSJ3,PUSL1,TYW3,WDR36,TRMT44,DEDD2,DKC1,PLD6,EP300,FARSA,RRP1B,BOP1,MTO1,INTS7,GEMIN5,GARS,TRUB2,DIMT1,MOCS3,UTP20,RRP7A,GATC,RPUSD3,GTF3C2,HSD17B10,HRAS,IARS,GTF2H5,METTL1,NARS,NOP2,YARS2,UTP18,LARS,WBP11,POLR2I,POLR2J,POLR2L,EXOSC4,PPA1,RPP25,HEATR1,DARS2,SHQ1,TRMT1,NHP2,METTL2B,EXOSC5,RPS19,MRPS11,NOL6,SNRPB,SNRPE,TARBP2,TCOF1,BY…	92	1693	422	18679	2.41	bp
GO:0000785	chromatin	1.89923e-14	5.69769e-13	4.89033e-13	TRIM28,CDK4,IKZF1,KLF1,RCC1,HIST4H4,HIST3H2BB,CREB1,CSNK2A1,ASXL1,EP300,ESR1,RRP1B,MAU2,SF3B1,NUFIP1,RBMX,HIST1H1C,HIST1H1D,HIST1H1E,HIST1H1B,HIST1H2AE,HIST1H2AD,HIST1H2BD,HIST1H2BB,HIST1H1A,HELLS,HMGA1,HIST2H2AB,HIST2H3A,HILS1,MEN1,HIST2H2BF,SYCP3,SIRT6,EXOSC4,HIST2H4B,PRM2,EXOSC5,FAM60A,RARG,HIST2H3D,TCF7,TCF7L2,TCP1,TMPO,HIST2H2AA4,UBA1,UBE2A,IPO4,PUS1,WDR82,HIST1H4I,HIST1H2AI,HIST1H2AK,HIST1H…	95	1800	437	18679	2.26	cc
GO:0016491	oxidoreductase activity	3.04897e-05	0.0021558	0.00202195	AKR1A1,ALDH1L1,UQCR11,CYP4F8,CYGB,ALKBH2,COX6B2,ALDH16A1,MDH1B,CHCHD4,COX5B,COX6A1,COX6A2,COX6B1,COX6C,COX7B,CYBA,VKORC1L1,CYP2A13,CYP3A4,CYP11A1,CYP17A1,CYP27B1,LDHAL6A,ALDH1L2,DHCR7,DHCR24,DHFR,DPYD,ALDH1B1,FASN,PTGR1,PHF8,FMO4,FXN,ALOX15B,ASPHD1,TXN2,GLUD1,GLUD2,GPX1,PDIA3,UQCR10,HSD17B10,HSD11B2,HSD17B4,IDH3A,IDO1,IVD,NDUFS7,MDH2,ME2,MTHFD2L,MTHFD1,MTRR,NDUFA1,NDUFA3,NDUFA4,NDUFA7,NDUFAB1,NDU…	96	1702	700	18679	1.51	mf
GO:0022411	cellular component disassembly	2.20933e-05	0.000954819	0.000892431	HRSP12,HAX1,ATG7,CFL1,POLR3A,ADAMTS7,MRPL3,GABARAP,MRPL54,CMA1,MRPL52,MRPL55,COL4A6,COL6A1,COL8A2,COL10A1,COL15A1,EIF5AL1,CTSG,DEDD2,DPP4,EIF5A,ETF1,MRPL21,FGFR4,ATG14,ACIN1,MRPS27,BLOC1S1,MRPL46,MRPS28,MCTS1,MRPL15,TMOD3,TMOD2,HMGB1,HMGA1,ICT1,NUP43,TEX38,C8orf59,MYH11,NME2,NUP88,PARK2,MRPS18C,FIS1,ZNF593,MRPL2,MRPL4,RPL26L1,ZCCHC17,MRPS23,MRPS33,WBP11,PKP1,MRPL39,MRPS21,MRPL50,AURKAIP1,MRPL20,T…	101	1693	743	18679	1.5	bp
GO:0006412	translation	1.21346e-13	1.64024e-11	1.53307e-11	FARSB,TOB1,CDK4,HRSP12,SYNCRIP,CELF1,MRPL3,MALSU1,MRPL54,MRPL52,UHMK1,MRPL55,EIF5AL1,LSM14B,DDX6,EIF1AX,EIF4EBP1,EIF4G1,EIF5A,EP300,ETF1,FARSA,MRPL21,CNOT1,MRPS27,LARP1,PUM2,MTG2,GARS,MRPL46,GATC,MRPS28,MCTS1,MRPL15,GTF2H3,AIRE,HSPB1,IARS,NANOS2,ICT1,EIF6,NARS,NDUFA7,MRPS18C,RPS27L,YARS2,MRPL2,MRPL4,RPL26L1,LARS,MRPS23,MRPS33,MRPL39,MRPS21,MRPL50,PPA1,AURKAIP1,MRPL20,DARS2,OGFOD1,COA1,EIF2AK2,SRP…	107	1693	566	18679	2.09	bp
GO:0043043	peptide biosynthetic process	3.79846e-13	4.82633e-11	4.51098e-11	FARSB,TOB1,CDK4,HRSP12,SYNCRIP,CELF1,MRPL3,MALSU1,MRPL54,MRPL52,UHMK1,MRPL55,EIF5AL1,LSM14B,DDX6,DMD,EIF1AX,EIF4EBP1,EIF4G1,EIF5A,EP300,ETF1,FARSA,MRPL21,CNOT1,MRPS27,LARP1,PUM2,MTG2,GARS,MRPL46,GATC,MRPS28,MCTS1,MRPL15,GTF2H3,AIRE,HSPB1,IARS,NANOS2,ICT1,EIF6,NARS,NDUFA7,MRPS18C,RPS27L,YARS2,MRPL2,MRPL4,RPL26L1,LARS,MRPS23,MRPS33,MRPL39,MRPS21,MRPL50,PPA1,AURKAIP1,MRPL20,DARS2,OGFOD1,COA1,DEFB103…	109	1693	591	18679	2.03	bp
GO:0006259	DNA metabolic process	8.80729e-05	0.00337064	0.00315041	HUWE1,TRIM28,MYBBP1A,ASCC3,TREX1,HIST4H4,ALKBH2,CNTD1,SWSAP1,DDB1,DKC1,DUT,PLD6,STRA13,ERCC1,EYA1,FANCB,STOX1,FGFR4,FHIT,SMG1,POT1,CACYBP,APEX2,APOBEC3C,GLI2,RGCC,GSK3B,GTF2H3,HELLS,HMGB1,HMGA1,HRAS,HIST2H3A,IL7R,GTF2H5,MCM4,MEN1,MKI67,MTRR,MYC,NME1,ORC5,SYCP3,GLRX2,RPS27L,SIRT6,CINP,PHB,PLA2G1B,PMS1,POLE3,POLD2,POLR2I,POLR2J,POLR2L,EXOSC4,PINX1,RFWD3,HIST2H4B,OTUB1,NHP2,ATF7IP,C10orf2,EXOSC5,NYN…	115	1693	899	18679	1.41	bp
GO:0005730	nucleolus	6.53075e-06	9.09641e-05	7.80744e-05	CDK4,EMG1,MYBBP1A,DDX17,ANP32B,TBL3,UTP14A,WDR3,SUB1,SPIN1,POP1,DDX52,TREX1,MBD6,FTSJ3,WDR36,CSTB,DEDD2,DKC1,E2F5,YPEL4,STOX1,ACIN1,RRP1B,PHF8,RRP12,BOP1,IPMK,TXN2,POLR1A,ZZZ3,RSL1D1,GNL3,NUFIP1,DIMT1,APEX2,UTP20,RRP7A,SOCS7,HSPA9,CCDC137,EIF6,SETD8,KNOP1,GTF2H5,METTL1,MKI67,ASNA1,MYC,NOP2,SPRN,SYCP3,ZNF593,UTP18,MRTO4,NOL7,ACTL6B,NOP16,ZCCHC17,SIRT6,POLR2I,POLR2L,EXOSC4,GNL3L,PINX1,PAK1IP1,HEATR…	119	1800	832	18679	1.48	cc
GO:0030529	ribonucleoprotein complex	1.84757e-10	3.89488e-09	3.34297e-09	PRMT3,SF3B4,SYNCRIP,TBL3,CELF1,UTP14A,WDR3,POP1,SF3A3,HNRNPUL1,MRPL3,MRPL54,FTSJ3,MRPL52,NAA30,UHMK1,MRPL55,LSM11,WDR36,LSM14B,SNRNP48,DDX6,DKC1,MRPL21,CNOT1,RRP1B,MRPS27,BOP1,PUM2,SF3B3,SF3B1,MTG2,MRPL46,NUFIP1,RBMX,UTP20,RRP7A,MRPS28,MCTS1,MRPL15,GSK3B,HNRNPA2B1,NANOS2,ICT1,KIAA1875,LGALS3,MSI1,MT3,NDUFA7,NFATC2,YBX1,MRPS18C,RPS27L,MRPL2,MRPL4,UTP18,RPL26L1,ZCCHC17,MRPS23,MRPS33,CPSF3,WBP11,MRP…	120	1800	698	18679	1.78	cc
GO:0044427	chromosomal part	3.59113e-09	7.18225e-08	6.16452e-08	TRIM28,CDK4,IKZF1,KLF1,SUGT1,RCC1,MBD6,HIST4H4,HIST3H2BB,CREB1,ATF2,CSNK2A1,DCTN1,DDB1,ASXL1,STRA13,EP300,ERCC1,ESR1,RRP1B,SEPT6,MAU2,SF3B1,POT1,NUFIP1,RBMX,CHAMP1,HIST1H1C,HIST1H1D,HIST1H1E,HIST1H1B,HIST1H2AE,HIST1H2AD,HIST1H2BD,HIST1H2BB,HIST1H1A,HELLS,HMGA1,HIST2H2AB,HIST2H3A,NUP43,HILS1,MCM4,MEN1,MKI67,HIST2H2BF,ORC5,SYCP3,C9orf114,SIRT6,POLE3,EXOSC4,PINX1,RFWD3,HIST2H4B,NHP2,PRM2,EXOSC5,FAM6…	121	1800	740	18679	1.7	cc
GO:0043604	amide biosynthetic process	2.60541e-14	4.03712e-12	3.77333e-12	FARSB,TOB1,CDK4,HRSP12,SYNCRIP,MTHFS,CELF1,MRPL3,MALSU1,MRPL54,MRPL52,UHMK1,MRPL55,EIF5AL1,LSM14B,DDX6,DHFR,DMD,EIF1AX,EIF4EBP1,EIF4G1,EIF5A,EP300,CERS3,ETF1,FARSA,MRPL21,CNOT1,MRPS27,LARP1,PUM2,MTG2,GARS,GART,GBA,GCH1,MRPL46,GATC,MRPS28,MCTS1,MRPL15,GTF2H3,AIRE,HSPB1,IARS,NANOS2,ICT1,EIF6,MTHFD2L,MTHFD1,NARS,NDUFA7,MRPS18C,RPS27L,YARS2,MRPL2,MRPL4,RPL26L1,LARS,MRPS23,MRPS33,MRPL39,MRPS21,MRPL50,…	122	1693	667	18679	2.02	bp
GO:0006396	RNA processing	4.47193e-10	3.78803e-08	3.54052e-08	TOB1,SF3B4,EMG1,SYNCRIP,DDX17,TBL3,CELF1,WDR4,UTP14A,WDR3,PAPOLA,POP1,SF3A3,HNRNPUL1,RPP14,ADAT3,TRMT61A,FTSJ3,RAVER1,PUSL1,TYW3,LSM11,WDR36,TRMT44,SNRNP48,DEDD2,DKC1,ACIN1,SPEN,CNOT1,RRP1B,BOP1,SF3B3,SF3B1,MTO1,INTS7,GEMIN5,AAR2,NUFIP1,TRUB2,DIMT1,MOCS3,RBMX,UTP20,RRP7A,RPUSD3,SSU72,GTF2H3,RBM15B,HSD17B10,HNRNPA2B1,KIAA1875,LGALS3,GTF2H5,METTL1,NOP2,YBX1,UTP18,DBR1,CPSF3,WBP11,POLR2I,POLR2J,POLR…	122	1693	768	18679	1.75	bp
GO:0005743	mitochondrial inner membrane	2.00754e-25	1.95735e-23	1.67999e-23	SLC25A13,TIMM17B,MICU1,TIMM44,UQCR11,MRPL3,PHB2,MRPL54,SFXN2,SFXN4,MRPL52,COX6B2,C19orf70,NDUFA11,MRPL55,DNAJC19,COX5B,COX6A1,COX6A2,COX6B1,GRPEL2,COX6C,COX7B,CPT1A,APOOL,SLC25A10,CYC1,CYP11A1,TIMM8A,HIGD2A,IMMP1L,MRPL21,MRPS27,NDUFAF3,MTG2,ERAL1,TIMM10,TIMM9,TIMM8B,MRPL46,APEX2,SLC25A45,MRPS28,NDUFAF4,MRPL15,UQCR10,HSD17B10,ICT1,NDUFS7,LETM1,LGALS3,MDH2,MTHFD2L,NDUFA1,NDUFA3,NDUFA4,NDUFA7,NDUFAB…	122	1800	467	18679	2.71	cc
GO:0006518	peptide metabolic process	3.52847e-13	4.57477e-11	4.27585e-11	FARSB,TOB1,CDK4,HRSP12,SYNCRIP,CELF1,CGB,MRPL3,MALSU1,MRPL54,TPP1,CMA1,MRPL52,UHMK1,MRPL55,EIF5AL1,LSM14B,CTSG,DDX6,DMD,EIF1AX,EIF4EBP1,EIF4G1,EIF5A,EP300,ETF1,FARSA,MRPL21,CNOT1,MRPS27,LARP1,PUM2,BACE1,MTG2,GARS,MRPL46,PCSK1N,GATC,GPX1,MRPS28,MCTS1,MRPL15,GTF2H3,AIRE,HSPB1,IARS,NANOS2,ICT1,IDE,EIF6,MME,NARS,NDUFA7,NGF,PCSK6,GLRX2,MRPS18C,RPS27L,YARS2,MRPL2,MRPL4,RPL26L1,LARS,MRPS23,MRPS33,MRPL39…	123	1693	699	18679	1.94	bp
GO:0006325	chromatin organization	1.7237e-11	1.79519e-09	1.6779e-09	HUWE1,CDK4,PRMT3,IKZF1,CARM1,ATG7,ANP32B,SPIN1,TLK2,HIST4H4,HMGB4,HIST3H2BB,ATF2,DDB1,ASXL1,DR1,ELK4,STRA13,EP300,ESR1,EYA1,PHF8,ZZZ3,GPS2,HIST1H1C,HIST1H1D,HIST1H1E,HIST1H1B,HIST1H2AE,HIST1H2AD,HIST1H2BD,HIST1H2BB,HIST1H1A,HELLS,HMGB1,HMGA1,HIST2H2AB,PRMT1,HIST2H3A,HILS1,SETD8,MEN1,HIST2H2BF,MT3,MYC,SYCP3,ACTL6B,SIRT6,PHB,POLE3,HIST2H4B,OTUB1,ATF7IP,CHD8,RAG1,RAG2,PRDM13,REST,TSPYL2,SET,HIST2H3D…	124	1693	747	18679	1.83	bp
GO:0019866	organelle inner membrane	7.01425e-24	4.97374e-22	4.26896e-22	SLC25A13,TIMM17B,SIGMAR1,MICU1,TIMM44,UQCR11,MRPL3,PHB2,MRPL54,SFXN2,SFXN4,MRPL52,COX6B2,C19orf70,NDUFA11,MRPL55,DNAJC19,COX5B,COX6A1,COX6A2,COX6B1,GRPEL2,COX6C,COX7B,CPT1A,APOOL,SUN5,SLC25A10,CYC1,CYP11A1,TIMM8A,HIGD2A,IMMP1L,MRPL21,MRPS27,NDUFAF3,MTG2,ERAL1,TIMM10,TIMM9,TIMM8B,MRPL46,APEX2,SLC25A45,MRPS28,NDUFAF4,MRPL15,UQCR10,HSD17B10,ICT1,NDUFS7,LETM1,LGALS3,MDH2,MTHFD2L,NDUFA1,NDUFA3,NDUFA4,…	127	1800	516	18679	2.55	cc
GO:0005694	chromosome	7.04998e-09	1.34122e-07	1.15117e-07	TRIM28,CDK4,IKZF1,KLF1,SUGT1,RCC1,MBD6,HIST4H4,HMGB4,HIST3H2BB,CREB1,ATF2,CSNK2A1,DCTN1,DDB1,ASXL1,STRA13,EP300,ERCC1,ESR1,RRP1B,SEPT6,MAU2,SF3B1,INTS7,POT1,NUFIP1,RBMX,CHAMP1,HIST1H1C,HIST1H1D,HIST1H1E,HIST1H1B,HIST1H2AE,HIST1H2AD,HIST1H2BD,HIST1H2BB,HIST1H1A,HELLS,HMGB1,HMGA1,HIST2H2AB,HIST2H3A,NUP43,HILS1,SETD8,MCM4,MEN1,MKI67,HIST2H2BF,ORC5,SYCP3,C9orf114,SIRT6,POLE3,EXOSC4,PINX1,RFWD3,HIST2H…	131	1800	829	18679	1.64	cc
GO:0007005	mitochondrion organization	5.21978e-19	2.4485e-16	2.28851e-16	TOMM6,HUWE1,TIMM17B,PEMT,TOMM40,HAX1,TIMM44,ATG7,JTB,POLR3A,ADAMTS7,MRPL3,PHB2,GABARAP,MALSU1,MRPL54,MRPL52,C19orf70,MRPL55,DNAJC19,CHCHD4,PPARGC1B,GRPEL2,ATF2,TIMM8A,PLD6,STOX1,MRPL21,ATG14,ABLIM3,ACIN1,PPRC1,MRPS27,FXN,MPV17L,MTO1,NDUFAF3,POLDIP2,MTG2,BLOC1S1,TIMM10,TIMM9,TIMM8B,MRPL46,PRELID1,GATC,DTWD2,GPX1,MRPS28,NDUFAF4,MRPL15,GSK3B,HSPA9,ICT1,NDUFS7,TEX38,LETM1,CHCHD10,C8orf59,TOMM5,MIPEP,…	137	1693	691	18679	2.19	bp
GO:0034622	cellular macromolecular complex assembly	5.24888e-14	7.57867e-12	7.08348e-12	ARPC4,TUBGCP3,HAX1,ANP32B,CELF1,SF3A3,TUBA3D,HIST4H4,HIST3H2BB,CREB1,CYBA,DDX6,DLG1,DMD,AIF1,STRA13,EP300,FES,FKBP1A,FKBP4,CNOT1,PUM2,SF3B1,NDUFAF3,GEMIN5,AAR2,ERAL1,NUFIP1,TUBGCP4,RRP7A,MCTS1,NDUFAF4,STXBP6,TMOD3,TMOD2,HIST1H1C,HIST1H1D,HIST1H1E,HIST1H1B,HIST1H2BD,HIST1H2BB,HIST1H1A,HELLS,UBE2K,HMGB1,APCS,HIST2H3A,KIAA1875,DNAAF3,EIF6,HILS1,NDUFS7,GTF2H5,HIST2H2BF,MYH11,NPHS1,OXA1L,PARK2,RPS27L,…	142	1693	831	18679	1.89	bp
GO:0055114	oxidation-reduction process	6.61998e-07	3.7889e-05	3.54133e-05	ACOT8,SLC25A13,AKR1A1,MYBBP1A,ALDH1L1,UQCR11,FDX1L,CYP4F8,CYGB,ALKBH2,ALDH16A1,NDUFA11,MDH1B,CHCHD4,COX5B,COX6A1,COX6B1,COX6C,COX7B,CPT1A,SLC25A10,CYBA,CYC1,PPP1R2P3,VKORC1L1,CYP2A13,CYP3A4,ADSL,CYP11A1,CYP17A1,CYP27B1,LDHAL6A,ALDH1L2,DHCR7,DHCR24,DHFR,DPYD,HIGD2A,ALDH1B1,FASN,PTGR1,PHF8,FMO4,FXN,ALOX15B,ASPHD1,TXN2,NDUFAF3,BLOC1S1,PRELID1,GLUD1,GLUD2,GNB1,GNG5,GPX1,NDUFAF4,PDIA3,GSK3B,UQCR10,HSD…	143	1693	1060	18679	1.49	bp
GO:0046983	protein dimerization activity	1.33793e-05	0.00100512	0.000942713	HRSP12,IKZF1,MICU1,CDSN,CARM1,ATG7,DNPH1,TREX1,ACOT7,CLCN3,HIST4H4,APOA1BP,HIST3H2BB,NADK2,GRPEL2,ATF2,CRYBA1,NKX2-5,CYBA,DDIT3,DNM1,DMRT1,DPP4,DPYD,DR1,PLD6,STX2,FASN,SMG1,MYCBP2,PDSS1,ATP6V1C2,POLR2J2,GARS,GCH1,TIMM10,TIMM9,CACYBP,GRIN2A,GTF2A1,HIST1H2AE,HIST1H2AD,HIST1H2BD,HIST1H2BB,HIST2H2AB,HSD17B4,HIST2H3A,ID2,ID4,IDE,IRF3,MAFA,MITF,HIST2H2BF,MYC,OXA1L,OXCT1,P2RY1,YARS2,PCYT1A,TAF9B,CECR1,S…	146	1702	1142	18679	1.4	mf
GO:0043603	cellular amide metabolic process	9.81627e-15	1.7323e-12	1.61911e-12	FARSB,TOB1,CDK4,HRSP12,SYNCRIP,MTHFS,CELF1,CGB,NEU3,ALDH1L1,MRPL3,MALSU1,MRPL54,TPP1,CMA1,MRPL52,ACER1,UHMK1,MRPL55,EIF5AL1,LSM14B,CTSG,ALDH1L2,DDX6,DHFR,DMD,EIF1AX,EIF4EBP1,EIF4G1,EIF5A,EP300,CERS3,ETF1,FARSA,FASN,MRPL21,CNOT1,MRPS27,LARP1,PUM2,BACE1,MTG2,GARS,GART,GBA,GCH1,MRPL46,PCSK1N,GATC,GPX1,MRPS28,MCTS1,MRPL15,ORMDL2,GTF2H3,AIRE,HSPB1,IARS,NANOS2,ICT1,IDE,EIF6,MME,MTHFD2L,MTHFD1,MTRR,NARS…	149	1693	870	18679	1.89	bp
GO:0051276	chromosome organization	4.90926e-09	3.75765e-07	3.51213e-07	HUWE1,CDK4,PRMT3,IKZF1,CARM1,ATG7,ANP32B,SPIN1,ASCC3,TLK2,PHB2,HIST4H4,HMGB4,HIST3H2BB,ATF2,CSNK2A1,DDB1,ASXL1,DKC1,DR1,ELK4,STRA13,EP300,ERCC1,ESR1,EYA1,ACIN1,PHF8,MAU2,POT1,ZZZ3,CHAMP1,GPS2,HIST1H1C,HIST1H1D,HIST1H1E,HIST1H1B,HIST1H2AE,HIST1H2AD,HIST1H2BD,HIST1H2BB,HIST1H1A,HELLS,HMGB1,HMGA1,HIST2H2AB,PRMT1,HIST2H3A,HILS1,SETD8,MCM4,MEN1,HIST2H2BF,MT3,MYC,SYCP3,ACTL6B,SIRT6,PHB,POLE3,POLD2,PINX…	149	1693	1032	18679	1.59	bp
GO:0045892	negative regulation of transcription, DNA-templated	5.34198e-06	0.000265137	0.000247813	NR2E3,ZGLP1,TRIM28,IKZF1,BASP1,MYBBP1A,CCDC85B,PHB2,OSR2,HIST4H4,PPARGC1B,CREB1,NKX2-5,DEDD2,TMPRSS6,DDIT3,ARX,ASXL1,DLG1,DLX2,DMRT1,DR1,ATN1,ELF2,ELK4,EP300,ESR1,ZBTB12,SPEN,CNOT1,PHF8,PRAME,ZNF396,GLI2,IFNL1,KCTD1,GPS2,HIST1H1C,HIST1H1D,HIST1H1E,HIST1H1B,HIST1H2AE,HIST1H2AD,HDGF,HELLS,HMGB1,HMGA1,HMX1,HIST2H2AB,HNRNPA2B1,HSBP1,HIST2H3A,ID2,ID4,HILS1,SETD8,MEN1,MITF,MT3,MYC,NFATC2,NFX1,NKX3-1,YB…	151	1693	1175	18679	1.42	bp
GO:0031966	mitochondrial membrane	4.18278e-26	4.66082e-24	4.00038e-24	TOMM6,SLC25A13,TIMM17B,MICU1,PEMT,TOMM40,HAX1,TIMM44,UQCR11,SLC27A3,MRPL3,PHB2,MRPL54,SFXN2,SFXN4,MRPL52,COX6B2,C19orf70,NDUFA11,MRPL55,DNAJC19,COX5B,COX6A1,COX6A2,COX6B1,GRPEL2,COX6C,COX7B,CPT1A,ATF2,APOOL,BRI3BP,SLC25A10,GPAT2,CYC1,CYP11A1,CYP27B1,TIMM8A,PGAM5,HIGD2A,IMMP1L,PLD6,MRPL21,MRPS27,FKBP8,NDUFAF3,MTG2,ERAL1,TIMM10,TIMM9,TIMM8B,MRPL46,APEX2,SLC25A45,MRPS28,NDUFAF4,MRPL15,UQCR10,HSD17B1…	151	1800	641	18679	2.44	cc
GO:1903507	negative regulation of nucleic acid-templated transcription	6.71451e-06	0.000323161	0.000302046	NR2E3,ZGLP1,TOB1,TRIM28,IKZF1,BASP1,MYBBP1A,CCDC85B,PHB2,OSR2,HIST4H4,PPARGC1B,CREB1,NKX2-5,DEDD2,TMPRSS6,DDIT3,ARX,ASXL1,DLG1,DLX2,DMRT1,DR1,ATN1,ELF2,ELK4,EP300,ESR1,ZBTB12,SPEN,CNOT1,PHF8,PRAME,ZNF396,GLI2,IFNL1,KCTD1,GPS2,HIST1H1C,HIST1H1D,HIST1H1E,HIST1H1B,HIST1H2AE,HIST1H2AD,HDGF,HELLS,HMGB1,HMGA1,HMX1,HIST2H2AB,HNRNPA2B1,HSBP1,HIST2H3A,ID2,ID4,HILS1,SETD8,MEN1,MITF,MT3,MYC,NFATC2,NFX1,NKX3…	154	1693	1208	18679	1.41	bp
GO:1902679	negative regulation of RNA biosynthetic process	8.66355e-06	0.0004077	0.000381061	NR2E3,ZGLP1,TOB1,TRIM28,IKZF1,BASP1,MYBBP1A,CCDC85B,PHB2,OSR2,HIST4H4,PPARGC1B,CREB1,NKX2-5,DEDD2,TMPRSS6,DDIT3,ARX,ASXL1,DLG1,DLX2,DMRT1,DR1,ATN1,ELF2,ELK4,EP300,ESR1,ZBTB12,SPEN,CNOT1,PHF8,PRAME,ZNF396,GLI2,IFNL1,KCTD1,GPS2,HIST1H1C,HIST1H1D,HIST1H1E,HIST1H1B,HIST1H2AE,HIST1H2AD,HDGF,HELLS,HMGB1,HMGA1,HMX1,HIST2H2AB,HNRNPA2B1,HSBP1,HIST2H3A,ID2,ID4,HILS1,SETD8,MEN1,MITF,MT3,MYC,NFATC2,NFX1,NKX3…	155	1693	1223	18679	1.4	bp
GO:0005740	mitochondrial envelope	1.01212e-27	1.31575e-25	1.12931e-25	TOMM6,SLC25A13,TIMM17B,MICU1,PEMT,TOMM40,HAX1,TIMM44,UQCR11,SLC27A3,MRPL3,PHB2,MRPL54,SFXN2,SFXN4,MRPL52,COX6B2,C19orf70,NDUFA11,MRPL55,DNAJC19,CHCHD4,COX5B,COX6A1,COX6A2,COX6B1,GRPEL2,COX6C,COX7B,CPT1A,ATF2,APOOL,BRI3BP,SLC25A10,GPAT2,CYC1,CYP11A1,CYP27B1,TIMM8A,PGAM5,HIGD2A,IMMP1L,PLD6,MRPL21,MRPS27,FKBP8,NDUFAF3,MTG2,FBXL4,ERAL1,BLOC1S1,TIMM10,TIMM9,TIMM8B,MRPL46,PRELID1,APEX2,SLC25A45,MRPS28,…	160	1800	678	18679	2.45	cc
GO:0051253	negative regulation of RNA metabolic process	2.66083e-06	0.000136325	0.000127417	NR2E3,ZGLP1,TOB1,TRIM28,IKZF1,BASP1,MYBBP1A,CCDC85B,PHB2,OSR2,HIST4H4,PPARGC1B,CREB1,NKX2-5,DEDD2,TMPRSS6,DDIT3,ARX,ASXL1,DLG1,DLX2,DMRT1,DR1,ATN1,ELF2,ELK4,EP300,ESR1,ZBTB12,ACIN1,SPEN,CNOT1,PHF8,PRAME,ZNF396,RBMX,GLI2,IFNL1,KCTD1,GPS2,HIST1H1C,HIST1H1D,HIST1H1E,HIST1H1B,HIST1H2AE,HIST1H2AD,HDGF,HELLS,HMGB1,HMGA1,HMX1,HIST2H2AB,HNRNPA2B1,HSBP1,HIST2H3A,ID2,ID4,HILS1,SETD8,MEN1,MITF,MT3,MYC,NFATC…	162	1693	1263	18679	1.42	bp
GO:2000113	negative regulation of cellular macromolecule biosynthetic process	3.3645e-06	0.000170997	0.000159824	NR2E3,ZGLP1,TOB1,TRIM28,HRSP12,IKZF1,BASP1,SYNCRIP,MYBBP1A,CELF1,CCDC85B,PHB2,MALSU1,OSR2,HIST4H4,PPARGC1B,CREB1,NKX2-5,DEDD2,TMPRSS6,DDIT3,ARX,ASXL1,DLG1,DLX2,DMRT1,DR1,ATN1,EIF4EBP1,ELF2,ELK4,EP300,ESR1,ZBTB12,SPEN,CNOT1,PHF8,PRAME,ZNF396,POT1,GLI2,IFNL1,KCTD1,GPS2,GSK3B,HIST1H1C,HIST1H1D,HIST1H1E,HIST1H1B,HIST1H2AE,HIST1H2AD,HDGF,HELLS,HMGB1,HMGA1,HMX1,HIST2H2AB,HNRNPA2B1,HSBP1,HIST2H3A,NANOS2…	167	1693	1315	18679	1.4	bp
GO:0006461	protein complex assembly	4.0902e-08	2.76436e-06	2.58374e-06	ARPC4,TRIM28,MICU1,TUBGCP3,HAX1,ANP32B,RCC1,TUBA3D,C1QTNF1,PANX3,HIST4H4,APOA1BP,HIST3H2BB,COL6A1,CLDN3,CPT1A,CREB1,NKX2-5,CYBA,KCTD7,ADSL,DGKH,DLG1,DMD,DNM1,EIF4EBP1,AIF1,KCTD6,STRA13,STX2,FES,FKBP1A,SEC31A,FKBP4,SF3B3,PDSS1,ATXN10,NDUFAF3,GEMIN5,SAMHD1,GCH1,TUBGCP4,RBMX,TOR2A,GLS,KCNRG,KCTD1,GRIN2A,NDUFAF4,STXBP6,GSK3B,TMOD3,TMOD2,HIST1H1C,HIST1H1D,HIST1H1E,HIST1H1B,HIST1H2BD,HIST1H2BB,HIST1H1A…	168	1693	1237	18679	1.5	bp
GO:0070271	protein complex biogenesis	4.0902e-08	2.76436e-06	2.58374e-06	ARPC4,TRIM28,MICU1,TUBGCP3,HAX1,ANP32B,RCC1,TUBA3D,C1QTNF1,PANX3,HIST4H4,APOA1BP,HIST3H2BB,COL6A1,CLDN3,CPT1A,CREB1,NKX2-5,CYBA,KCTD7,ADSL,DGKH,DLG1,DMD,DNM1,EIF4EBP1,AIF1,KCTD6,STRA13,STX2,FES,FKBP1A,SEC31A,FKBP4,SF3B3,PDSS1,ATXN10,NDUFAF3,GEMIN5,SAMHD1,GCH1,TUBGCP4,RBMX,TOR2A,GLS,KCNRG,KCTD1,GRIN2A,NDUFAF4,STXBP6,GSK3B,TMOD3,TMOD2,HIST1H1C,HIST1H1D,HIST1H1E,HIST1H1B,HIST1H2BD,HIST1H2BB,HIST1H1A…	168	1693	1237	18679	1.5	bp
GO:0010558	negative regulation of macromolecule biosynthetic process	1.80277e-05	0.000789861	0.000738251	NR2E3,ZGLP1,TOB1,TRIM28,HRSP12,IKZF1,BASP1,SYNCRIP,MYBBP1A,CELF1,CCDC85B,PHB2,CYGB,MALSU1,OSR2,HIST4H4,PPARGC1B,CREB1,NKX2-5,DEDD2,TMPRSS6,DDIT3,ARX,ASXL1,DLG1,DLX2,DMRT1,DR1,ATN1,EIF4EBP1,ELF2,ELK4,EP300,ESR1,ZBTB12,SPEN,CNOT1,PHF8,PRAME,ZNF396,POT1,GLI2,IFNL1,KCTD1,GPS2,GSK3B,HIST1H1C,HIST1H1D,HIST1H1E,HIST1H1B,HIST1H2AE,HIST1H2AD,HDGF,HELLS,HMGB1,HMGA1,HMX1,HIST2H2AB,HNRNPA2B1,HSBP1,HIST2H3A,N…	171	1693	1392	18679	1.36	bp
GO:0045934	negative regulation of nucleobase-containing compound metabolic process	5.09539e-06	0.00025489	0.000238235	NR2E3,ZGLP1,TOB1,TRIM28,IKZF1,BASP1,MYBBP1A,CCDC85B,PHB2,OSR2,HIST4H4,PPARGC1B,CREB1,NKX2-5,DEDD2,TMPRSS6,DDIT3,ARX,ASXL1,DLG1,DLX2,DMRT1,DR1,ATN1,ELF2,ELK4,EP300,ERCC1,ESR1,ZBTB12,ACIN1,SPEN,CNOT1,PHF8,PRAME,ZNF396,POT1,RBMX,GLI2,IFNL1,KCTD1,GPS2,HIST1H1C,HIST1H1D,HIST1H1E,HIST1H1B,HIST1H2AE,HIST1H2AD,HDGF,HELLS,HMGB1,HMGA1,HMX1,HIST2H2AB,HNRNPA2B1,HSBP1,HIST2H3A,ID2,ID4,HILS1,SETD8,MEN1,MITF,MT…	173	1693	1381	18679	1.38	bp
GO:0031327	negative regulation of cellular biosynthetic process	1.4691e-05	0.000652669	0.000610024	NR2E3,ZGLP1,TOB1,TRIM28,HRSP12,IKZF1,BASP1,SYNCRIP,MYBBP1A,CELF1,CCDC85B,PHB2,MALSU1,OSR2,HIST4H4,PPARGC1B,CREB1,SERPINA12,NKX2-5,CYP27B1,DEDD2,TMPRSS6,DDIT3,ARX,ASXL1,DLG1,DLX2,DMRT1,DR1,ATN1,EIF4EBP1,ELF2,ELK4,EP300,ESR1,ZBTB12,SPEN,CNOT1,PHF8,PRAME,ZNF396,MPV17L,POT1,GLI2,IFNL1,KCTD1,GPS2,ORMDL2,GSK3B,HIST1H1C,HIST1H1D,HIST1H1E,HIST1H1B,HIST1H2AE,HIST1H2AD,HDGF,HELLS,HMGB1,HMGA1,HMX1,HIST2H2AB…	178	1693	1454	18679	1.35	bp
GO:0009890	negative regulation of biosynthetic process	1.51711e-05	0.000669319	0.000625586	NR2E3,ZGLP1,TOB1,TRIM28,HRSP12,IKZF1,BASP1,SYNCRIP,MYBBP1A,CELF1,CCDC85B,PHB2,CYGB,MALSU1,OSR2,HIST4H4,PPARGC1B,CREB1,SERPINA12,NKX2-5,CYP27B1,DEDD2,TMPRSS6,DDIT3,ARX,ASXL1,DLG1,DLX2,DMRT1,DR1,ATN1,EIF4EBP1,ELF2,ELK4,EP300,ESR1,ZBTB12,SPEN,CNOT1,PHF8,PRAME,ZNF396,MPV17L,POT1,GLI2,IFNL1,KCTD1,GPS2,ORMDL2,GSK3B,HIST1H1C,HIST1H1D,HIST1H1E,HIST1H1B,HIST1H2AE,HIST1H2AD,HDGF,HELLS,HMGB1,HMGA1,HMX1,HIST…	180	1693	1474	18679	1.35	bp
hsa01100	Metabolic pathways	1.44309e-05	0.000447358	0.000433771	ACER1,ACOT8,ACY1,ADSL,AGK,AHCY,AK6,AKR1A1,AKR1B10,ALDH1A2,ALDH1B1,ALG12,ALG14,ALG3,ALG8,ALOX15B,ALPPL2,ATP5D,ATP5G1,ATP5I,ATP5J,ATP5J2,ATP6,ATP6V0D1,ATP6V1C2,ATP8,B3GALNT1,B4GALT2,BPNT1,CD38,CECR1,CERS3,CES1,CKMT1A,COX1,COX2,COX3,COX4I2,COX5B,COX6A1,COX6A2,COX6B1,COX6B2,COX6C,COX7B,CYC1,CYP11A1,CYP17A1,CYP27B1,CYP3A4,CYP4F8,CYTB,DCTPP1,DCXR,DGKA,DGKE,DGKG,DGKH,DHCR24,DHCR7,DHFR,DPM2,DPYD,DSE,DUT,…	183	786	1238	6997	1.32	kg
GO:0051172	negative regulation of nitrogen compound metabolic process	4.02056e-06	0.000202719	0.000189474	NR2E3,ZGLP1,TOB1,TRIM28,HRSP12,IKZF1,BASP1,SYNCRIP,MYBBP1A,CELF1,CCDC85B,PHB2,MALSU1,OSR2,HIST4H4,PPARGC1B,CREB1,NKX2-5,DEDD2,TMPRSS6,DDIT3,ARX,ASXL1,DLG1,DLX2,DMRT1,DR1,ATN1,EIF4EBP1,ELF2,ELK4,EP300,ERCC1,ESR1,ZBTB12,ACIN1,SPEN,CNOT1,PHF8,PRAME,ZNF396,POT1,RBMX,GLI2,IFNL1,KCTD1,GPS2,ORMDL2,HIST1H1C,HIST1H1D,HIST1H1E,HIST1H1B,HIST1H2AE,HIST1H2AD,HDGF,HELLS,HMGB1,HMGA1,HMX1,HIST2H2AB,HNRNPA2B1,HSB…	184	1693	1480	18679	1.37	bp
GO:1901566	organonitrogen compound biosynthetic process	2.93614e-11	2.91458e-09	2.72414e-09	FARSB,TOB1,SLC25A13,CDK4,HRSP12,PEMT,SYNCRIP,MTHFS,CELF1,CHAT,MRPL3,ACOT7,MALSU1,MRPL54,MRPL52,ACER1,UHMK1,MRPL55,NADK2,EIF5AL1,LSM14B,UPP2,ADSL,PHOSPHO1,DDX6,DHFR,DMD,DPYD,DRD5,DUT,AHCY,EIF1AX,EIF4EBP1,EIF4G1,EIF5A,EP300,CERS3,ETF1,FABP5,FARSA,MRPL21,CNOT1,MRPS27,LARP1,PUM2,FXN,MMACHC,MTG2,GARS,GART,GBA,GCH1,MRPL46,GPC3,MOCS3,GLS,GLUD1,GLUD2,GOT1,GATC,MRPS28,MCTS1,MRPL15,ORMDL2,GTF2H3,DSE,AIRE,H…	189	1693	1307	18679	1.6	bp
GO:0010629	negative regulation of gene expression	3.30343e-07	1.99874e-05	1.86814e-05	NR2E3,ZGLP1,TOB1,TRIM28,HRSP12,IKZF1,BASP1,SYNCRIP,MYBBP1A,CELF1,CCDC85B,PHB2,MALSU1,OSR2,HIST4H4,PPARGC1B,CREB1,NKX2-5,DEDD2,TMPRSS6,DDIT3,ARX,ASXL1,DLG1,DLX2,DMRT1,DR1,ATN1,EIF4EBP1,AIF1,ELF2,ELK4,EP300,ESR1,STOX1,ZBTB12,ACIN1,SPEN,CNOT1,PHF8,PUM2,PRAME,ZNF396,POLR1A,RBMX,GLI2,IFNL1,KCTD1,GPS2,GTF2H3,HIST1H1C,HIST1H1D,HIST1H1E,HIST1H1B,HIST1H2AE,HIST1H2AD,HDGF,HELLS,HMGB1,HMGA1,HMX1,HIST2H2AB,H…	190	1693	1481	18679	1.42	bp
GO:0044429	mitochondrial part	3.05049e-31	7.93127e-29	6.80741e-29	TOMM6,SLC25A13,TIMM17B,MICU1,PEMT,TOMM40,HAX1,TIMM44,MTHFS,UQCR11,SLC27A3,MRPL3,FDX1L,PHB2,MALSU1,MRPL54,SFXN2,SFXN4,MRPL52,COX6B2,C19orf70,NDUFA11,MRPL55,DNAJC19,CHCHD4,COX5B,COX6A1,COX6A2,COX6B1,GRPEL2,COX6C,COX7B,CPT1A,ATF2,APOOL,BRI3BP,SLC25A10,GPAT2,PPM1K,CYC1,CYP11A1,CYP27B1,TIMM8A,PGAM5,HIGD2A,IMMP1L,PLD6,ALDH1B1,MRPL21,MRPS27,PDSS1,FKBP8,FXN,TXN2,NDUFAF3,POLDIP2,MTG2,GARS,FBXL4,ERAL1,BLOC…	200	1800	894	18679	2.32	cc
GO:0065003	macromolecular complex assembly	4.01773e-11	3.86737e-09	3.61468e-09	ARPC4,TRIM28,MICU1,TUBGCP3,HAX1,ANP32B,CELF1,SF3A3,RCC1,TUBA3D,C1QTNF1,PANX3,APOA5,HIST4H4,APOA1BP,HIST3H2BB,COL6A1,CLDN3,CPT1A,CREB1,NKX2-5,CYBA,KCTD7,ADSL,DGKH,DDX6,DLG1,DMD,DNM1,EIF4EBP1,AIF1,KCTD6,STRA13,EP300,STX2,FES,FKBP1A,SEC31A,FKBP4,CNOT1,PUM2,SF3B3,SF3B1,PDSS1,ATXN10,NDUFAF3,GEMIN5,SAMHD1,AAR2,ERAL1,GCH1,NUFIP1,TUBGCP4,RBMX,RRP7A,TOR2A,GLS,KCNRG,KCTD1,MCTS1,GRIN2A,NDUFAF4,STXBP6,GSK3B,…	208	1693	1481	18679	1.55	bp
GO:0031967	organelle envelope	2.81291e-25	2.43785e-23	2.09241e-23	TOMM6,DUX4,SLC25A13,CDK4,TIMM17B,SIGMAR1,MICU1,PEMT,TOMM40,HAX1,TIMM44,WDR3,UQCR11,SLC27A3,RCC1,MRPL3,TREX1,PHB2,MRPL54,SFXN2,SFXN4,MRPL52,COX6B2,C19orf70,NDUFA11,MRPL55,DNAJC19,CHCHD4,COX5B,COX6A1,COX6A2,COX6B1,GRPEL2,COX6C,COX7B,CPT1A,ATF2,APOOL,BRI3BP,SUN5,EIF5AL1,SLC25A10,GPAT2,CYC1,CYP11A1,CYP27B1,DGKH,TOR1AIP2,TIMM8A,DHCR7,PGAM5,HIGD2A,IMMP1L,EIF5A,PLD6,CERS3,MRPL21,MRPS27,PHF8,RRP12,PUM2,F…	208	1800	1046	18679	2.06	cc
GO:0031975	envelope	4.68069e-25	3.65094e-23	3.1336e-23	TOMM6,DUX4,SLC25A13,CDK4,TIMM17B,SIGMAR1,MICU1,PEMT,TOMM40,HAX1,TIMM44,WDR3,UQCR11,SLC27A3,RCC1,MRPL3,TREX1,PHB2,MRPL54,SFXN2,SFXN4,MRPL52,COX6B2,C19orf70,NDUFA11,MRPL55,DNAJC19,CHCHD4,COX5B,COX6A1,COX6A2,COX6B1,GRPEL2,COX6C,COX7B,CPT1A,ATF2,APOOL,BRI3BP,SUN5,EIF5AL1,SLC25A10,GPAT2,CYC1,CYP11A1,CYP27B1,DGKH,TOR1AIP2,TIMM8A,DHCR7,PGAM5,HIGD2A,IMMP1L,EIF5A,PLD6,CERS3,MRPL21,MRPS27,PHF8,RRP12,PUM2,F…	208	1800	1050	18679	2.06	cc
GO:0044822	poly(A) RNA binding	1.62391e-25	6.50645e-23	6.10247e-23	HUWE1,TRIM28,HRSP12,SF3B4,EMG1,SYNCRIP,MYBBP1A,DDX17,TBL3,CELF1,UTP14A,WDR3,SUB1,POP1,SF3A3,ASCC3,DDX52,HNRNPUL1,MRPL3,CCDC124,MRPL54,FTSJ3,HIST4H4,RAVER1,WDR36,CSRP1,CSTB,LSM14B,DDX6,DHFR,DKC1,DNM1,DXO,DUT,EIF1AX,EIF4G1,EIF5A,ETF1,FARSA,FASN,MRPL21,FKBP4,ACIN1,SPEN,CNOT1,SMG1,RRP1B,PPRC1,FAM120A,PRRC2C,RRP12,BOP1,LARP1,PUM2,SF3B1,MACF1,MTO1,GEMIN5,SERBP1,RSL1D1,ERAL1,GNL3,TRUB2,DIMT1,RBMX,UTP20,…	218	1702	1177	18679	2.03	mf
GO:0044711	single-organism biosynthetic process	2.40703e-11	2.42728e-09	2.26868e-09	ACOT8,SLC25A13,AKR1A1,PEMT,MTHFS,SLC27A5,CHAT,MRPL3,FDX1L,ACOT7,CYGB,MALSU1,NUS1,APOA5,MRPL54,MRPL52,ACER1,MRPL55,FITM2,PPARGC1B,NADK2,CREB1,SERPINA12,SLC25A10,GPAT2,UPP2,CYP3A4,ADSL,CYP11A1,CYP17A1,CYP27B1,PHOSPHO1,DDB1,DHCR7,DHCR24,DHFR,DKC1,DPH2,DPYD,DRD5,DUT,AHCY,EIF5A,PLD6,EP300,CERS3,FABP5,FASN,MRPL21,FGF1,FGFR4,PTGR1,MRPS27,PIP5K1C,PDSS1,PLD3,FXN,ALOX15B,IPMK,SERINC5,POT1,MMACHC,MTG2,GARS,…	226	1693	1635	18679	1.53	bp
GO:0071822	protein complex subunit organization	5.75461e-12	6.19645e-10	5.79157e-10	ARPC4,TRIM28,HRSP12,MICU1,TUBGCP3,HAX1,ANP32B,CFL1,RCC1,MRPL3,TUBA3D,C1QTNF1,PANX3,MRPL54,HIST4H4,MRPL52,WHAMM,APOA1BP,MRPL55,HIST3H2BB,COL6A1,PPARGC1B,CLDN3,CPT1A,CREB1,EIF5AL1,NKX2-5,CYBA,KCTD7,ADSL,DGKH,DLG1,DMD,DNM1,S1PR1,EIF4EBP1,EIF5A,AIF1,KCTD6,STRA13,EMP2,STX2,ETF1,MRPL21,FES,FKBP1A,SEC31A,FKBP4,MRPS27,SF3B3,PDSS1,FSCN2,ATXN10,NDUFAF3,GEMIN5,SAMHD1,GCH1,MRPL46,ABL2,TUBGCP4,RBMX,TOR2A,GLS,…	238	1693	1720	18679	1.53	bp
GO:0022607	cellular component assembly	1.18252e-05	0.000536609	0.000501547	ARPC4,CDH12,TRIM28,INADL,MICU1,TUBGCP3,HAX1,ATG7,ANP32B,CELF1,SF3A3,RCC1,KIF3A,LDB3,GABARAP,TUBA3D,C1QTNF1,PANX3,APOA5,HIST4H4,WHAMM,CCDC78,APOA1BP,HIST3H2BB,COL6A1,CLDN3,CPT1A,CREB1,NKX2-5,CYBA,KCTD7,ADSL,DGKH,DDX6,DLG1,DMD,DNM1,S1PR1,EIF4EBP1,AIF1,KCTD6,PLD6,STRA13,EMP2,EP300,STX2,SPATA13,RSPH9,FES,FKBP1A,ATG14,SEC31A,FKBP4,ABLIM3,CNOT1,PUM2,PIP5K1C,SF3B3,SF3B1,MACF1,PDSS1,FXN,FSCN2,ATXN10,POT1…	263	1693	2279	18679	1.27	bp
GO:0031324	negative regulation of cellular metabolic process	2.45679e-06	0.000130067	0.000121568	NR2E3,ZGLP1,HIPK3,TOB1,TRIM28,PRMT3,PSME3,HRSP12,SPRY2,IKZF1,MYCNOS,BASP1,SYNCRIP,MYBBP1A,ATG7,CELF1,CCDC85B,TLK2,PHB2,MALSU1,OSR2,HIST4H4,PPARGC1B,CREB1,CSK,SERPINA12,CSNK2A1,CSTA,CSTB,NKX2-5,SH3RF2,CYP27B1,DEDD2,TMPRSS6,DDIT3,ARX,ASXL1,DHCR24,DLG1,DLX2,DMD,DMRT1,DR1,ATN1,EIF4EBP1,ELF2,ELK4,CMYA5,EP300,ERCC1,ESR1,FBLN1,ZBTB12,FHIT,FKBP1A,ATG14,ACIN1,SPEN,CNOT1,RRP1B,PHF8,PRAME,RASD2,ZNF396,MPV17…	270	1693	2302	18679	1.29	bp
GO:0003723	RNA binding	7.00638e-27	4.21083e-24	3.94938e-24	FARSB,HUWE1,TRIM28,HRSP12,SF3B4,EMG1,SYNCRIP,MYBBP1A,DDX17,TBL3,CELF1,UTP14A,WDR3,PAPOLA,SUB1,POP1,SF3A3,ASCC3,DDX52,HNRNPUL1,RPP14,MRPL3,CCDC124,MRPL54,FTSJ3,HIST4H4,RAVER1,PUSL1,UHMK1,PPARGC1B,LSM11,WDR36,EIF5AL1,CSRP1,CSTB,LSM14B,DDX6,DHFR,DKC1,DLX2,DNM1,DXO,DUT,EIF1AX,EIF4G1,EIF5A,EP300,ETF1,EYA1,FARSA,FASN,MRPL21,FKBP4,ACIN1,SPEN,CNOT1,SMG1,RRP1B,PPRC1,FAM120A,PRRC2C,RRP12,BOP1,LARP1,PUM2,SF…	272	1702	1576	18679	1.89	mf
GO:0010605	negative regulation of macromolecule metabolic process	1.5295e-07	9.6207e-06	8.99208e-06	NR2E3,ZGLP1,HIPK3,TOB1,TRIM28,PRMT3,PSME3,HRSP12,SPRY2,IKZF1,BASP1,SYNCRIP,MYBBP1A,ATG7,CELF1,CCDC85B,TLK2,PHB2,CYGB,MALSU1,OSR2,HIST4H4,PPARGC1B,CREB1,CSK,SERPINA12,CSNK2A1,CSTA,CSTB,NKX2-5,SH3RF2,DEDD2,TMPRSS6,DDIT3,ARX,ASXL1,DHCR24,DLG1,DLX2,DMD,DMRT1,DR1,ATN1,EIF4EBP1,AIF1,ELF2,ELK4,CMYA5,EP300,ERCC1,ESR1,FBLN1,STOX1,ZBTB12,FHIT,FKBP1A,ATG14,ACIN1,SPEN,CNOT1,RRP1B,MYCBP2,PHF8,PUM2,SF3B3,PRAME…	277	1693	2296	18679	1.33	bp
GO:0003677	DNA binding	4.5106e-05	0.00285355	0.00267637	NR2E3,ZSCAN30,ZGLP1,SP9,DUX4,HUWE1,TRIM28,TSHZ1,IRX5,IKZF1,BASP1,CDX1,CARM1,MYBBP1A,KLF1,ZNF234,SUB1,RCC1,POLR3A,TREX1,OSR2,HIST4H4,SWSAP1,HMGB4,HIST3H2BB,ZNF280A,CREB1,ATF2,ZNF785,ZNF480,NKX2-5,NKX2-3,DEDD2,ZNF846,ZNF780B,DDB1,DDIT3,ARX,ASXL1,POLR3H,DLX2,DMRT1,DR1,E2F5,ELF2,ELK4,STRA13,EMX1,EN2,EP300,CERS3,ERCC1,ESR1,ESRRG,ETV2,EVX1,STOX1,ZBTB12,SPEN,DDN,SSBP2,POLR2J2,ZNF396,ZNF620,ALX3,POLR1A,P…	277	1702	2449	18679	1.24	mf
GO:1901564	organonitrogen compound metabolic process	1.81652e-12	2.17742e-10	2.03515e-10	FARSB,TOB1,SLC25A13,CDK4,PSME3,HRSP12,BPNT1,PEMT,SYNCRIP,ATG7,MTHFS,DNPH1,CELF1,CGB,NEU3,ALDH1L1,CHAT,MRPL3,ACOT7,MALSU1,SLC22A12,APOA5,MRPL54,TPP1,CMA1,MRPL52,ACER1,UHMK1,APOA1BP,MRPL55,NADK2,CPT1A,EIF5AL1,SLC25A10,LSM14B,CTSG,UPP2,ARSK,CYP3A4,ADSL,ALDH1L2,PHOSPHO1,DDX6,DHFR,DLG1,DMD,DPYD,DRD5,DUT,AHCY,EIF1AX,EIF4EBP1,EIF4G1,EIF5A,EP300,CERS3,ETF1,FABP5,FARSA,FASN,MRPL21,LRTOMT,FHIT,CNOT1,MRPS27…	283	1693	2113	18679	1.48	bp
GO:0005739	mitochondrion	5.01581e-30	7.82467e-28	6.71591e-28	ACOT8,TOMM6,SLC25A13,TIMM17B,HRSP12,MICU1,PEMT,TOMM40,HAX1,TIMM44,CCT7,MTHFS,ALDH1L1,JTB,UQCR11,SLC27A3,CHAT,PROSC,MRPL3,FDX1L,PHB2,ACOT7,MALSU1,MRPL54,SFXN2,SFXN4,TPP1,MRPL52,COX6B2,C19orf70,NDUFA11,APOA1BP,MRPL55,FITM2,CCDC58,DNAJC19,CHCHD4,COX5B,PPARGC1B,NADK2,COX6A1,COX6A2,COX6B1,GRPEL2,COX6C,COX7B,CPT1A,CREB1,ATF2,APOOL,BRI3BP,SLC25A10,GPAT2,PPM1K,CYBA,CYC1,ADSL,CYP11A1,CYP17A1,CYP27B1,ALDH1…	297	1800	1616	18679	1.91	cc
GO:1902589	single-organism organelle organization	1.91316e-08	1.35048e-06	1.26224e-06	HUWE1,ARPC4,CDK3,PRMT3,SPRY2,TUBGCP3,HAX1,CARM1,ATG7,SSSCA1,CFL1,JTB,SUGT1,MAPRE2,RCC1,KIF3A,POLR3A,LDB3,ADAMTS7,MRPL3,COPE,PHB2,GABARAP,MALSU1,MRPL54,CLCN3,HIST4H4,MRPL52,WHAMM,CCDC78,CNTD1,CNGB1,C19orf70,CNN2,MRPL55,PPARGC1B,ATF2,SUN5,CSNK2A1,NKX2-5,DCTN1,DDB1,ASXL1,DKC1,DLG1,DMD,DMRT1,DR1,S1PR1,AIF1,ELK4,PLD6,STRA13,EMP2,EP300,STX2,ERCC1,EYA1,STOX1,MRPL21,REEP3,RSPH9,FES,ATG14,SEC31A,FKBP4,ABL…	300	1693	2468	18679	1.34	bp
GO:0044281	small molecule metabolic process	4.85374e-08	3.24588e-06	3.03379e-06	ACOT8,FARSB,SLC25A13,PSME3,AK6,AKR1A1,BPNT1,PEMT,CARM1,ATG7,MTHFS,DNPH1,NEU3,ALDH1L1,UQCR11,SLC27A5,SLC27A3,CHAT,FDX1L,CYP4F8,ACOT7,CYGB,OSBPL1A,C1QTNF1,SLC22A12,NUS1,APOA5,ACER1,NDUFA11,APOA1BP,MDH1B,COX5B,NADK2,COX6A1,COX6B1,COX6C,COX7B,CPT1A,SERPINA12,SLC25A10,GPAT2,UPP2,ARSK,CYC1,VKORC1L1,CYP2A13,CYP3A4,ADSL,CYP11A1,CYP17A1,CYP27B1,LDHAL6A,ALDH1L2,PHOSPHO1,DHCR7,DHCR24,DHFR,DLG1,DPYD,DRD5,DUT…	301	1693	2501	18679	1.33	bp
GO:0009892	negative regulation of metabolic process	1.63549e-07	1.01865e-05	9.52093e-06	NR2E3,ZGLP1,HIPK3,TOB1,TRIM28,PRMT3,PSME3,HRSP12,SPRY2,IKZF1,MYCNOS,BASP1,SYNCRIP,MYBBP1A,ATG7,CELF1,CCDC85B,TLK2,PHB2,CYGB,MALSU1,OSR2,HIST4H4,CNR2,PPARGC1B,CREB1,CSK,SERPINA12,CSNK2A1,CSTA,CSTB,NKX2-5,PPP1R2P3,SH3RF2,CYP27B1,DEDD2,TMPRSS6,DDIT3,ARX,ASXL1,DHCR24,DLG1,DLX2,DMD,DMRT1,DR1,DRD5,ATN1,EIF4EBP1,AIF1,ELF2,ELK4,CMYA5,EP300,ERCC1,ESR1,FBLN1,STOX1,ZBTB12,FHIT,FKBP1A,ATG14,ACIN1,SPEN,CNOT1,…	305	1693	2572	18679	1.31	bp
GO:0044085	cellular component biogenesis	9.77051e-10	8.0613e-08	7.53458e-08	ARPC4,CDH12,TRIM28,INADL,MICU1,TUBGCP3,EMG1,HAX1,ATG7,ANP32B,TBL3,CELF1,UTP14A,WDR3,SF3A3,RCC1,KIF3A,LDB3,GABARAP,TUBA3D,C1QTNF1,MALSU1,PANX3,APOA5,FTSJ3,HIST4H4,WHAMM,CCDC78,APOA1BP,HIST3H2BB,COL6A1,WDR36,CLDN3,CPT1A,CREB1,NKX2-5,CYBA,KCTD7,ADSL,DGKH,DDX6,DKC1,DLG1,DMD,DNM1,S1PR1,EIF4EBP1,AIF1,KCTD6,PLD6,STRA13,EMP2,EP300,STX2,SPATA13,RSPH9,FES,FKBP1A,ATG14,SEC31A,FKBP4,ABLIM3,CNOT1,RRP1B,BOP1,P…	307	1693	2466	18679	1.37	bp
GO:0065010	extracellular membrane-bounded organelle	2.18842e-05	0.000270948	0.000232554	HUWE1,ARPC4,INADL,HRSP12,AKR1A1,BPNT1,BASP1,CDSN,TOMM40,ANP32B,CCT7,DNPH1,CFL1,MASP2,ALDH1L1,RAB10,SUB1,KIF3A,PROSC,PHB2,ACOT7,SLAMF6,OSBPL1A,SLC22A12,TPP1,HIST4H4,OSCAR,ALDH16A1,NR2C2AP,CNN2,APOA1BP,COL6A1,COL15A1,COX5B,CLDN3,CSK,CSRP1,CSTA,CSTB,BROX,CTSG,PEBP4,LDHAL6A,ALDH1L2,GBP6,DDB1,DES,ASXL1,DLG1,DNM1,DPP4,DUT,AHCY,EIF5A,STX2,ERV3-1,EVPL,FABP5,FBLN1,FASN,N6AMT2,FHIT,FKBP1A,RRAS2,FKBP4,PTGR1…	327	1800	2766	18679	1.23	cc
GO:0070062	extracellular exosome	2.18842e-05	0.000270948	0.000232554	HUWE1,ARPC4,INADL,HRSP12,AKR1A1,BPNT1,BASP1,CDSN,TOMM40,ANP32B,CCT7,DNPH1,CFL1,MASP2,ALDH1L1,RAB10,SUB1,KIF3A,PROSC,PHB2,ACOT7,SLAMF6,OSBPL1A,SLC22A12,TPP1,HIST4H4,OSCAR,ALDH16A1,NR2C2AP,CNN2,APOA1BP,COL6A1,COL15A1,COX5B,CLDN3,CSK,CSRP1,CSTA,CSTB,BROX,CTSG,PEBP4,LDHAL6A,ALDH1L2,GBP6,DDB1,DES,ASXL1,DLG1,DNM1,DPP4,DUT,AHCY,EIF5A,STX2,ERV3-1,EVPL,FABP5,FBLN1,FASN,N6AMT2,FHIT,FKBP1A,RRAS2,FKBP4,PTGR1…	327	1800	2766	18679	1.23	cc
GO:0043230	extracellular organelle	3.21929e-05	0.000386314	0.000331573	HUWE1,ARPC4,INADL,HRSP12,AKR1A1,BPNT1,BASP1,CDSN,TOMM40,ANP32B,CCT7,DNPH1,CFL1,MASP2,ALDH1L1,RAB10,SUB1,KIF3A,PROSC,PHB2,ACOT7,SLAMF6,OSBPL1A,SLC22A12,TPP1,HIST4H4,OSCAR,ALDH16A1,NR2C2AP,CNN2,APOA1BP,COL6A1,COL15A1,COX5B,CLDN3,CSK,CSRP1,CSTA,CSTB,BROX,CTSG,PEBP4,LDHAL6A,ALDH1L2,GBP6,DDB1,DES,ASXL1,DLG1,DNM1,DPP4,DUT,AHCY,EIF5A,STX2,ERV3-1,EVPL,FABP5,FBLN1,FASN,N6AMT2,FHIT,FKBP1A,RRAS2,FKBP4,PTGR1…	327	1800	2779	18679	1.22	cc
GO:1903561	extracellular vesicle	3.21929e-05	0.000386314	0.000331573	HUWE1,ARPC4,INADL,HRSP12,AKR1A1,BPNT1,BASP1,CDSN,TOMM40,ANP32B,CCT7,DNPH1,CFL1,MASP2,ALDH1L1,RAB10,SUB1,KIF3A,PROSC,PHB2,ACOT7,SLAMF6,OSBPL1A,SLC22A12,TPP1,HIST4H4,OSCAR,ALDH16A1,NR2C2AP,CNN2,APOA1BP,COL6A1,COL15A1,COX5B,CLDN3,CSK,CSRP1,CSTA,CSTB,BROX,CTSG,PEBP4,LDHAL6A,ALDH1L2,GBP6,DDB1,DES,ASXL1,DLG1,DNM1,DPP4,DUT,AHCY,EIF5A,STX2,ERV3-1,EVPL,FABP5,FBLN1,FASN,N6AMT2,FHIT,FKBP1A,RRAS2,FKBP4,PTGR1…	327	1800	2779	18679	1.22	cc
GO:0043933	macromolecular complex subunit organization	6.73206e-16	1.42563e-13	1.33248e-13	HUWE1,ARPC4,TRIM28,CDK4,PRMT3,HRSP12,IKZF1,MICU1,TUBGCP3,HAX1,CARM1,ATG7,ANP32B,CELF1,CFL1,SPIN1,SF3A3,TLK2,RCC1,MRPL3,TUBA3D,C1QTNF1,PANX3,APOA5,MRPL54,HIST4H4,MRPL52,WHAMM,HMGB4,APOA1BP,MRPL55,HIST3H2BB,COL6A1,PPARGC1B,CLDN3,CPT1A,CREB1,ATF2,EIF5AL1,NKX2-5,CYBA,KCTD7,ADSL,DGKH,DDB1,DDX6,ASXL1,DLG1,DMD,DNM1,DR1,S1PR1,EIF4EBP1,EIF5A,AIF1,ELK4,KCTD6,PLD6,STRA13,EMP2,EP300,STX2,ESR1,ETF1,EYA1,MRPL2…	336	1693	2467	18679	1.5	bp
GO:0005654	nucleoplasm	6.85772e-06	9.38424e-05	8.05449e-05	NR2E3,SUPT20HL1,DUX4,HUWE1,HIPK3,TRIM28,CDK4,PSME3,AK6,SF3B4,FSTL3,IKZF1,BASP1,TOMM40,SYNCRIP,CARM1,DDX17,DNPH1,CELF1,WDR4,PAPOLA,SF3A3,ASCC3,RCC1,HNRNPUL1,POLR3A,COPE,ACOT7,MBD6,OSBPL1A,TBCB,MED12L,HIST4H4,ALKBH2,NR2C2AP,APOA1BP,HIST3H2BB,PPARGC1B,LSM11,CREB1,ATF2,PTPDC1,CSNK2A1,CSTA,ZNF480,RNF187,PYHIN1,SH3RF2,SNRNP48,DEDD2,DDB1,DDIT3,POLR3H,DHFR,DKC1,DXO,DR1,ATN1,DUT,E2F5,EIF4EBP1,ELF2,ELK4,ST…	340	1800	2852	18679	1.24	cc
GO:0031090	organelle membrane	3.84051e-07	6.24083e-06	5.3565e-06	OST4,TOMM6,DUX4,SLC25A13,CDK4,ALG3,AP3S2,RABEPK,TIMM17B,SIGMAR1,MRVI1,MICU1,PEMT,TMEM147,TOMM40,HAX1,TIMM44,WDR3,RAB10,KDELR1,UQCR11,SLC27A5,SLC27A3,RCC1,MRPL3,PXMP4,TREX1,CYP4F8,COPE,PHB2,EXOC3,GABARAP,TEX261,SLC35A4,OSBPL1A,NUS1,MRPL54,CLCN3,SFXN2,SFXN4,GYLTL1B,MRPL52,WHAMM,CNGB1,COX6B2,ACER1,C19orf70,NDUFA11,MRPL55,FITM2,COL6A1,DNAJC19,COX5B,COX6A1,COX6A2,COX6B1,GRPEL2,COX6C,COX7B,CPT1A,ATF2,A…	361	1800	2964	18679	1.26	cc
GO:0065008	regulation of biological quality	6.81069e-05	0.00268747	0.00251187	SH2B3,ARPC4,CDK4,IRX5,IKZF1,MRVI1,MICU1,MYCNOS,TMEM147,HAX1,SYNCRIP,ATG7,KLF1,CFL1,CYSLTR1,CGB,SUGT1,KDELR1,CHAT,KIF3A,HPS5,FDX1L,PHB2,CHRND,C1QTNF1,SLC22A12,NUS1,APOA5,CLCN3,SFXN2,SFXN4,TPP1,GYLTL1B,CMA1,HIST4H4,WHAMM,CNGB1,SWSAP1,CNR2,FITM2,PPARGC1B,WDR36,CPT1A,CREB1,ATF2,GPR119,SUN5,SLC34A3,CSK,CSRP1,CTSG,CYBA,CYP3A4,CYP11A1,CYP17A1,NKX2-3,CYP27B1,DGKA,DGKG,DGKH,DEDD2,DDB1,TMPRSS6,DDIT3,DKC1,D…	369	1693	3415	18679	1.19	bp
GO:0031988	membrane-bounded vesicle	0.000505412	0.00492777	0.0042295	HUWE1,ARPC4,INADL,AP3S2,HRSP12,FSTL3,AKR1A1,BPNT1,BASP1,CDSN,TOMM40,HAX1,ANP32B,CCT7,DNPH1,CFL1,MASP2,ALDH1L1,RAB10,SUB1,KDELR1,KIF3A,CHGB,PROSC,COPE,SCAMP4,PHB2,ACOT7,EXOC3,TEX261,SLAMF6,OSBPL1A,SLC22A12,CLCN3,TPP1,HIST4H4,WHAMM,CNGB1,OSCAR,ALDH16A1,NR2C2AP,CNN2,APOA1BP,COL6A1,COL15A1,COX5B,CLDN3,CSH2,CSK,CSRP1,CSTA,CSTB,BROX,CTSG,CYBA,PEBP4,LDHAL6A,ALDH1L2,GBP6,DENND1B,DDB1,DES,ASXL1,DLG1,DNM1,…	390	1800	3497	18679	1.16	cc
GO:0031982	vesicle	0.000436128	0.00436128	0.00374329	HUWE1,ARPC4,INADL,AP3S2,HRSP12,FSTL3,AKR1A1,BPNT1,BASP1,CDSN,TOMM40,HAX1,ANP32B,CCT7,DNPH1,CFL1,MASP2,ALDH1L1,RAB10,SUB1,KDELR1,KIF3A,CHGB,PROSC,COPE,SCAMP4,PHB2,ACOT7,EXOC3,GABARAP,TEX261,SLAMF6,OSBPL1A,SLC22A12,RAB39B,CLCN3,TPP1,HIST4H4,WHAMM,CNGB1,OSCAR,ALDH16A1,NR2C2AP,CNN2,APOA1BP,COL6A1,COL15A1,COX5B,CLDN3,CSH2,CSK,CSRP1,CSTA,CSTB,BROX,CTSG,CYBA,AMOTL1,PEBP4,LDHAL6A,ALDH1L2,GBP6,DENND1B,DDB…	403	1800	3618	18679	1.16	cc
GO:0031981	nuclear lumen	8.38792e-12	2.08229e-10	1.78723e-10	NR2E3,SUPT20HL1,DUX4,HUWE1,HIPK3,TRIM28,CDK4,PSME3,AK6,SF3B4,FSTL3,IKZF1,BASP1,EMG1,TOMM40,SYNCRIP,CARM1,MYBBP1A,DDX17,ANP32B,DNPH1,TBL3,CELF1,KLF1,CFL1,WDR4,UTP14A,WDR3,PAPOLA,SUB1,SPIN1,POP1,SF3A3,ASCC3,RCC1,DDX52,HNRNPUL1,POLR3A,TREX1,COPE,PHB2,ACOT7,MBD6,OSBPL1A,TBCB,MED12L,FTSJ3,HIST4H4,ALKBH2,NR2C2AP,APOA1BP,HIST3H2BB,PPARGC1B,LSM11,WDR36,CREB1,ATF2,PTPDC1,CSNK2A1,CSTA,CSTB,ZNF480,RNF187,PY…	442	1800	3452	18679	1.33	cc
GO:0043228	non-membrane-bounded organelle	1.77201e-08	3.07148e-07	2.63625e-07	ARPC4,TRIM28,CDK4,PRMT3,SPRY2,SIGMAR1,IKZF1,BASP1,TUBGCP3,EMG1,HAX1,MYBBP1A,DDX17,ANP32B,CCT7,TBL3,KLF1,CFL1,UTP14A,WDR3,JTB,SUGT1,SUB1,SPIN1,POP1,MAPRE2,CCDC85B,TLK2,RCC1,DDX52,KIF3A,LDB3,MRPL3,TREX1,GABARAP,TUBA3D,MBD6,CCDC124,TBCB,MRPL54,FTSJ3,HIST4H4,ALKBH2,MRPL52,WHAMM,CCDC78,KRT222,CNN2,HMGB4,UHMK1,MRPL55,HIST3H2BB,WDR36,CREB1,ATF2,C12orf66,CEP128,CSNK2A1,CSTB,UPP2,DEDD2,DCTN1,DDB1,DDX6,DES…	444	1800	3663	18679	1.26	cc
GO:0043232	intracellular non-membrane-bounded organelle	1.77201e-08	3.07148e-07	2.63625e-07	ARPC4,TRIM28,CDK4,PRMT3,SPRY2,SIGMAR1,IKZF1,BASP1,TUBGCP3,EMG1,HAX1,MYBBP1A,DDX17,ANP32B,CCT7,TBL3,KLF1,CFL1,UTP14A,WDR3,JTB,SUGT1,SUB1,SPIN1,POP1,MAPRE2,CCDC85B,TLK2,RCC1,DDX52,KIF3A,LDB3,MRPL3,TREX1,GABARAP,TUBA3D,MBD6,CCDC124,TBCB,MRPL54,FTSJ3,HIST4H4,ALKBH2,MRPL52,WHAMM,CCDC78,KRT222,CNN2,HMGB4,UHMK1,MRPL55,HIST3H2BB,WDR36,CREB1,ATF2,C12orf66,CEP128,CSNK2A1,CSTB,UPP2,DEDD2,DCTN1,DDB1,DDX6,DES…	444	1800	3663	18679	1.26	cc
GO:0006996	organelle organization	5.24771e-17	1.44951e-14	1.3548e-14	ACOT8,TOMM6,HUWE1,ARPC4,CDK3,CDK4,PRMT3,TIMM17B,SPRY2,IKZF1,PEMT,TUBGCP3,TOMM40,HAX1,TIMM44,CARM1,ATG7,SSSCA1,ANP32B,CFL1,RAB10,JTB,SUGT1,SPIN1,ASCC3,MAPRE2,TLK2,RCC1,KIF3A,POLR3A,LDB3,ADAMTS7,MRPL3,HPS5,COPE,PHB2,EXOC3,GABARAP,MALSU1,MRPL54,CLCN3,PDZD8,TPP1,HIST4H4,MRPL52,WHAMM,CCDC78,CNTD1,CNGB1,C19orf70,CNN2,HMGB4,MRPL55,HIST3H2BB,FITM2,DNAJC19,CHCHD4,PPARGC1B,GRPEL2,CREB1,ATF2,SUN5,CSNK2A1,NK…	449	1693	3490	18679	1.42	bp
GO:0044428	nuclear part	3.07599e-12	8.56882e-11	7.35461e-11	NR2E3,SUPT20HL1,DUX4,HUWE1,HIPK3,TRIM28,CDK4,PSME3,AK6,SF3B4,FSTL3,SIGMAR1,IKZF1,BASP1,EMG1,TOMM40,HAX1,SYNCRIP,CARM1,MYBBP1A,DDX17,ANP32B,DNPH1,TBL3,CELF1,KLF1,CFL1,WDR4,UTP14A,WDR3,PAPOLA,SUB1,SPIN1,POP1,SF3A3,ASCC3,RCC1,DDX52,HNRNPUL1,POLR3A,TREX1,COPE,PHB2,ACOT7,MBD6,OSBPL1A,TBCB,MED12L,FTSJ3,HIST4H4,ALKBH2,NR2C2AP,APOA1BP,HIST3H2BB,PPARGC1B,LSM11,WDR36,CREB1,ATF2,PTPDC1,SUN5,EIF5AL1,CSNK2A1,…	483	1800	3812	18679	1.31	cc
GO:0003676	nucleic acid binding	3.51986e-23	8.46173e-21	7.93635e-21	NR2E3,ZSCAN30,ZGLP1,SP9,DUX4,FARSB,HUWE1,TRIM28,TSHZ1,SSX3,HRSP12,SF3B4,IRX5,IKZF1,BASP1,EMG1,CDX1,SYNCRIP,CARM1,MYBBP1A,DDX17,TBL3,CELF1,KLF1,ZNF234,UTP14A,WDR3,PAPOLA,SUB1,POP1,SF3A3,ASCC3,RCC1,DDX52,HNRNPUL1,RPP14,POLR3A,MRPL3,TREX1,CCDC124,OSR2,MRPL54,FTSJ3,HIST4H4,RAVER1,SWSAP1,PUSL1,HMGB4,UHMK1,HIST3H2BB,ZNF280A,PPARGC1B,LSM11,WDR36,CREB1,ATF2,EIF5AL1,CSRP1,ZNF785,CSTB,ZNF480,NKX2-5,LSM14B,…	524	1702	3938	18679	1.46	mf
Down regulation
GO:0006013	mannose metabolic process	9.75054e-05	0.00184647	0.00146917	MAN2B2,MAN2A2,MAN2C1,MAN2B1,PMM1	5	2101	6	18679	7.41	bp
GO:2000766	negative regulation of cytoplasmic translation	9.75054e-05	0.00184647	0.00146917	CPEB2,CPEB3,CPEB1,CPEB4,UNK	5	2101	6	18679	7.41	bp
GO:0036289	peptidyl-serine autophosphorylation	0.000309441	0.00480882	0.0038262	ERN1,PRKCA,MAP2K2,PINK1,RIPK1	5	2101	7	18679	6.35	bp
GO:0051459	regulation of corticotropin secretion	0.000309441	0.00480882	0.0038262	CRHBP,GHRL,RAB8B,UCN,APLN	5	2101	7	18679	6.35	bp
GO:0051458	corticotropin secretion	0.000748446	0.00995678	0.00792223	CRHBP,GHRL,RAB8B,UCN,APLN	5	2101	8	18679	5.56	bp
GO:0000137	Golgi cis cisterna	0.000416131	0.00549986	0.00456284	GOLGA2,SMPD3,NECAB3,TMEM59,GOLGA5	5	2235	7	18679	5.97	cc
GO:0008443	phosphofructokinase activity	0.000322368	0.00673274	0.00577426	PFKFB2,PFKFB3,PFKFB4,PFKL,PFKM	5	2119	7	18679	6.3	mf
GO:0035925	mRNA 3'-UTR AU-rich region binding	0.000322368	0.00673274	0.00577426	CPEB2,CPEB3,CPSF1,CPEB1,ZFP36L2	5	2119	7	18679	6.3	mf
GO:0048102	autophagic cell death	4.60379e-05	0.000978799	0.000778794	CDKN2D,CTSV,LAMP1,SH3GLB1,BNIP3,TP53INP1	6	2101	8	18679	6.67	bp
GO:0002480	antigen processing and presentation of exogenous peptide antigen via MHC class I, TAP-independent	0.00012489	0.0022542	0.00179358	HLA-A,HLA-B,HLA-C,HLA-E,HLA-F,HLA-G	6	2101	9	18679	5.93	bp
GO:0032025	response to cobalt ion	0.000562066	0.00777581	0.00618692	ALAD,ATF1,BNIP3,D2HGDH,CASP8,CASP9	6	2101	11	18679	4.85	bp
GO:0005767	secondary lysosome	2.91726e-06	7.22933e-05	5.99766e-05	ADAM8,CRHBP,LAMP1,NCF2,NCF4,NCF1	6	2235	6	18679	8.36	cc
GO:0006517	protein deglycosylation	0.000106883	0.00198076	0.00157602	MGEA5,MAN1B1,MAN2B2,MAN2A2,MAN2C1,MAN2B1,EDEM1	7	2101	12	18679	5.19	bp
GO:0050774	negative regulation of dendrite morphogenesis	0.000209053	0.00344988	0.00274494	CIT,NGEF,ID1,NFATC4,NLGN3,PPP3CA,PTEN	7	2101	13	18679	4.79	bp
GO:0042612	MHC class I protein complex	3.00372e-05	0.000567131	0.000470507	HLA-A,HLA-B,HLA-C,HLA-E,HLA-F,HLA-G,MR1	7	2235	10	18679	5.85	cc
GO:0004559	alpha-mannosidase activity	0.000398191	0.00805232	0.00690598	MAN1B1,MAN2B2,MAN2A2,MAN2C1,MAN2B1,MAN1C1,EDEM1	7	2119	14	18679	4.41	mf
GO:0051044	positive regulation of membrane protein ectodomain proteolysis	7.83926e-05	0.00154358	0.00122817	ADAM8,SH3D19,SNX33,PACSIN3,APOE,FURIN,TNF,TNFRSF1B	8	2101	15	18679	4.74	bp
GO:1900120	regulation of receptor binding	0.000240637	0.00387873	0.00308616	PLCL2,HFE,IL10,MMP9,LEF1,PLCL1,PTPRF,ADAM15	8	2101	17	18679	4.18	bp
GO:0051043	regulation of membrane protein ectodomain proteolysis	0.000234955	0.00381376	0.00303446	ADAM8,SH3D19,SNX33,PACSIN3,APOE,IL10,FURIN,TNF,TNFRSF1B	9	2101	21	18679	3.81	bp
GO:0071526	semaphorin-plexin signaling pathway	0.000358094	0.00543095	0.00432121	SEMA4D,PLXND1,PLXNB2,PLXNB1,PLXNB3,SEMA4C,PLXNA3,SEMA3F,PLXNA4	9	2101	22	18679	3.64	bp
GO:0006735	NADH regeneration	0.000438832	0.00627123	0.00498978	ENO2,ENO3,ALDOC,GPI,HK2,PFKFB2,PFKFB3,PFKFB4,PFKL,PFKM	10	2101	27	18679	3.29	bp
GO:0061615	glycolytic process through fructose-6-phosphate	0.000438832	0.00627123	0.00498978	ENO2,ENO3,ALDOC,GPI,HK2,PFKFB2,PFKFB3,PFKFB4,PFKL,PFKM	10	2101	27	18679	3.29	bp
GO:0061620	glycolytic process through glucose-6-phosphate	0.000438832	0.00627123	0.00498978	ENO2,ENO3,ALDOC,GPI,HK2,PFKFB2,PFKFB3,PFKFB4,PFKL,PFKM	10	2101	27	18679	3.29	bp
GO:0061621	canonical glycolysis	0.000438832	0.00627123	0.00498978	ENO2,ENO3,ALDOC,GPI,HK2,PFKFB2,PFKFB3,PFKFB4,PFKL,PFKM	10	2101	27	18679	3.29	bp
GO:0061718	glucose catabolic process to pyruvate	0.000438832	0.00627123	0.00498978	ENO2,ENO3,ALDOC,GPI,HK2,PFKFB2,PFKFB3,PFKFB4,PFKL,PFKM	10	2101	27	18679	3.29	bp
GO:0055083	monovalent inorganic anion homeostasis	0.00017802	0.00300208	0.00238864	SLC12A7,CKB,FASLG,ENPP1,SLC37A1,GPCPD1,SLC12A4,SLC34A1,CACNA1A,SLC37A3,SLC12A6	11	2101	29	18679	3.37	bp
GO:0032105	negative regulation of response to extracellular stimulus	0.000482481	0.00681074	0.00541905	LZTS1,CHMP4B,KANK2,NRBP2,PPARA,QSOX1,BBS2,PINK1,SNAI2,UCN,FEZ2	11	2101	32	18679	3.06	bp
GO:0032108	negative regulation of response to nutrient levels	0.000482481	0.00681074	0.00541905	LZTS1,CHMP4B,KANK2,NRBP2,PPARA,QSOX1,BBS2,PINK1,SNAI2,UCN,FEZ2	11	2101	32	18679	3.06	bp
GO:0006111	regulation of gluconeogenesis	0.000372925	0.00559469	0.00445148	WDR5,C1QTNF3,SIK1,FOXO1,KAT2A,GNMT,NR3C1,FAM132A,PPARA,RANBP2,STK11,SLC35B4	12	2101	36	18679	2.96	bp
GO:0051489	regulation of filopodium assembly	0.000495961	0.00695851	0.00553663	ARAP1,CCR7,DMTN,AGRN,ARF6,FNBP1L,PRKCD,RAB17,FSCN1,TGFBR1,WASL,NEURL1	12	2101	37	18679	2.88	bp
GO:0071230	cellular response to amino acid stimulus	0.000739812	0.00986084	0.0078459	CEBPB,DNMT3B,CPEB3,LAMTOR1,RPTOR,CCL5,RRAGC,CPEB1,TNF,XBP1,CPEB4,LAMTOR3,SOCS1,NEURL1	14	2101	49	18679	2.54	bp
GO:0032813	tumor necrosis factor receptor superfamily binding	0.000506836	0.00965666	0.00828192	FEM1B,TNFSF13B,FASLG,LTB,TMBIM1,TNF,TRAF1,CASP8,RIPK1,TNFSF14,TNFSF12,TNFSF9,NOL3,TRAF4	14	2119	47	18679	2.63	mf
GO:0055081	anion homeostasis	0.000432493	0.00627123	0.00498978	SLC12A7,LYST,CKB,APOE,FASLG,ENPP1,SLC37A1,POLD1,GPCPD1,SLC12A4,SLC34A1,XBP1,CACNA1A,SLC37A3,SLC12A6	15	2101	52	18679	2.56	bp
GO:0005548	phospholipid transporter activity	0.000231505	0.00508513	0.00436121	ATP9A,ABCA7,ATP8A1,ATP8B3,ATP11B,ABCA4,ANO9,PITPNA,PLSCR3,ATP10A,PCTP,SCP2,PITPNM3,MFSD2A,PITPNM1	15	2119	49	18679	2.7	mf
GO:0010508	positive regulation of autophagy	0.000395921	0.00582618	0.00463567	FOXO1,ATG4B,HK2,SH3GLB1,WAC,TP53INP2,RALB,SCOC,PINK1,BNIP3,XBP1,PLEKHF1,ULK1,SQSTM1,TP53INP1,TMEM59	16	2101	57	18679	2.5	bp
GO:0030670	phagocytic vesicle membrane	0.000321809	0.00432533	0.00358841	HLA-A,HLA-B,HLA-C,HLA-E,HLA-F,HLA-G,RAB43,LAMP1,OCRL,ATP6V0A4,RAB14,RAB8B,RAB22A,RAB7A,RILP,RAB34	16	2235	53	18679	2.52	cc
GO:0046847	filopodium assembly	4.18654e-05	0.000895585	0.000712583	ARAP1,FGD4,CCR7,FGD5,DMTN,DNM3,AGRN,ARF6,ARHGEF4,FNBP1L,PRKCD,RAB17,FSCN1,TGFBR1,EZR,WASL,NEURL1	17	2101	53	18679	2.85	bp
GO:0046902	regulation of mitochondrial membrane permeability	0.000536275	0.00744875	0.00592669	NAIF1,HEBP2,BBC3,SFN,TMEM102,HK2,NMT1,SLC35F6,PPP3CC,BAX,MOAP1,BNIP3,C22orf29,CASP8,RHOT2,NOL3,BMF	17	2101	64	18679	2.36	bp
GO:0015914	phospholipid transport	3.17966e-05	0.000701854	0.000558439	ATP9A,ABCA7,ATP8A1,ATP8B3,ATP11B,ABCA4,APOC1,APOC2,APOE,KCNN4,PITPNA,PRKCD,ATP10A,PCTP,SCP2,PITPNM3,MFSD2A,PITPNM1	18	2101	57	18679	2.81	bp
GO:0032091	negative regulation of protein binding	0.000319864	0.0049157	0.00391124	TMC8,DVL1,GOLGA2,HFE,ID1,IL10,LRPAP1,LEF1,PPARA,PRKCD,PSEN2,CTNNBIP1,EPB41L5,PTPRF,BAX,RALB,SORL1,ADAM15	18	2101	67	18679	2.39	bp
GO:0090559	regulation of membrane permeability	0.000389885	0.00576182	0.00458446	NAIF1,HEBP2,BBC3,SFN,TMEM102,HK2,NMT1,F11R,SLC35F6,PPP3CC,BAX,MOAP1,BNIP3,C22orf29,CASP8,RHOT2,NOL3,BMF	18	2101	68	18679	2.35	bp
GO:0000045	autophagosome assembly	0.000414219	0.00605686	0.00481922	CHMP4B,ATG4B,GABARAPL1,SH3GLB1,PIK3C3,WIPI1,ATG2B,WDR45B,TP53INP2,RAB1A,RALB,PINK1,RAB7A,ULK1,ATG4C,ATG16L2,RAB33A,TP53INP1,FEZ2	19	2101	74	18679	2.28	bp
GO:0035666	TRIF-dependent toll-like receptor signaling pathway	0.00059396	0.00817687	0.00650603	TANK,TAB1,RIPK3,CHUK,DUSP6,DUSP7,TAB2,JUN,MEF2A,ATF1,NFKB2,MAPK11,RPS6KA2,RPS6KA3,CASP8,RIPK1,RIPK2,RPS6KA5,IKBKE	19	2101	76	18679	2.22	bp
GO:0001938	positive regulation of endothelial cell proliferation	2.96764e-05	0.000665655	0.000529637	LRG1,ECM1,F3,PRKD2,ANG,HMGB2,JUN,ARNT,NRARP,EGFL7,PGF,PLXNB3,AGGF1,PRKCA,RPTOR,BMPR2,TGFBR1,VEGFB,PDCL3,TNFSF12	20	2101	67	18679	2.65	bp
GO:0043407	negative regulation of MAP kinase activity	5.94805e-05	0.00122696	0.000976248	RGS14,DUSP10,CD300A,STK38,DUSP6,DUSP7,PDCD4,GSTP1,APOE,LAX1,PRKCA,PRKCD,PTPN6,PTPRJ,RGS2,RGS4,SMPD1,SORL1,CDK5RAP3,HYAL2	20	2101	70	18679	2.54	bp
GO:0002756	MyD88-independent toll-like receptor signaling pathway	0.000361048	0.00546025	0.00434452	TANK,TAB1,RIPK3,CHUK,DUSP6,DUSP7,TAB2,JUN,MEF2A,ATF1,NFKB2,PRKCE,MAPK11,RPS6KA2,RPS6KA3,CASP8,RIPK1,RIPK2,RPS6KA5,IKBKE	20	2101	79	18679	2.25	bp
GO:0034333	adherens junction assembly	6.74018e-05	0.00137247	0.00109202	TESK2,FERMT2,CTTN,DMTN,EPHA3,HIPK1,JUP,SMAD3,SMAD7,PTEN,EPB41L5,PTPRJ,PTPRK,S100A10,TBCD,THY1,TSC1,VCL,AJUBA,ACTN1,DLG5	21	2101	76	18679	2.46	bp
GO:0090277	positive regulation of peptide hormone secretion	0.000262456	0.00417675	0.00332328	MGEA5,CAPN10,ABAT,SIRT3,GHRH,GLUL,HFE,FAM132A,GHRL,RAB8B,PFKFB2,PFKM,PRKCE,TMEM27,NLGN2,AACS,SOX4,UCN,GPR68,APLN,C2CD2L	21	2101	83	18679	2.25	bp
GO:0002793	positive regulation of peptide secretion	0.000521458	0.00728649	0.00579759	MGEA5,CAPN10,ABAT,SIRT3,GHRH,GLUL,HFE,FAM132A,GHRL,RAB8B,PFKFB2,PFKM,PRKCE,TMEM27,NLGN2,AACS,SOX4,UCN,GPR68,APLN,C2CD2L	21	2101	87	18679	2.15	bp
GO:0060333	interferon-gamma-mediated signaling pathway	0.000521458	0.00728649	0.00579759	TRIM22,GBP2,HLA-A,HLA-B,HLA-C,HLA-E,HLA-F,HLA-G,ICAM1,IFNGR2,JAK1,PRKCD,PTPN6,TXK,SUMO1,TRIM25,CAMK2B,NLRC5,SOCS1,SOCS3,CD44	21	2101	87	18679	2.15	bp
GO:0009135	purine nucleoside diphosphate metabolic process	0.000523543	0.00728649	0.00579759	NUDT16,DLG3,DLG4,ENO2,ENO3,AK1,ALDOC,MAGI3,AMPD3,GPI,HK2,ARNT,MPP1,AK3,PFKFB2,PFKFB3,PFKFB4,PFKL,PFKM,PPARA,OGDHL,CARD11	22	2101	93	18679	2.1	bp
GO:0009179	purine ribonucleoside diphosphate metabolic process	0.000523543	0.00728649	0.00579759	NUDT16,DLG3,DLG4,ENO2,ENO3,AK1,ALDOC,MAGI3,AMPD3,GPI,HK2,ARNT,MPP1,AK3,PFKFB2,PFKFB3,PFKFB4,PFKL,PFKM,PPARA,OGDHL,CARD11	22	2101	93	18679	2.1	bp
GO:0009185	ribonucleoside diphosphate metabolic process	0.000713358	0.00954495	0.00759456	NUDT16,DLG3,DLG4,ENO2,ENO3,AK1,ALDOC,MAGI3,AMPD3,GPI,HK2,ARNT,MPP1,AK3,PFKFB2,PFKFB3,PFKFB4,PFKL,PFKM,PPARA,OGDHL,CARD11	22	2101	95	18679	2.06	bp
GO:0045335	phagocytic vesicle	0.000101957	0.00149725	0.00124216	ADAM8,HLA-A,HLA-B,HLA-C,HLA-E,HLA-F,HLA-G,RAB43,ITGAV,LAMP1,NCF2,NCF4,OCRL,ATP6V0A4,RAB14,RAB8B,PIK3C3,RAB22A,NCF1,RAB7A,RILP,RAB34	22	2235	79	18679	2.33	cc
GO:0016241	regulation of macroautophagy	0.000165875	0.00285991	0.00227552	LZTS1,CHMP4B,CTSK,CTTN,ERN1,KAT2A,ZDHHC8,HK2,NRBP2,SH3GLB1,WAC,FBXW7,QSOX1,RALB,SCOC,PINK1,SREBF1,FZD5,RAB7A,ULK1,SQSTM1,RAB33A,FEZ2	23	2101	92	18679	2.22	bp
GO:0007603	phototransduction, visible light	0.000381356	0.00568426	0.00452275	PCP2,PLB1,AKR1C1,GPC2,ABCA4,GNA11,GPC1,GUCY2D,HSPG2,APOC2,APOE,AGRN,RGS9BP,LRP1,NMT1,PDE6B,PRKCA,SAG,STRA6,CALM2,AKR1C3,RGS9,DHRS3	23	2101	97	18679	2.11	bp
GO:0046631	alpha-beta T cell activation	0.000684468	0.00922967	0.0073437	CEBPB,CD300A,NLRP3,ELF4,FUT7,GATA3,HFE,HLA-A,HLA-E,IL4R,IL15,JAK3,LEF1,IL23A,RELB,BCL3,RORC,XCL1,SHB,TXK,ZBTB16,ITCH,RIPK2,CD83	24	2101	107	18679	1.99	bp
GO:0046887	positive regulation of hormone secretion	0.000374703	0.00560922	0.00446304	MGEA5,CAPN10,C1QTNF3,ABAT,EDN1,SIRT3,GHRH,GLUL,HFE,FAM132A,NMB,GHRL,RAB8B,PFKFB2,PFKM,PRKCE,TMEM27,NLGN2,AACS,SOX4,TMF1,UCN,GPR68,APLN,C2CD2L	25	2101	109	18679	2.04	bp
GO:0017137	Rab GTPase binding	6.20471e-06	0.000202687	0.000173832	OPTN,NDRG1,CCDC64B,RHOBTB3,EXPH5,RAB11FIP5,GAS8,RABGEF1,SGSM3,LLGL2,TBC1D7,ANKFY1,HACE1,ALS2,EVI5,MICALL2,RIN3,RILP,ULK1,RAB11FIP4,SYTL1,SYTL3,RAB11FIP3,RGP1,GOLGA5	25	2119	86	18679	2.56	mf
GO:0001936	regulation of endothelial cell proliferation	9.46011e-06	0.000245573	0.000195393	PDCD10,LRG1,ECM1,F3,VASH1,PRKD2,ANG,HMGB2,APOE,JUN,ARNT,NRARP,EGFL7,GHRL,PGF,PLXNB3,AGGF1,PRKCA,RPTOR,PTPRM,BMPR2,SPARC,TGFBR1,VEGFB,PDCL3,TNFSF12	26	2101	94	18679	2.46	bp
GO:0031345	negative regulation of cell projection organization	0.000173237	0.00295741	0.0023531	SEMA4F,CIT,RAP1GAP2,NGEF,STAP1,ID1,APOE,ARF6,LGALS1,LRP1,NFATC4,TBC1D7,EVL,PFN2,PLXNB3,NLGN3,PPP3CA,PLXNA3,PRKCD,PTEN,SEMA3F,RTN4R,TBX6,THY1,ITM2C,ARHGEF1	26	2101	110	18679	2.1	bp
GO:0050821	protein stabilization	0.0003176	0.00490263	0.00390084	USP19,RASSF1,PDCD10,ZSWIM7,DVL1,AAK1,HCFC1,HSPA1B,LAMP1,SMAD3,SMAD7,MSX1,ATP1B1,NLK,PFN2,FBXW7,PRKCD,PTEN,PINK1,SOX4,TCF3,TSC1,TNIP2,HPS4,BAG3,RASSF2	26	2101	114	18679	2.03	bp
GO:0031985	Golgi cisterna	2.30796e-05	0.000469285	0.000389332	ARAP1,CHSY1,FUT3,FUT4,FUT5,FUT7,GCNT1,GOLGA2,GOLGA3,HLA-A,FURIN,CHPF2,SMPD3,INPP5E,HACE1,NECAB3,ST3GAL1,SORL1,CHPF,GAL3ST4,UXS1,RAB34,STX16,TMEM59,PITPNM1,GOLGA5	26	2235	93	18679	2.34	cc
GO:0034332	adherens junction organization	0.000172375	0.00294995	0.00234716	CDH7,TESK2,FERMT2,CTTN,DMTN,EPHA3,HIPK1,JUP,SMAD3,SMAD7,RAB8B,PTEN,EPB41L5,PTPRJ,PTPRK,PVRL1,PVRL2,S100A10,CDH24,TBCD,THY1,TSC1,VCL,AJUBA,ACTN1,DLG5,NUMBL	27	2101	116	18679	2.07	bp
GO:0051100	negative regulation of binding	0.000269016	0.0042667	0.00339485	TMC8,CYP2D6,DVL1,HABP4,GOLGA2,GZMA,HFE,ID1,IL10,JUN,LRPAP1,MDFI,MSX1,NFATC4,LEF1,PPARA,PPP3CA,PRKCD,PSEN2,CTNNBIP1,EPB41L5,PTPRF,BAX,RALB,SORL1,SUMO1,ADAM15	27	2101	119	18679	2.02	bp
GO:0050773	regulation of dendrite development	1.13704e-05	0.000288676	0.000229689	FOXO6,SEMA4D,CIT,LZTS1,EZH2,CPEB3,TNIK,CRTC1,NGEF,SS18L1,DISC1,GRN,PACSIN1,ID1,APOE,ARF6,NFATC4,NLGN3,PPP3CA,PTEN,PREX1,RAP2A,RAB17,CAPRIN2,CDKL5,STK11,CAMK2B,NEURL1	28	2101	106	18679	2.35	bp
GO:0001935	endothelial cell proliferation	2.39706e-05	0.000555654	0.000442113	PDCD10,LRG1,ECM1,ERN1,F3,VASH1,PRKD2,ANG,HMGB2,APOE,JUN,ARNT,NRARP,EGFL7,GHRL,PGF,PLXNB3,AGGF1,PRKCA,RPTOR,PTPRM,BMPR2,SPARC,TGFBR1,VEGFB,XBP1,PDCL3,TNFSF12	28	2101	110	18679	2.26	bp
GO:0048489	synaptic vesicle transport	0.000146662	0.00256695	0.00204243	CPLX1,CACFD1,BTBD9,AP3S1,SYT6,SYT11,BLOC1S6,GRN,PACSIN1,STX19,RAB8B,PFN2,PLD2,SEPT5,NLGN3,NLGN2,DENND1A,CPLX3,BLOC1S5,PINK1,STX1A,STX3,DTNBP1,SYTL1,SNAP23,OTOF,SYTL3,SNPH	28	2101	121	18679	2.06	bp
GO:0097480	establishment of synaptic vesicle localization	0.000146662	0.00256695	0.00204243	CPLX1,CACFD1,BTBD9,AP3S1,SYT6,SYT11,BLOC1S6,GRN,PACSIN1,STX19,RAB8B,PFN2,PLD2,SEPT5,NLGN3,NLGN2,DENND1A,CPLX3,BLOC1S5,PINK1,STX1A,STX3,DTNBP1,SYTL1,SNAP23,OTOF,SYTL3,SNPH	28	2101	121	18679	2.06	bp
GO:0032104	regulation of response to extracellular stimulus	2.09267e-05	0.000486722	0.000387267	LZTS1,CHMP4B,CTSK,CTTN,ERN1,KANK2,KAT2A,ZDHHC8,HK2,NRBP2,SH3GLB1,WAC,GHRL,PPARA,FBXW7,QSOX1,BBS2,RALB,SCOC,PINK1,SNAI2,SREBF1,UCN,FZD5,RAB7A,ULK1,SQSTM1,RAB33A,FEZ2	29	2101	115	18679	2.24	bp
GO:0032107	regulation of response to nutrient levels	2.09267e-05	0.000486722	0.000387267	LZTS1,CHMP4B,CTSK,CTTN,ERN1,KANK2,KAT2A,ZDHHC8,HK2,NRBP2,SH3GLB1,WAC,GHRL,PPARA,FBXW7,QSOX1,BBS2,RALB,SCOC,PINK1,SNAI2,SREBF1,UCN,FZD5,RAB7A,ULK1,SQSTM1,RAB33A,FEZ2	29	2101	115	18679	2.24	bp
GO:0071901	negative regulation of protein serine/threonine kinase activity	6.75245e-05	0.00137247	0.00109202	CDKN1C,CDKN2C,CDKN2D,CEBPA,RGS14,DUSP10,CD300A,STK38,DUSP6,DUSP7,PDCD4,SFN,GSTP1,APOE,LAX1,PRKAR1A,PRKAR2B,PRKCA,PRKCD,PTEN,PTPN6,PTPRJ,RGS2,RGS4,SMPD1,SORL1,CDK5RAP3,C2orf40,HYAL2	29	2101	122	18679	2.11	bp
GO:0097479	synaptic vesicle localization	0.000124671	0.0022542	0.00179358	CPLX1,CACFD1,BTBD9,AP3S1,SYT6,SYT11,BLOC1S6,GRN,PACSIN1,STX19,RAB8B,PFN2,PLD2,SEPT5,NLGN3,PTEN,NLGN2,DENND1A,CPLX3,BLOC1S5,PINK1,STX1A,STX3,DTNBP1,SYTL1,SNAP23,OTOF,SYTL3,SNPH	29	2101	126	18679	2.05	bp
GO:0008277	regulation of G-protein coupled receptor protein signaling pathway	0.000167029	0.00287266	0.00228567	RAMP1,RGS14,USP20,PTGDR2,EDN1,MGRN1,GPSM1,GUCY2D,RGS9BP,NMT1,PDE4D,PDE6B,PLD2,RIC8B,PRKCA,ARRDC3,RGS2,RGS4,RGS12,RGS16,SAG,CCL5,RGS18,CALM2,CAMK2B,DTNBP1,RGS5,RGS11,RGS9	29	2101	128	18679	2.01	bp
GO:0031348	negative regulation of defense response	0.000434179	0.00627123	0.00498978	DUSP10,NLRP3,C1QTNF3,CX3CR1,A2M,ETS1,TRAF3IP1,GATA3,RABGEF1,METRNL,ABR,GSTP1,HLA-A,HLA-B,HLA-E,APOE,IL10,KRT1,FAM132A,SMAD3,GHRL,SERPINB9,PRKCD,BCR,TNFRSF1B,DHX58,ITCH,NLRC5,SOCS3	29	2101	135	18679	1.91	bp
GO:0019897	extrinsic component of plasma membrane	0.000710238	0.00857168	0.0071113	APC2,FERMT2,CYLD,DLG4,AAK1,GNA11,GNA15,GNAZ,RACGAP1,JAK1,JAK3,JUP,SMAD7,MATK,MFGE8,CDK16,SERPINE2,STYK1,PTK6,PVRL1,S100A6,S100A10,TXK,SYTL1,RGS11,RGS9,CYTH3,CYTH1,SYTL3	29	2235	131	18679	1.85	cc
GO:0060491	regulation of cell projection assembly	1.82155e-05	0.000439902	0.000350013	WASH1,ARPC2,WASF2,CCDC151,ARAP1,CCR7,CYLD,DMTN,STAP1,SH3YL1,ICAM1,AGRN,ARF6,TBC1D7,EVL,PFN2,PLXNB3,PODXL,EPS8L1,FNBP1L,PRKCD,RAB17,EPS8L2,FSCN1,KLF5,TGFBR1,WNT1,SSH2,WASL,NEURL1	30	2101	120	18679	2.22	bp
GO:1902107	positive regulation of leukocyte differentiation	9.13195e-05	0.00174844	0.00139117	ADAM8,NLRP3,CCR1,OCSTAMP,ZBTB46,PIK3R6,GATA3,HLA-DMA,HLA-G,IL4R,IL15,INPP5D,JUN,LEF1,IL23A,PRKCA,CTNNBIP1,RB1,CCL5,SHB,STAT5B,TNF,XBP1,ZBTB16,GPR68,CASP8,RIPK1,TNFSF9,RIPK2,CD83	30	2101	130	18679	2.05	bp
GO:0043409	negative regulation of MAPK cascade	0.000158184	0.00274093	0.00218085	RGS14,DUSP10,CD300A,STK38,DUSP6,DUSP7,FOXO1,SIRT3,PDCD4,RNF149,GSTP1,APOE,IGF1R,TBC1D10C,LAX1,PRKCA,PRKCD,NDRG2,PTPN6,PTPRJ,RGS2,RGS4,PINK1,SMPD1,SORL1,EZR,CDK5RAP3,SPRY4,ITCH,HYAL2,HDAC3	31	2101	140	18679	1.97	bp
GO:0007033	vacuole organization	0.00026968	0.00426747	0.00339547	LYST,CLN5,CHMP4B,TPCN2,ATG4B,GABARAPL1,GAA,MFSD8,HOOK2,HEXB,SH3GLB1,RAB14,PIK3C3,LAMTOR1,WIPI1,ATG2B,WDR45B,TP53INP2,RAB1A,RALB,AKTIP,PINK1,RAB7A,RAB34,ULK1,ATG4C,HPS4,ATG16L2,RAB33A,TP53INP1,FEZ2	31	2101	144	18679	1.91	bp
GO:0005795	Golgi stack	4.47766e-05	0.000825764	0.000685076	ARAP1,PLK3,CHSY1,FUT3,FUT4,FUT5,FUT7,GCNT1,GOLGA2,GOLGA3,HLA-A,OCRL,FURIN,RAB14,CHPF2,RASIP1,SMPD3,SULF2,INPP5E,HACE1,NECAB3,ST3GAL1,SORL1,CHPF,GAL3ST4,UXS1,RAB34,STX16,TMEM59,PITPNM1,GOLGA5	31	2235	124	18679	2.09	cc
GO:0050679	positive regulation of epithelial cell proliferation	0.000331195	0.00507856	0.00404082	LRG1,AMICA1,IQGAP3,ECM1,ERBB2,F3,FGF9,PRKD2,GLUL,ANG,GRN,HMGB2,ID1,JUN,ARNT,NRARP,EGFL7,PGF,PLXNB3,AGGF1,PRKCA,RPTOR,CCL5,BMPR1A,BMPR2,TGFBR1,VEGFB,XBP1,PDCL3,NR4A3,FZD7,TNFSF12	32	2101	152	18679	1.87	bp
GO:0007269	neurotransmitter secretion	0.000476162	0.00674904	0.00536996	CPLX1,SYT6,ABAT,DRD4,DVL1,SYT11,GAD1,BLOC1S6,KCNMB4,KCNC4,STX19,RAB8B,PFN2,SEPT5,CPLX3,LIN7B,STX1A,STX3,XBP1,CACNA1A,DTNBP1,BRSK1,SYTL1,PPFIA4,PPFIA3,SNAP23,BAIAP3,BZRAP1,OTOF,SYTL3,SNCAIP,SNPH	32	2101	155	18679	1.84	bp
GO:0050851	antigen receptor-mediated signaling pathway	0.000147163	0.00256924	0.00204425	CD300A,CHUK,CCR7,NFAM1,TAB2,PLCL2,PRKD2,STAP1,GATA3,INPP5D,KCNN4,PAK2,PDE4D,PLCG1,LAX1,PSEN2,PTEN,PTPN6,PTPRJ,BAX,SHB,STK11,THY1,TXK,EZR,LAT2,CARD11,SKAP1,RIPK2,KLHL6,CD19,THEMIS2,CD79B	33	2101	152	18679	1.93	bp
GO:0048469	cell maturation	0.000167715	0.00287731	0.00228936	FEM1B,CDKN1C,KLF2,CEBPA,DMC1,CLN5,EPAS1,FOXO3,ANKS1A,GATA3,ANG,SOX8,HES1,GLDN,IL15,AGRN,MECP2,NPPC,PCSK4,RAC3,RB1,RPS6KA2,BFSP1,NEUROG2,SHB,SLC26A6,TBX6,XBP1,FZD5,L3MBTL3,RUNX2,RUNX3,REC8	33	2101	153	18679	1.92	bp
GO:0009898	cytoplasmic side of plasma membrane	0.000745972	0.00869935	0.00721722	FERMT2,CHUK,CHMP4B,CYLD,DLG4,LDLRAP1,GNA11,GNA15,GNAZ,RACGAP1,JAK1,JAK3,JUP,MATK,NTSR1,CDK16,STYK1,MAP2K2,PTEN,PTK6,PTPN4,RGS2,S100A6,RASAL3,SPTB,TRAF5,TXK,EZR,RGS11,RGS9,CYTH3,CYTH1,CABP1	33	2235	156	18679	1.77	cc
GO:0043393	regulation of protein binding	0.000108668	0.00200847	0.00159806	HDAC5,TMC8,DVL1,PLXND1,PLCL2,BAMBI,LDLRAP1,GOLGA2,HFE,ID1,TMEM173,IL10,LRPAP1,MMP9,LEF1,CRBN,PLCL1,PPARA,PRKCD,PSEN2,CTNNBIP1,EPB41L5,PTPRF,BAX,RALB,RFNG,AKTIP,CAPRIN2,SMARCD3,SORL1,TGFBR1,ADAM15,EIF2AK3,TRAF4	34	2101	156	18679	1.94	bp
GO:2001236	regulation of extrinsic apoptotic signaling pathway	0.000123963	0.00224919	0.0017896	FEM1B,RFFL,TMC8,CX3CR1,CYLD,DAPK1,DBH,CTTN,GDNF,GSTP1,HMGB2,HSPA1B,ICAM1,FASLG,ITGAV,PAK2,ACSL5,STRADB,PSEN2,BIRC6,BAX,TMBIM1,SNAI2,TERT,TGFBR1,TNF,TRAF1,ITM2C,CASP8,RUNX3,HYAL2,RIPK1,TNFSF12,NOL3	34	2101	157	18679	1.93	bp
GO:1903708	positive regulation of hemopoiesis	0.000206389	0.00341404	0.00271642	ADAM8,NLRP3,CCR1,OCSTAMP,ZBTB46,PIK3R6,ETS1,FOXO3,GATA3,HLA-DMA,HLA-G,HMGB2,IL4R,IL15,INPP5D,JUN,ARNT,LEF1,IL23A,PRKCA,CTNNBIP1,RB1,CCL5,SHB,STAT5B,TNF,XBP1,ZBTB16,GPR68,CASP8,RIPK1,TNFSF9,RIPK2,CD83	34	2101	161	18679	1.88	bp
GO:0008154	actin polymerization or depolymerization	0.000297358	0.00466287	0.00371007	WASH1,ARPC1B,ARPC2,CFL2,TMSB15A,TRIOBP,CCR7,JMY,DIAPH1,CTTN,DMTN,ANG,GSN,ICAM1,ARF6,MAP3K1,EVL,GHRL,PFN2,MAGEL2,PRKCD,PRKCE,SPIRE1,PREX1,MICAL1,SPTB,TMSB4X,WIPF1,CORO7,MICALL2,CAPZA2,NCK2,SSH2,WASL	34	2101	164	18679	1.84	bp
GO:0042098	T cell proliferation	0.000354137	0.00539456	0.00429225	BTN2A2,CEBPB,TNFSF13B,RIPK3,TMIGD2,EFNB1,ELF4,ERBB2,FKBP1B,KIAA0922,CD274,HLA-A,HLA-E,HLA-G,HES1,IGFBP2,IL10,IL15,ITGB2,JAK3,IL23A,PRKAR1A,PELI1,PTPN6,BAX,CCL5,XCL1,STAT5B,ITCH,NCK2,CARD11,TNFSF14,TNFSF9,RIPK2,CD151	35	2101	172	18679	1.81	bp
GO:0050796	regulation of insulin secretion	0.000594596	0.00817687	0.00650603	MGEA5,CAPN10,ADRA2C,ABAT,FKBP1B,SIRT3,SEC11A,ARL2BP,GLUL,ITPR3,KCNJ11,FAM132A,MARCKS,SIDT2,CDK16,GHRL,PFKFB2,PFKL,PFKM,PPP3CA,PRKAR1A,PRKAR2B,PRKCA,PRKCE,TMEM27,NLGN2,CCL5,SLC2A1,AACS,SOX4,SREBF1,STX1A,TNF,CACNA1A,GPR68,CACNA2D2,C2CD2L	37	2101	190	18679	1.73	bp
GO:0070588	calcium ion transmembrane transport	0.000729798	0.00974611	0.00775461	PKDREJ,CACFD1,SLC25A25,GRIN3B,CATSPER2,CLIC2,SLC24A4,C15orf27,DRD4,TPCN2,FKBP1B,PANX1,TSPAN13,HSPA2,ITGAV,ITPR3,ATP1B1,OPRL1,P2RX1,PDE2A,PDE4D,TRPM4,JPH1,JPH2,JPH3,SLC8A3,SUMO1,CACNA1A,AHNAK,CALM2,RGN,SMDT1,CACNA2D2,ORAI3,CACNA2D4,CABP1,KCNE2	37	2101	192	18679	1.71	bp
GO:0001726	ruffle	2.61094e-05	0.000504995	0.000418958	WASF2,ABCA7,CIT,KLHL2,FGD4,FGD5,AMOT,DIAPH1,CTTN,PALLD,CD2AP,ARHGEF26,SH3YL1,GSN,PACSIN1,ITGAV,ARF6,ARHGEF4,PLCG1,PODXL,EPS8L1,INPP5E,RAB22A,PTK6,EPB41L5,ALS2,PTPRJ,S100A6,MTMR14,EPS8L2,FSCN1,CDKL5,EZR,WIPF1,SPRY4,ACTN1,CYTH3	37	2235	155	18679	2	cc
GO:0010506	regulation of autophagy	1.84663e-05	0.000444411	0.000353601	LZTS1,DRAM2,CHMP4B,CTSK,DAPK1,CTTN,ERN1,FOXO1,ATG4B,KAT2A,GOLGA2,ZDHHC8,HK2,NRBP2,CISD2,SH3GLB1,WAC,RASIP1,FBXW7,QSOX1,TP53INP2,RALB,SCOC,RRAGC,PINK1,BNIP3,SREBF1,XBP1,FZD5,RAB7A,PLEKHF1,ULK1,SQSTM1,DAPL1,RAB33A,TP53INP1,TMEM59,FEZ2	38	2101	168	18679	2.01	bp
GO:0016358	dendrite development	8.0336e-05	0.00157291	0.0012515	FOXO6,SEMA4D,CIT,LZTS1,DLG4,DVL1,EZH2,CPEB3,TNIK,CRTC1,RBFOX2,NGEF,SS18L1,DISC1,GRN,PACSIN1,ID1,APOE,ARF6,MECP2,MEF2A,NFATC4,PAK2,GHRL,NLGN3,PPP3CA,PTEN,PREX1,RAP2A,RAB17,CAPRIN2,CDKL5,STK11,CACNA1A,CAMK2B,NCK2,KLF7,NEURL1	38	2101	179	18679	1.89	bp
GO:0045444	fat cell differentiation	0.000130993	0.00233396	0.00185705	CEBPA,CEBPB,DUSP10,C1QTNF3,LRG1,CTBP1,EGR2,FOXO1,CBY1,GATA3,METRNL,TRIB2,SOX8,HES1,INSIG1,LAMB3,MMP11,SDF4,PLAC8,ENPP1,BBS2,RGS2,RORC,SNAI2,AACS,BNIP3,KLF5,TNF,WNT1,XBP1,ZBTB16,ATAT1,NR4A3,AXIN1,TMEM120A,SOCS1,EIF2AK3,ZNF516	38	2101	183	18679	1.85	bp
GO:2001235	positive regulation of apoptotic signaling pathway	7.64893e-05	0.00151039	0.00120176	RIPK3,NACC2,CYLD,DFNA5,FAM162A,BBC3,SFN,GSN,APAF1,FASLG,SMAD3,MMP9,MSX1,NFATC4,NMT1,PAK2,PLAUR,FBXW7,PPP3CC,PRKCD,PTEN,BAX,MOAP1,PINK1,BNIP3,TGFBR1,PLEKHF1,CAMK2B,ITM2C,CASP8,NCK2,PRKRA,RUNX3,HYAL2,RIPK1,TNFSF12,BMF,TP53INP1,EIF2AK3	39	2101	185	18679	1.87	bp
GO:0031647	regulation of protein stability	0.000139195	0.00246113	0.00195823	USP19,RASSF1,PDCD10,ZSWIM7,DVL1,AAK1,KAT2A,RNF149,MYLIP,GSN,HCFC1,HSPA1B,ID1,LAMP1,SMAD3,SMAD7,ASGR2,CCDC88C,MSX1,ATP1B1,SH3GLB1,NLK,PFN2,FBXW7,PRKCD,PTEN,PINK1,SOX4,SREBF1,TCF3,TSC1,SUMO1,XBP1,TNIP2,HDAC3,HPS4,BAG3,RASSF2,USP3	39	2101	190	18679	1.82	bp
GO:2000146	negative regulation of cell motility	0.000273299	0.00431489	0.00343319	HDAC5,PTPRU,SPINT2,ABHD2,NISCH,PDCD10,CD300A,CX3CR1,DPEP1,EPHA1,VASH1,STAP1,GATA3,RABGEF1,ABR,APOE,ARHGAP4,LRP1,SMAD7,EGFL7,EVL,PFN2,PLXNB3,PTEN,PTPRJ,PTPRK,PTPRM,RAP2A,RAP2B,BCR,RRAS,NDRG4,THY1,VCL,HYAL2,ADAM15,WASL,RGN,TP53INP1	39	2101	196	18679	1.77	bp
GO:1903039	positive regulation of leukocyte cell-cell adhesion	0.000376524	0.00562432	0.00447506	ADAM8,TNFSF13B,NLRP3,CCR7,TMIGD2,PIK3R6,EFNB1,GATA3,CD274,HLA-A,HLA-DMA,HLA-E,HLA-G,HES1,IGFBP2,IL4R,IL15,JAK3,LGALS1,PAK2,IL23A,SIRPG,PTPN6,CCL5,XCL1,SHB,STAT5B,THY1,XBP1,ZBTB16,NR4A3,NCK2,CARD11,TNFSF14,TNFSF9,RIPK2,CD5,CD83,CD44	39	2101	199	18679	1.74	bp
GO:0034112	positive regulation of homotypic cell-cell adhesion	0.000164564	0.00284437	0.00226316	ADAM8,TNFSF13B,NLRP3,CCR7,TMIGD2,PIK3R6,EFNB1,DMTN,GATA3,CD274,HLA-A,HLA-DMA,HLA-E,HLA-G,HES1,IGFBP2,IL4R,IL15,JAK3,LGALS1,PAK2,IL23A,SIRPG,PTPN6,CCL5,XCL1,SHB,STAT5B,THY1,XBP1,ZBTB16,NR4A3,NCK2,CARD11,TNFSF14,TNFSF9,RIPK2,CD5,CD83,CD44	40	2101	198	18679	1.8	bp
GO:0051924	regulation of calcium ion transport	0.00038865	0.00575584	0.0045797	MGEA5,GRIN3B,CLIC2,CCR1,DIAPH1,DRD4,FKBP1B,TSPAN13,PACSIN3,HSPA2,ICAM1,JAK3,ATP1B1,NTSR1,OPRL1,P2RX1,P2RX4,PDE4D,PLCG1,PRKCE,JPH1,JPH2,JPH3,PTPN6,BAX,CCL5,XCL1,THY1,SUMO1,UCN,AHNAK,CALM2,CAMK2B,RGN,CACNA2D2,CD19,CACNA2D4,HOMER3,CABP1,KCNE2	40	2101	206	18679	1.73	bp
GO:0000287	magnesium ion binding	9.87888e-05	0.00242033	0.00207576	ATP9A,ATP8A1,STK38,ADSSL1,NUDT16,PPM1N,ATP8B3,SIK1,ENO2,ENO3,ERN1,ICK,MAST1,ATP11B,SIK2,SIK3,HACL1,STK36,GLUL,INPP1,MAST4,ATP4A,NLK,ZAK,CDC42BPG,PRTFDC1,ATP10A,PTEN,RPS6KA2,RPS6KA3,MAPK12,LHPP,RRAGC,PINK1,STK11,PIF1,TSSK3,BRSK1,CDC42BPA,RPS6KA5	40	2119	192	18679	1.84	mf
GO:0051650	establishment of vesicle localization	9.80776e-05	0.00185225	0.00147377	CPLX1,TMED10,CACFD1,BTBD9,AP3S1,COPA,COPB1,SYT6,SYT11,BLOC1S6,GRN,PACSIN1,KIF5B,LRMP,STX19,RAB8B,PFN2,PLD2,SEPT5,NLGN3,FNBP1L,WIPI1,NLGN2,DENND1A,BBS2,RAB1A,CPLX3,BLOC1S5,RAB17,PINK1,STX1A,STX3,NDEL1,DTNBP1,SYTL1,SNAP23,WASL,OTOF,SYTL3,SEC24C,SNPH	41	2101	200	18679	1.82	bp
GO:0005085	guanyl-nucleotide exchange factor activity	5.1299e-05	0.00139053	0.00119257	SH2D3C,SH2D3A,RCBTB2,ARHGEF25,TAGAP,FGD4,PCP2,FGD5,DENND3,RGL1,NGEF,ARHGEF26,CYTH4,RABGEF1,ABR,ARHGEF4,EPS8L1,LAMTOR1,RALGPS2,RIC8B,PTGIR,DOCK6,PREX1,ALS2,DENND1A,RGL2,RALGDS,BCR,SBF1,EPS8L2,RIN3,TBC1D10A,OBSCN,LAMTOR3,ARHGEF1,CYTH3,CYTH2,CYTH1,RGP1,ARHGEF17,IQSEC1	41	2119	193	18679	1.87	mf
GO:0051271	negative regulation of cellular component movement	0.000129507	0.00231343	0.00184071	HDAC5,PTPRU,SPINT2,ABHD2,NISCH,PDCD10,CD300A,CX3CR1,DPEP1,EPHA1,VASH1,STAP1,GATA3,RABGEF1,ABR,APOE,ARHGAP4,LRP1,SMAD7,EGFL7,EVL,PFN2,PLXNB3,PLXNA3,PTEN,PTPRJ,PTPRK,PTPRM,RAP2A,RAP2B,BCR,RRAS,SEMA3F,NDRG4,THY1,VCL,HYAL2,ACTN1,ADAM15,WASL,RGN,TP53INP1	42	2101	209	18679	1.79	bp
GO:0051648	vesicle localization	0.000144599	0.0025437	0.00202393	CPLX1,TMED10,CACFD1,BTBD9,AP3S1,COPA,COPB1,SYT6,SYT11,BLOC1S6,GRN,PACSIN1,KIF5B,LRMP,STX19,RAB8B,PFN2,PLD2,SEPT5,NLGN3,FNBP1L,WIPI1,PTEN,NLGN2,DENND1A,BBS2,RAB1A,CPLX3,BLOC1S5,RAB17,PINK1,STX1A,STX3,NDEL1,DTNBP1,SYTL1,SNAP23,WASL,OTOF,SYTL3,SEC24C,SNPH	42	2101	210	18679	1.78	bp
GO:0001818	negative regulation of cytokine production	0.000199882	0.00332227	0.0026434	KLF2,BTN2A2,KAT5,NLRP3,PGLYRP2,C1QTNF3,CYLD,CD2AP,TRAF3IP1,GATA3,RABGEF1,TRIB2,CD274,GSTP1,HFE,IL10,INPP5D,JAK3,MC1R,FURIN,LEF1,IL23A,HDAC7,GHRL,RNF125,SRGN,PRG2,NDRG2,RELB,BCL3,XCL1,TNF,UBA7,EZR,TRIM25,DHX58,ITCH,NLRC5,HAVCR2,RPS6KA5,CD83,IKBKE	42	2101	213	18679	1.75	bp
GO:0030073	insulin secretion	0.000409208	0.00599624	0.00477098	MGEA5,CPLX1,CAPN10,ADRA2C,ABAT,FKBP1B,SIRT3,SEC11A,ARL2BP,RAB11FIP5,GLUL,ITPR3,KCNJ11,FAM132A,MARCKS,SIDT2,CDK16,GHRL,PFKFB2,PFKL,PFKM,PPP3CA,PRKAR1A,PRKAR2B,PRKCA,PRKCE,TMEM27,NLGN2,CPLX3,CCL5,SLC2A1,AACS,SOX4,SREBF1,STX1A,TNF,VGF,CACNA1A,GPR68,CACNA2D2,EIF2AK3,C2CD2L	42	2101	220	18679	1.7	bp
GO:0006006	glucose metabolic process	0.000229492	0.00375144	0.00298488	WDR5,NISCH,C1QTNF3,SIK1,CRTC2,ENO2,ENO3,ALDOC,FOXO1,GAA,GBE1,KAT2A,GNMT,GPI,PGM2L1,NR3C1,HK2,INPPL1,KCNJ11,FAM132A,PDK1,PDK3,ENPP1,GHRL,PFKFB2,PFKFB3,PFKFB4,PFKL,PFKM,PPARA,PPP1CB,PPP1R3D,RANBP2,RORC,STK11,TNF,UGP2,CACNA1A,PPP1R3B,CALM2,SLC35B4,RGN,H6PD	43	2101	221	18679	1.73	bp
GO:0090276	regulation of peptide hormone secretion	5.80522e-05	0.00120467	0.000958511	MGEA5,CAPN10,CRHBP,ADRA2C,ABAT,FKBP1B,SIRT3,SEC11A,ARL2BP,GHRH,GLUL,HFE,ITPR3,KCNJ11,FAM132A,MARCKS,SIDT2,CDK16,GHRL,RAB8B,PFKFB2,PFKL,PFKM,PPP3CA,CHD7,PRKAR1A,PRKAR2B,PRKCA,PRKCE,TMEM27,NLGN2,CCL5,SLC2A1,AACS,SOX4,SREBF1,STX1A,TNF,UCN,CACNA1A,GPR68,APLN,CACNA2D2,C2CD2L	44	2101	215	18679	1.82	bp
GO:0002791	regulation of peptide secretion	0.000101809	0.00190199	0.00151334	MGEA5,CAPN10,CRHBP,ADRA2C,ABAT,FKBP1B,SIRT3,SEC11A,ARL2BP,GHRH,GLUL,HFE,ITPR3,KCNJ11,FAM132A,MARCKS,SIDT2,CDK16,GHRL,RAB8B,PFKFB2,PFKL,PFKM,PPP3CA,CHD7,PRKAR1A,PRKAR2B,PRKCA,PRKCE,TMEM27,NLGN2,CCL5,SLC2A1,AACS,SOX4,SREBF1,STX1A,TNF,UCN,CACNA1A,GPR68,APLN,CACNA2D2,C2CD2L	44	2101	220	18679	1.78	bp
GO:0016050	vesicle organization	0.000386331	0.00573375	0.00456213	TMED10,LYST,CHMP4B,COPA,COPB1,ZDHHC15,AP2B1,DLG4,EPS15,NBEAL2,CD2AP,SNX33,BLOC1S6,NSG1,INSIG1,SNX30,LRMP,STX19,ANKFY1,RAB14,RAB8B,SERPINE2,FNBP1L,SRGN,PRKCI,CHMP1B,TMEM27,ALS2,PVRL2,RAB1A,S100A10,BLOC1S5,STX1A,STX3,TMF1,RAB7A,PLEKHF1,RILP,RAB34,DTNBP1,STX16,SNAP23,WASL,SEC24C	44	2101	233	18679	1.68	bp
GO:1902105	regulation of leukocyte differentiation	0.000425032	0.00618885	0.00492424	ADAM8,CEBPB,NLRP3,PGLYRP2,CCR1,OCSTAMP,ZBTB46,PIK3R6,NFAM1,CYLD,ERBB2,KIAA0922,GATA3,HLA-B,HLA-DMA,HLA-G,IL4R,IL15,INPP5D,JAK3,JUN,NRARP,LEF1,IL23A,PRKCA,CTNNBIP1,PTPN6,RB1,CCL5,SHB,STAT5B,TNF,XBP1,ZBTB16,GPR68,CASP8,FAM213A,CARD11,RIPK1,TNFSF9,RIPK2,CD83,RASSF2,MAFB	44	2101	234	18679	1.67	bp
GO:0022409	positive regulation of cell-cell adhesion	0.000179094	0.00301286	0.00239722	ADAM8,TNFSF13B,NLRP3,CCR7,TMIGD2,PIK3R6,EFNB1,DMTN,GATA3,CD274,HLA-A,HLA-DMA,HLA-E,HLA-G,HES1,IGFBP2,IL4R,IL15,JAK3,LGALS1,SMAD7,PAK2,LEF1,IL23A,PODXL,SIRPG,PTPN6,CCL5,XCL1,SHB,STAT5B,THY1,TNF,XBP1,ZBTB16,NR4A3,NCK2,CARD11,TNFSF14,TNFSF9,RIPK2,CD5,CD83,CD44,PIEZO1	45	2101	232	18679	1.72	bp
GO:0051251	positive regulation of lymphocyte activation	0.000621858	0.00848444	0.00675075	ADAM8,TNFSF13B,LYST,NLRP3,CCR7,TMIGD2,PIK3R6,EFNB1,CLCF1,GATA3,BLOC1S6,CD274,HLA-A,HLA-DMA,HLA-E,HLA-G,HES1,IGFBP2,IL4R,IL15,INPP5D,JAK3,LAMP1,LGALS1,PAK2,IL23A,SIRPG,PELI1,PTPN6,CCL5,XCL1,SHB,STAT5B,TCF3,THY1,XBP1,ZBTB16,TNIP2,NCK2,CARD11,TNFSF14,TNFSF9,RIPK2,CD5,CD83	45	2101	245	18679	1.63	bp
GO:0032102	negative regulation of response to external stimulus	0.000679902	0.00918597	0.00730893	LZTS1,DUSP10,NLRP3,C1QTNF3,CHMP4B,CX3CR1,DVL1,EDN1,ETS1,F12,KANK2,TRAF3IP1,STAP1,GATA3,RABGEF1,METRNL,ABR,GSTP1,ANXA5,NRBP2,APOE,IL10,KRT1,FAM132A,SMAD3,GHRL,SERPINE2,PLAU,PLAUR,PPARA,PLXNA3,PRKCD,PTEN,QSOX1,BBS2,BCR,SEMA3F,PINK1,SNAI2,TNFRSF1B,UCN,DHX58,ITCH,SOCS3,FEZ2	45	2101	246	18679	1.63	bp
GO:0046777	protein autophosphorylation	2.88595e-05	0.000649433	0.000516729	STK25,RIPK3,CLK1,SIK1,DAPK1,EPHA1,ERBB2,ERN1,AAK1,TNIK,SIK2,PRKD2,MKNK2,IGF1R,JAK1,JAK3,JUN,MATK,MAP3K9,NTRK1,PAK2,ENPP1,NLK,PIM1,PPP2R5B,STYK1,PRKCA,MAP2K2,PTK6,RAP2A,RAP2B,BCR,PINK1,CDKL5,STK10,STK11,THY1,TXK,CALM2,CAMK2B,ULK1,STK16,RIPK1,EIF2AK3,RASSF2,MVP	46	2101	222	18679	1.84	bp
GO:0040013	negative regulation of locomotion	7.17135e-05	0.00143655	0.00114301	HDAC5,PTPRU,SPINT2,ABHD2,NISCH,PDCD10,CD300A,CX3CR1,DPEP1,EPHA1,VASH1,STAP1,GATA3,RABGEF1,ABR,GSN,APOE,ITGAV,ARHGAP4,LRP1,SMAD7,EGFL7,EVL,GHRL,PFN2,PLXNB3,PLXNA3,PTEN,ARRDC3,PTPRJ,PTPRK,PTPRM,RAP2A,RAP2B,BCR,RRAS,SEMA3F,NDRG4,THY1,VCL,TRIM25,HYAL2,ADAM15,WASL,RGN,TP53INP1	46	2101	230	18679	1.78	bp
GO:0030217	T cell differentiation	2.06954e-06	6.64073e-05	5.28378e-05	ADAM8,MPZL2,RIPK3,NLRP3,CCR7,PIK3R6,CYLD,GIMAP1,EGR1,ERBB2,KIAA0922,PATZ1,FUT7,GATA3,HLA-DMA,HLA-G,IL4R,IL15,JAG2,JAK3,NRARP,LEF1,IL23A,CHD7,PREX1,RELB,BCL3,RORC,SHB,SOX4,SP3,STAT5B,ZFP36L2,STK11,TCF3,TXK,WNT1,XBP1,ZBTB16,FZD5,FZD7,CARD11,RUNX2,TNFSF9,RIPK2,CD83,MAFB	47	2101	208	18679	2.01	bp
GO:0016197	endosomal transport	0.000105964	0.001969	0.00156666	WASH1,ARL4C,LYST,AP1S1,CHMP4B,VPS37D,EPS15,RHOBTB3,DENND3,NBEAL2,MGRN1,SNX33,BLOC1S6,NSG1,KLHL20,SGSM3,HOOK2,TBC1D10C,ANKFY1,VPS54,RAB14,PIK3C3,MAGEL2,WIPI1,SCYL2,MAP2K2,ALS2,WDFY4,BLOC1S5,RAB17,AKTIP,NDRG4,SORL1,TRAPPC10,EZR,EVI5,RAB7A,CORO7,MICALL2,RILP,TBC1D10A,RAB11FIP4,STX16,SQSTM1,RAB11FIP3,RGP1,AP5Z1,DOPEY2	48	2101	247	18679	1.73	bp
GO:0007568	aging	0.000370866	0.00557587	0.00443651	CDKN1C,MGEA5,ZNF277,CTSV,EDN1,ENO3,F3,VASH1,SIRT3,BBC3,PDCD4,NSMCE2,GSN,H2AFX,APAF1,ICAM1,IGFBP2,IL10,IL15,INPP5D,JUN,LRP1,NCF2,NFKB2,NTRK1,CISD2,FURIN,PDE4D,POLG,MARCH5,PRKCD,PTEN,PTGS1,CCL5,BMPR1A,SREBF1,TERT,TNFRSF1B,WNT1,CAST,CASP9,RAD54L,C2orf40,HYAL2,SOCS3,RGN,LITAF,KCNE2	48	2101	260	18679	1.64	bp
GO:0007009	plasma membrane organization	0.000629202	0.00856778	0.00681706	OPTN,RAMP1,ABCA7,NDRG1,LYPLAL1,TNIK,ZDHHC23,SNX33,RAB26,LDLRAP1,PACSIN3,PACSIN1,KCNIP3,RAB37,ANO9,RILPL1,JUP,AGRN,RAB15,KIF5B,ARF6,MYH10,ATP1B1,F11R,SH3GLB1,RAB8B,FNBP1L,PRKCD,PRKCI,PLSCR3,PTCH1,PTEN,RAB40C,BBS2,RAP2A,S100A10,SCP2,TMBIM1,LIN7B,SPTB,STX3,TNF,EZR,PLEKHF1,RAB34,SKAP1,WASL,TMEM59	48	2101	266	18679	1.6	bp
GO:0006469	negative regulation of protein kinase activity	2.93184e-07	1.13523e-05	9.03257e-06	CDKN1C,CDKN2C,CDKN2D,CEBPA,RGS14,DUSP10,CD300A,STK38,GADD45A,DUSP6,DUSP7,DVL1,EPHA1,PDCD4,SFN,CRIPAK,TRIB2,GSTP1,APOE,IGF1R,PAK2,LAX1,CAMK2N1,PRKAR1A,PRKAR2B,PRKCA,PRKCD,PTEN,PTK6,PTPN6,PTPRJ,RB1,RGS2,RGS4,SHB,SMPD1,SORL1,THY1,PRKRIP1,CDK5RAP3,SH3BP5L,C2orf40,SOCS1,HYAL2,SOCS3,RGN,CAMK2N2,SH3BP5,MVP	49	2101	207	18679	2.1	bp
GO:0021700	developmental maturation	1.5223e-05	0.000376823	0.000299824	FEM1B,CDKN1C,KLF2,CEBPA,SEMA4D,DMC1,CLN5,ZDHHC15,DLG4,EPAS1,FOXO3,ANKS1A,GATA3,BLOC1S6,DISC1,ANG,SOX8,HES1,GLDN,RBPJ,IL15,AGRN,MECP2,NFATC4,NPPC,PLXNB1,PCSK4,PTEN,RAC3,RB1,RPS6KA2,BFSP1,BLOC1S5,NEUROG2,SHB,SLC26A6,TBX6,THBS3,WNT1,XBP1,CACNA1A,FZD5,CAMK2B,RECK,L3MBTL3,RUNX2,RUNX3,NEURL1,REC8	49	2101	236	18679	1.85	bp
GO:0002696	positive regulation of leukocyte activation	0.000486738	0.00684296	0.00544469	ADAM8,TNFSF13B,LYST,NLRP3,CCR7,TMIGD2,PIK3R6,EFNB1,CLCF1,STAP1,GATA3,BLOC1S6,CD274,HLA-A,HLA-DMA,HLA-E,HLA-G,HES1,IGFBP2,IL4R,IL15,INPP5D,JAK3,LAMP1,LGALS1,PAK2,IL23A,SIRPG,PELI1,PTPN6,PVRL2,CCL5,XCL1,SHB,STAT5B,TCF3,THY1,XBP1,ZBTB16,TNIP2,NR4A3,NCK2,CARD11,TNFSF14,TNFSF9,RIPK2,CD5,CD83,GAB2	49	2101	270	18679	1.61	bp
GO:0003924	GTPase activity	6.53437e-05	0.00166496	0.00142793	ARL4C,TUBB3,SEPT9,GBP5,ADSSL1,ARL8A,REM2,GIMAP7,EEF1A2,EEF2,RAB26,DNM3,GBP2,GBP3,GNA11,GNA15,GNAZ,NKIRAS1,RAB37,RAB43,RAB15,ARL4D,ARF5,ARF6,MX2,RAB14,RASD1,RAB8B,RAB24,SEPT5,RAB22A,RAB40C,RAB1A,RAC3,RALB,RAP2A,RRAS,RRAGC,RAB17,TUBA4A,TUBA3C,RNF112,RAB7A,TUBAL3,RND2,RAB34,RHOT2,RAB33A,RAB28	49	2119	247	18679	1.75	mf
GO:0051403	stress-activated MAPK cascade	2.8576e-05	0.000645147	0.000513319	SH2D3C,SH2D3A,TAB1,STK25,DUSP10,PDCD10,CCR7,GADD45A,DUSP6,DUSP7,EDN1,ERCC6,ERN1,TNIK,FOXO1,TAB2,MAPK8IP3,MAGI3,PDCD4,GSTP1,IGF1R,JUN,MDFI,MEF2A,MAP3K1,MAP3K9,ATF1,ZAK,SEMA4C,IL26,MAPK11,MAP2K2,RAP2A,RPS6KA2,RPS6KA3,PINK1,TNF,EZR,FZD5,AXIN1,FZD7,CCM2,ITCH,DTNBP1,RIPK1,RIPK2,HDAC3,RPS6KA5,TRAF4,RASSF2	50	2101	248	18679	1.79	bp
GO:0050867	positive regulation of cell activation	0.000577851	0.00797825	0.006348	ADAM8,TNFSF13B,LYST,NLRP3,CCR7,TMIGD2,PIK3R6,EFNB1,DMTN,CLCF1,STAP1,GATA3,BLOC1S6,CD274,HLA-A,HLA-DMA,HLA-E,HLA-G,HES1,IGFBP2,IL4R,IL15,INPP5D,JAK3,LAMP1,LGALS1,PAK2,IL23A,SIRPG,PELI1,PTPN6,PVRL2,CCL5,XCL1,SHB,STAT5B,TCF3,THY1,XBP1,ZBTB16,TNIP2,NR4A3,NCK2,CARD11,TNFSF14,TNFSF9,RIPK2,CD5,CD83,GAB2	50	2101	279	18679	1.59	bp
GO:0030139	endocytic vesicle	0.000100919	0.00149725	0.00124216	ADAM8,AP1S1,AMOT,AP2B1,DLG4,EPS15,CD2AP,LDLRAP1,HLA-A,HLA-B,HLA-C,HLA-E,HLA-F,HLA-G,RAB43,APOE,ITGAV,KIF5B,ARF6,LAMP1,LRP1,NCF2,NCF4,OCRL,ATP6V0A4,RAB14,RAB8B,PIK3C2B,PIK3C3,RAB24,NLGN3,LMBRD1,PTCH1,RAB22A,RAB17,NCF1,SPARC,HSP90B1,WNT1,FZD5,RAB7A,CAMK2B,RILP,RAB34,RAB11FIP4,HYAL2,WASL,LPAR2,CD163,RAB11FIP3	50	2235	245	18679	1.71	cc
GO:0050804	modulation of synaptic transmission	8.50088e-05	0.00165041	0.00131317	RGS14,NISCH,BTBD9,CX3CR1,DLG4,DRD4,EDN1,EGR1,EGR2,CPEB3,SYT11,PLCL2,CRTC1,GDNF,KCNMB4,GLUL,APOE,ITPR3,KCNC4,KCNJ10,KIF5B,MECP2,NFATC4,NTRK1,NTSR1,PAIP2,PFN2,SERPINE2,PLCL1,SEPT5,NLGN3,PPP3CA,PRKCE,PSEN2,PTEN,JPH3,NLGN2,CPLX3,PINK1,STX1A,STX3,UCN,VGF,CACNA1A,CAMK2B,DTNBP1,PPFIA3,NEURL1,CACNA2D2,SNCAIP,CLSTN3	51	2101	265	18679	1.71	bp
GO:0051056	regulation of small GTPase mediated signal transduction	0.000345912	0.00529253	0.00421106	FAM13A,ARHGEF25,ARAP1,TAGAP,FGD4,FGD5,AMOT,A2M,ARHGAP26,RAP1GAP2,HMHA1,NGEF,ARHGEF26,CYTH4,RABGEF1,SGSM3,ABR,RACGAP1,APOE,ARF6,ARHGAP4,NTRK1,OCRL,ARHGEF4,EPS8L1,RALGPS2,ARHGAP15,PREX1,ALS2,DENND1A,RAC3,BCR,EPS8L2,RASAL3,TNFAIP1,OBSCN,GARNL3,DGKZ,SQSTM1,RHOT2,ARHGEF1,LPAR2,CYTH3,CYTH2,CYTH1,ARHGAP29,ARHGAP12,ARHGEF17,RHOBTB1,IQSEC1,ARHGAP25	51	2101	280	18679	1.62	bp
GO:0033673	negative regulation of kinase activity	2.4868e-07	1.00795e-05	8.01991e-06	CDKN1C,CDKN2C,CDKN2D,CEBPA,RGS14,DUSP10,CD300A,STK38,PIK3IP1,GADD45A,DUSP6,DUSP7,DVL1,EPHA1,PDCD4,SFN,CRIPAK,TRIB2,GSTP1,APOE,IGF1R,PAK2,LAX1,CAMK2N1,PRKAR1A,PRKAR2B,PRKCA,PRKCD,PTEN,PTK6,PTPN6,PTPRJ,RANBP2,RB1,RGS2,RGS4,SHB,SMPD1,SORL1,THY1,PRKRIP1,CDK5RAP3,SH3BP5L,C2orf40,AJUBA,SOCS1,HYAL2,SOCS3,RGN,CAMK2N2,SH3BP5,MVP	52	2101	224	18679	2.06	bp
GO:0030072	peptide hormone secretion	1.61092e-05	0.000395932	0.000315028	MGEA5,CPLX1,CAPN10,CRHBP,ADRA2C,ABAT,EDN1,FKBP1B,SIRT3,SEC11A,ARL2BP,RAB11FIP5,GHRH,GLUL,HFE,ITPR3,KCNJ11,FAM132A,MARCKS,SIDT2,CDK16,GHRL,RAB8B,PFKFB2,PFKL,PFKM,PPP3CA,SMPD3,CHD7,PRKAR1A,PRKAR2B,PRKCA,PRKCE,TMEM27,NLGN2,RAB1A,CPLX3,CCL5,SLC2A1,AACS,SOX4,SREBF1,STX1A,TNF,UCN,VGF,CACNA1A,GPR68,APLN,CACNA2D2,EIF2AK3,C2CD2L	52	2101	256	18679	1.81	bp
GO:0046883	regulation of hormone secretion	3.11802e-05	0.000694888	0.000552897	MGEA5,CAPN10,C1QTNF3,CRHBP,ADRA2C,ABAT,EDN1,FKBP1B,SIRT3,SEC11A,ARL2BP,RAB11FIP5,GDF9,GHRH,GLUL,HFE,ITPR3,KCNJ11,FAM132A,MARCKS,NMB,SIDT2,CDK16,GHRL,RAB8B,PFKFB2,PFKL,PFKM,PPP3CA,CHD7,PRKAR1A,PRKAR2B,PRKCA,PRKCE,TMEM27,PTGS1,NLGN2,CCL5,SLC2A1,AACS,SOX4,SREBF1,STX1A,TMF1,TNF,UCN,CACNA1A,GPR68,APLN,CACNA2D2,RAB11FIP3,C2CD2L	52	2101	262	18679	1.76	bp
GO:0002790	peptide secretion	3.46933e-05	0.00075616	0.000601648	MGEA5,CPLX1,CAPN10,CRHBP,ADRA2C,ABAT,EDN1,FKBP1B,SIRT3,SEC11A,ARL2BP,RAB11FIP5,GHRH,GLUL,HFE,ITPR3,KCNJ11,FAM132A,MARCKS,SIDT2,CDK16,GHRL,RAB8B,PFKFB2,PFKL,PFKM,PPP3CA,SMPD3,CHD7,PRKAR1A,PRKAR2B,PRKCA,PRKCE,TMEM27,NLGN2,RAB1A,CPLX3,CCL5,SLC2A1,AACS,SOX4,SREBF1,STX1A,TNF,UCN,VGF,CACNA1A,GPR68,APLN,CACNA2D2,EIF2AK3,C2CD2L	52	2101	263	18679	1.76	bp
GO:0031346	positive regulation of cell projection organization	7.88929e-05	0.00154903	0.0012325	FOXO6,WASH1,ARPC2,WASF2,STK25,SEMA4D,ARAP1,CCR7,DVL1,EPHA3,EZH2,FKBP1B,CPEB3,CRTC1,PLXNB2,SS18L1,KAT2A,DISC1,GRN,PACSIN1,APOE,AGRN,ATF1,NTRK1,ENPP2,RAB8B,SERPINE2,PLXNB1,NLGN3,EPS8L1,FNBP1L,PPP2R5B,PRKCI,MAP2K2,PTK6,PTK7,EPS8L2,NDRG4,BMPR2,CAPRIN2,FSCN1,CDKL5,STK11,TGFBR1,WNT1,RND2,NDEL1,CAMK2B,ENC1,WASL,NEURL1,IST1	52	2101	271	18679	1.71	bp
GO:0050863	regulation of T cell activation	0.000203962	0.00338197	0.00269091	ADAM8,BTN2A2,CEBPB,TNFSF13B,RIPK3,CD300A,NLRP3,CCR7,TMIGD2,PIK3R6,CYLD,EFNB1,ERBB2,KIAA0922,GATA3,CD274,GSN,HFE,HLA-A,HLA-DMA,HLA-E,HLA-G,HES1,IGFBP2,IL4R,IL10,IL15,JAK3,LGALS1,NRARP,PAK2,IL23A,LAX1,SIRPG,PRKAR1A,PELI1,PTPN6,CCL5,XCL1,SHB,STAT5B,THY1,XBP1,ZBTB16,ITCH,NCK2,CARD11,TNFSF14,TNFSF9,RIPK2,CD5,CD83	52	2101	281	18679	1.65	bp
GO:0019318	hexose metabolic process	7.60342e-06	0.000201913	0.000160655	WDR5,NISCH,C1QTNF3,SIK1,CRTC2,ENO2,ENO3,ALDOC,FOXO1,POFUT2,MAN2B2,FUT4,FUT5,FUT7,GAA,GBE1,KAT2A,GNMT,GPI,PGM2L1,NR3C1,HK2,INPPL1,KCNJ11,FAM132A,MAN2A2,MAN2C1,MAN2B1,CHST15,PDK1,PDK3,ENPP1,GHRL,PFKFB2,PFKFB3,PFKFB4,PFKL,PFKM,PMM1,PPARA,PPP1CB,PPP1R3D,RANBP2,RORC,STK11,TNF,UGP2,CACNA1A,PPP1R3B,CALM2,SLC35B4,RGN,H6PD	53	2101	256	18679	1.84	bp
GO:0051098	regulation of binding	5.04265e-06	0.000143558	0.000114223	HDAC5,CLIC2,TMC8,CYP2D6,DVL1,HABP4,PLXND1,PLCL2,BAMBI,LDLRAP1,GATA3,KAT2A,GOLGA2,GZMA,HFE,HMGB2,HES1,ID1,TMEM173,IL10,JUN,LRPAP1,SMAD3,MDFI,MMP9,MSX1,NFATC4,LEF1,CRBN,PITX2,PLAUR,PLCL1,PPARA,PPP3CA,HJURP,PRKCD,PSEN2,CTNNBIP1,EPB41L5,PTPRF,BAX,RALB,RFNG,BCL3,S100A10,AKTIP,CAPRIN2,SMARCD3,SORL1,TGFBR1,SUMO1,ADAM15,EIF2AK3,TRAF4	54	2101	259	18679	1.85	bp
GO:0090087	regulation of peptide transport	1.13672e-05	0.000288676	0.000229689	MGEA5,CAPN10,NLRP3,C1QTNF3,CRHBP,ADRA2C,CYLD,ABAT,FKBP1B,SIRT3,SEC11A,ARL2BP,GHRH,GLUL,HFE,IL10,ITPR3,KCNJ11,FAM132A,MARCKS,SIDT2,CDK16,IL23A,GHRL,RAB8B,PFKFB2,PFKL,PFKM,PPP3CA,CHD7,PRKAR1A,PRKAR2B,PRKCA,PRKCE,TMEM27,NLGN2,BCL3,CCL5,SLC26A6,SLC2A1,AACS,SOX4,SREBF1,STX1A,TNF,UCN,CACNA1A,GPR68,TNFSF14,APLN,NOL3,CACNA2D2,LITAF,C2CD2L	54	2101	266	18679	1.8	bp
GO:0031098	stress-activated protein kinase signaling cascade	1.58748e-05	0.000391559	0.000311549	SH2D3C,SH2D3A,TAB1,STK25,DUSP10,PDCD10,CCR7,GADD45A,DUSP6,DUSP7,EDN1,ERCC6,ERN1,TNIK,FOXO1,TAB2,MAPK8IP3,MAGI3,PDCD4,GSTP1,IGF1R,JUN,MDFI,MEF2A,MAP3K1,MAP3K9,CCDC88C,ATF1,PAK2,ZAK,SEMA4C,STRADB,IL26,MAPK11,MAP2K2,RAP2A,RPS6KA2,RPS6KA3,PINK1,STK10,TNF,EZR,FZD5,AXIN1,FZD7,CCM2,ITCH,DTNBP1,RIPK1,RIPK2,HDAC3,RPS6KA5,TRAF4,RASSF2	54	2101	269	18679	1.78	bp
GO:1903037	regulation of leukocyte cell-cell adhesion	0.000120223	0.00220441	0.00175397	ADAM8,BTN2A2,CEBPB,TNFSF13B,RIPK3,CD300A,NLRP3,CCR7,TMIGD2,PIK3R6,CYLD,EFNB1,ERBB2,KIAA0922,GATA3,CD274,GSN,HFE,HLA-A,HLA-DMA,HLA-E,HLA-G,HES1,IGFBP2,IL4R,IL10,IL15,JAK3,LGALS1,NRARP,PAK2,IL23A,LAX1,SIRPG,PRKAR1A,PELI1,PTPN6,CCL5,XCL1,SHB,STAT5B,THY1,XBP1,ZBTB16,NR4A3,ITCH,NCK2,CARD11,TNFSF14,TNFSF9,RIPK2,CD5,CD83,CD44	54	2101	289	18679	1.66	bp
GO:0031331	positive regulation of cellular catabolic process	0.000483618	0.00681292	0.00542079	ADAM8,CEBPA,PLK3,SH3D19,DVL1,CPEB3,FOXO1,ATG4B,SNX33,DISC1,NSMCE2,TRIB2,PACSIN3,HK2,DNAJB2,NANOS1,NANOS3,APOC2,APOE,ARNT,SMAD7,FURIN,SH3GLB1,WAC,PPARA,RNF125,FBXW7,PRKCD,ZC3HAV1,PSMD7,PTEN,BAX,TP53INP2,RALB,RB1,SCOC,ECSCR,PINK1,BNIP3,ZFP36L2,TNF,TNFRSF1B,SUMO1,EZR,XBP1,PLEKHF1,AXIN1,ULK1,SQSTM1,RGN,CNOT8,TP53INP1,TMEM59,KCNE2	54	2101	305	18679	1.57	bp
GO:0043405	regulation of MAP kinase activity	2.8155e-05	0.00063772	0.00050741	ADAM8,TAB1,RGS14,FRS2,DUSP10,PDCD10,CD300A,STK38,IQGAP3,PIK3R6,ADRA2C,DRD4,DUSP6,DUSP7,EDN1,ERBB2,ERCC6,ERN1,EZH2,TAB2,MAPK8IP3,PIK3R5,FPR1,MAGI3,PDCD4,TRIB2,GSTP1,APOE,MDFI,MAP3K1,MAP3K9,MST1R,GHRL,ZAK,LAX1,PRKCA,PRKCD,MAPK11,MAP2K2,PTPN6,PTPRJ,RGS2,RGS4,SMPD1,SORL1,TNF,FZD5,CDK5RAP3,AXIN1,DTNBP1,AJUBA,HYAL2,RIPK1,RIPK2,LPAR2	55	2101	281	18679	1.74	bp
GO:0010769	regulation of cell morphogenesis involved in differentiation	0.000111006	0.00204623	0.00162811	ARPC2,STK25,SEMA4F,SEMA4D,TRIOBP,CIT,LZTS1,DACT3,GLIPR2,CTTN,DMTN,EPHA3,EZH2,TNIK,POFUT2,PLXNB2,NGEF,BAMBI,SS18L1,GDNF,DISC1,ID1,APOE,SMAD3,SMAD7,MFI2,NFATC4,LEF1,PLXNB1,NLGN3,PPP3CA,PLXNA3,MAP2K2,PTEN,PREX1,EPB41L5,RAC3,RAP2A,S100A10,SEMA3F,RTN4R,BMPR2,CAPRIN2,CDKL5,STK11,TGFBR1,THY1,CACNA1A,RND2,NDEL1,CAMK2B,SSH2,ARHGEF1,PLXNA4,IST1	55	2101	295	18679	1.66	bp
GO:0006869	lipid transport	0.000121711	0.0022258	0.00177099	ATP9A,ABCA7,ATP8A1,STARD10,SPNS2,CPT1B,ATP8B3,AKR1C1,DRD4,EDN1,ABCA2,SLC10A4,ABCA3,FABP6,ATP11B,OSBP2,ABCA4,LDLRAP1,GDF9,SLC27A6,ACACB,ANO9,APOC1,APOC2,APOE,ITGAV,SLC27A1,KCNN4,LRP1,NMB,NTSR1,P2RX4,GHRL,PITPNA,PPARA,LAMTOR1,PRKCD,APOBR,ATP10A,PTCH1,PCTP,SCP2,ABCG4,STRA6,SLCO2A1,SORL1,TMF1,APOL6,PITPNM3,SOAT2,PLEKHA8,MFSD2A,CYP4F2,APOL1,PITPNM1	55	2101	296	18679	1.65	bp
GO:0005765	lysosomal membrane	1.14491e-05	0.000245381	0.000203575	STK11IP,AP1S1,CLCN5,CLN5,SPNS2,MFSD12,ARL8A,DRAM2,HGSNAT,CTNS,ECE1,ABCA2,SLC36A1,TPCN2,ZNRF2,ABCB9,TMEM9,GAA,MFSD8,GNA11,SLC26A11,HLA-DMA,PNPLA7,LAMP1,LRP1,P2RX4,ATP6V0A4,SIDT2,ATP6V1D,ANKFY1,RAB14,ENPP1,SLC35F6,LAMTOR1,WDR41,LMBRD1,PSEN2,TMEM9B,RPTOR,TLDC1,ABCD4,TMBIM1,SLC12A4,RAB7A,AHNAK,PLEKHF1,ITM2C,RILP,TMEM175,LAMTOR3,SCARB2,LITAF,TMEM59,CD68,TMEM63A	55	2235	257	18679	1.79	cc
GO:0031625	ubiquitin protein ligase binding	1.22971e-06	5.05373e-05	4.33427e-05	TANK,WASH1,TXNIP,TRIOBP,CKB,RFFL,DBT,DLG3,EGR2,FOXO1,CUL9,GABARAPL1,GPI,TRIB2,HSPA1B,TMEM173,JAK1,SMAD3,SMAD7,MC1R,ATXN3,SLC22A18,PAX6,PDE4D,UBE2J1,NLK,POLR2A,UBE2R2,FBXW7,PRKAR1A,PRKAR2B,RALB,RB1,MOAP1,AKTIP,PINK1,UBE2Z,TNFRSF1B,TRAF1,TRAF5,SUMO1,VCL,XBP1,FZD5,USP7,AXIN1,CASP8,CASP10,RIPK1,PER3,SQSTM1,TRAF4,SNCAIP,IKBKE,KDM4A	55	2119	252	18679	1.92	mf
GO:0030695	GTPase regulator activity	5.34815e-05	0.00141949	0.00121741	FAM13A,RGS14,TBC1D8,ARAP1,PCP2,IQGAP3,CPEB2,ARHGAP27,ARHGAP26,RAP1GAP2,HMHA1,ARL2BP,ELMOD2,GPSM1,SGSM3,ABR,RACGAP1,GPSM2,JUN,TBC1D10C,ARHGAP4,LLGL2,OCRL,TBC1D7,TBC1D13,RIC8B,TBC1D2,ARHGAP15,PREX1,RALGDS,RGS2,RGS4,RGS12,RGS16,RP2,BCR,RGS18,RASAL3,TBCD,THY1,TSC1,EVI5,RABEP2,RIN3,AXIN1,TBC1D10A,GARNL3,RGS5,RGS11,RGS9,WASL,ARHGEF1,ARHGAP29,ARHGAP12,ARHGAP25	55	2119	285	18679	1.7	mf
GO:0032535	regulation of cellular component size	0.000406936	0.00597558	0.00475455	WASH1,ARPC1B,ARPC2,SEMA4F,SEMA4D,SLC12A7,CFL2,TMSB15A,TRIOBP,CCR7,IQGAP3,JMY,AMOT,EDN1,CTTN,DMTN,RAP1GAP2,DISC1,GSN,ICAM1,APOE,KCNN4,ARF6,MAP3K1,EVL,PFN2,MAGEL2,PLXNA3,PRKCD,PRKCE,SPIRE1,PTEN,RAB22A,RPTOR,PREX1,ALS2,SEMA3F,RTN4R,SLC12A4,BMPR2,SPTB,CDKL5,TMSB4X,TSC1,UCN,EZR,WIPF1,RND2,NDEL1,CAPZA2,RILP,NCK2,SSH2,PLXNA4,IST1,SLC12A6	56	2101	317	18679	1.57	bp
GO:0019898	extrinsic component of membrane	2.8901e-06	7.22933e-05	5.99766e-05	APC2,FERMT2,LYST,PIK3R6,SYT6,CYLD,DLG4,EPB41L1,EPB41L2,AAK1,NBEAL2,PIK3R5,GABARAPL1,SNX33,BLOC1S6,GNA11,GNA15,GNAZ,GOLGA3,MYLIP,RACGAP1,JAK1,JAK3,JUP,SNX30,SMAD7,MATK,MFGE8,NMT1,CDK16,SERPINE2,PIK3C2B,PIK3C3,PLAUR,WIPI1,ATG2B,STYK1,WDR45B,PTK6,EPB41L5,WDFY4,PVRL1,S100A6,S100A10,NCF1,TXK,EZR,RAB7A,ULK1,SYTL1,PIK3R3,RGS11,RGS9,CYTH3,CYTH1,SYTL3	56	2235	252	18679	1.86	cc
GO:0016236	macroautophagy	4.44258e-05	0.000947432	0.000753836	OPTN,LZTS1,CHMP4B,CTSK,CTTN,STOM,ERN1,ATG4B,GABARAPL1,PRKD2,KAT2A,ZDHHC8,ANXA5,HK2,KRT73,NRBP2,ATP1B1,SLC35B3,SH3GLB1,WAC,PDK1,ASB2,PIK3C3,LAMTOR1,WIPI1,ATG2B,LARP1B,FBXW7,MBD5,WDR45B,RPTOR,QSOX1,TP53INP2,RAB1A,RALB,SCOC,RRAGC,MTMR14,PINK1,SREBF1,STAT2,FZD5,RAB7A,ITPKC,DPF3,CAPS,OBSCN,ULK1,ATG4C,LAMTOR3,SQSTM1,ATG16L2,RAB33A,TP53INP1,FEZ2,PHYHIP,IST1	57	2101	299	18679	1.69	bp
GO:0005996	monosaccharide metabolic process	4.89543e-05	0.00103716	0.00082523	WDR5,NISCH,C1QTNF3,SIK1,CRTC2,ENO2,ENO3,ALDOC,FOXO1,POFUT2,MAN2B2,FUT4,FUT5,FUT7,GAA,GBE1,KAT2A,GNMT,GPI,PGM2L1,NR3C1,HK2,INPPL1,KCNJ11,FAM132A,MAN2A2,MAN2C1,MAN2B1,CHST15,PDK1,PDK3,ENPP1,GHRL,PFKFB2,PFKFB3,PFKFB4,PFKL,PFKM,PMM1,PPARA,PPP1CB,PPP1R3D,PRKCE,RANBP2,RORC,SLC2A1,SLC2A3,STK11,TNF,UGDH,UGP2,CACNA1A,PPP1R3B,CALM2,SLC35B4,RGN,H6PD	57	2101	300	18679	1.69	bp
GO:0044389	ubiquitin-like protein ligase binding	3.98166e-07	1.95101e-05	1.67327e-05	TANK,WASH1,CEBPB,TXNIP,TRIOBP,CKB,RFFL,DBT,DLG3,EGR2,FOXO1,CUL9,GABARAPL1,GPI,TRIB2,HSPA1B,TMEM173,JAK1,SMAD3,SMAD7,MC1R,ATXN3,SLC22A18,PAX6,PDE4D,UBE2J1,NLK,POLR2A,UBE2R2,FBXW7,PRKAR1A,PRKAR2B,RALB,RB1,MOAP1,AKTIP,PINK1,UBE2Z,TNFRSF1B,TRAF1,TRAF5,SUMO1,VCL,XBP1,FZD5,USP7,CDK5RAP3,AXIN1,CASP8,CASP10,RIPK1,PER3,SQSTM1,TRAF4,SNCAIP,IKBKE,KDM4A	57	2119	256	18679	1.96	mf
hsa05166	HTLV-I infection	5.51313e-06	0.00154919	0.00134056	ADCY4,APC2,ATF1,BAX,CDKN2C,CHUK,CRTC1,CRTC2,DVL1,E2F3,EGR1,EGR2,ETS1,FZD5,FZD7,HLA-A,HLA-B,HLA-C,HLA-DMA,HLA-E,HLA-F,HLA-G,ICAM1,IL15,IL2RB,ITGB2,JAK1,JAK3,JUN,KAT2A,KAT5,MAD2L1,MAP3K1,MSX1,NFATC1,NFATC4,NFKB2,PIK3R3,PIK3R5,POLD1,PPP3CA,PPP3CC,RB1,RELB,RRAS,SLC2A1,SMAD3,STAT5B,TCF3,TERT,TGFBR1,TNF,TP53INP1,WNT1,WNT10A,XBP1,XIAP	57	863	258	6997	1.79	kg
GO:0034110	regulation of homotypic cell-cell adhesion	2.0505e-05	0.000483402	0.000384625	ADAM8,BTN2A2,CEBPB,TNFSF13B,RIPK3,CD300A,NLRP3,CCR7,TMIGD2,PIK3R6,CYLD,EFNB1,DMTN,ERBB2,KIAA0922,GATA3,CD274,GSN,HFE,HLA-A,HLA-DMA,HLA-E,HLA-G,HES1,IGFBP2,IL4R,IL10,IL15,JAK3,LGALS1,NRARP,PAK2,IL23A,SERPINE2,LAX1,SIRPG,PRKAR1A,PRKCA,PRKCD,PELI1,PTPN6,CCL5,XCL1,SHB,STAT5B,THY1,XBP1,ZBTB16,NR4A3,ITCH,NCK2,CARD11,TNFSF14,TNFSF9,RIPK2,CD5,CD83,CD44	58	2101	298	18679	1.73	bp
GO:0051348	negative regulation of transferase activity	0.000469387	0.00666664	0.0053044	CDKN1C,CDKN2C,CDKN2D,CEBPA,RGS14,CERS1,DUSP10,CD300A,STK38,PIK3IP1,GADD45A,DUSP6,DUSP7,DVL1,EPHA1,PDCD4,SFN,CRIPAK,TRIB2,GSTP1,APOE,IGF1R,MAD2L1,SMAD7,PAK2,LAX1,CAMK2N1,PRKAR1A,PRKAR2B,PRKCA,PRKCD,PSMD7,PTEN,PTK6,PTPN6,PTPRJ,RANBP2,RB1,RGS2,RGS4,SHB,SMPD1,SORL1,THY1,PRKRIP1,PIF1,CDK5RAP3,SH3BP5L,C2orf40,KLHL22,AJUBA,SOCS1,HYAL2,SOCS3,RGN,CAMK2N2,SH3BP5,MVP	58	2101	333	18679	1.55	bp
GO:0018108	peptidyl-tyrosine phosphorylation	0.000114894	0.00211227	0.00168066	TESK2,SEMA4D,CD300A,CLK1,ADRA2C,SGK223,DMTN,EPHA1,EPHA3,ERBB2,ERCC6,CLCF1,ARL2BP,STAP1,TMEM102,HES1,ICAM1,IGF1R,IL15,ITGB2,JAK1,JAK3,MATK,MAP3K9,MST1R,NTRK1,PAK2,IL23A,ENPP2,GHRL,PPP2R5B,FBXW7,STYK1,PRKCA,PRKCD,PRKCE,MAP2K2,PSEN2,PTK6,PTK7,PTPN6,RAP2B,BCR,RYK,CCL5,STK11,TXK,VEGFB,PDCL3,SH3BP5L,NCK2,STK16,SOCS1,HYAL2,RIPK2,NEURL1,SH3BP5,CD44,MVP	59	2101	323	18679	1.62	bp
GO:0097305	response to alcohol	0.000125387	0.0022573	0.00179605	CDKN2D,KLF2,KAT5,TXNIP,FBXO32,CRHBP,CST3,CYP2E1,DBH,DNMT3B,ABAT,DRD4,EDN1,EGR1,ALAD,ETS1,EZH2,F3,TPCN2,KANK2,GATA3,GRN,GSN,HTR3A,ICAM1,IGFBP2,IL10,IL15,JUP,KCNJ11,NPPC,NTRK1,OPRL1,SDF4,PIM1,PRF1,PRKCE,PTCH1,PTEN,PTGS1,BAX,RORC,CCL5,SLC34A1,SNAI2,AACS,SPARC,STAT5B,TGFBR1,UCN,VDR,CA9,CALM2,CASP8,CASP9,SOCS1,CCNE1,SOCS3,TP53INP1	59	2101	324	18679	1.62	bp
GO:0060589	nucleoside-triphosphatase regulator activity	4.86869e-05	0.00137838	0.00118215	FAM13A,RGS14,TBC1D8,ARAP1,PCP2,IQGAP3,AHSA2,CPEB2,ARHGAP27,ARHGAP26,RAP1GAP2,HMHA1,ARL2BP,ELMOD2,GPSM1,SGSM3,ABR,RACGAP1,GPSM2,JUN,TBC1D10C,ARHGAP4,LLGL2,ATP1B1,OCRL,TBC1D7,PFN2,TBC1D13,RIC8B,TBC1D2,ARHGAP15,PREX1,RALGDS,RGS2,RGS4,RGS12,RGS16,RP2,BCR,DNAJC1,RGS18,RASAL3,TBCD,THY1,TSC1,EVI5,RABEP2,RIN3,AXIN1,TBC1D10A,GARNL3,RGS5,RGS11,RGS9,WASL,ARHGEF1,ARHGAP29,ARHGAP12,ARHGAP25	59	2119	311	18679	1.67	mf
GO:0050678	regulation of epithelial cell proliferation	2.72295e-07	1.07232e-05	8.53203e-06	CDKN1C,FRS2,PDCD10,LRG1,AMICA1,IQGAP3,CTSV,ECM1,ERBB2,ETV4,F3,FGF9,VASH1,PRKD2,IFT172,GATA3,GLUL,SFN,ANG,GRN,HMGB2,ID1,APOE,JUN,ARNT,SMAD3,NRARP,PAX6,EGFL7,GHRL,PGF,PLAU,PLXNB3,AGGF1,FBXW7,PRKCA,IL26,PTCH1,PTEN,RPTOR,PTPRK,PTPRM,BAX,RB1,CCL5,BMPR1A,BMPR2,SNAI2,SPARC,STK11,TGFBR1,VDR,VEGFB,XBP1,PDCL3,NR4A3,FZD7,RUNX3,TNFSF12,RGN	60	2101	274	18679	1.95	bp
GO:0018212	peptidyl-tyrosine modification	7.41713e-05	0.0014815	0.00117878	TESK2,SEMA4D,CD300A,CLK1,ADRA2C,SGK223,DMTN,EPHA1,EPHA3,ERBB2,ERCC6,CLCF1,ARL2BP,STAP1,TMEM102,HES1,ICAM1,IGF1R,IL15,ITGB2,JAK1,JAK3,MATK,MAP3K9,MST1R,NTRK1,PAK2,IL23A,ENPP2,GHRL,PPP2R5B,FBXW7,STYK1,PRKCA,PRKCD,PRKCE,MAP2K2,PSEN2,PTK6,PTK7,PTPN6,RAP2B,BCR,RYK,CCL5,STK11,TXK,VEGFB,PDCL3,SH3BP5L,NCK2,TPST1,STK16,SOCS1,HYAL2,RIPK2,NEURL1,SH3BP5,CD44,MVP	60	2101	325	18679	1.64	bp
GO:0043254	regulation of protein complex assembly	8.11333e-05	0.00157959	0.00125682	WASH1,ARPC1B,ARPC2,TMSB15A,TPPP,TRIOBP,GBP5,CCR7,CHMP4B,JMY,TMC8,CTTN,DMTN,EML2,TRAF3IP1,BBC3,GSN,HCFC1,ICAM1,INSIG1,JUN,ARF6,MAP3K1,SH3GLB1,CRBN,EVL,PFN2,MAGEL2,FBLIM1,PPP2R5B,HJURP,PRKCD,PRKCE,PSEN2,SPIRE1,CTNNBIP1,CHMP1B,TMEM27,PREX1,BAX,PEX5,RALB,RGS2,PINK1,FSCN1,SORL1,SPTB,STX1A,TBCD,TMSB4X,TNF,SUMO1,WIPF1,ATAT1,CAPZA2,ULK1,NCK2,AJUBA,BMF,PIEZO1	60	2101	326	18679	1.64	bp
GO:0046879	hormone secretion	8.01847e-06	0.000211316	0.000168136	MGEA5,CPLX1,CAPN10,C1QTNF3,CRHBP,ADRA2C,ABAT,EDN1,FKBP1B,FOXD1,SIRT3,SEC11A,ARL2BP,RAB11FIP5,GATA3,GDF9,GHRH,GLUL,HFE,ITPR3,KCNJ11,FAM132A,MARCKS,NMB,SIDT2,CDK16,GHRL,RAB8B,PFKFB2,PFKL,PFKM,PPP3CA,SMPD3,CHD7,PRKAR1A,PRKAR2B,PRKCA,PRKCE,TMEM27,PTGS1,NLGN2,RAB1A,CPLX3,CCL5,SLC2A1,AACS,SOX4,SREBF1,STX1A,TMF1,TNF,UCN,VGF,CACNA1A,GPR68,SNAP23,APLN,CACNA2D2,EIF2AK3,RAB11FIP3,C2CD2L	61	2101	309	18679	1.76	bp
GO:0009914	hormone transport	1.64806e-05	0.000403629	0.000321153	MGEA5,CPLX1,CAPN10,C1QTNF3,CRHBP,ADRA2C,ABAT,EDN1,FKBP1B,FOXD1,SIRT3,SEC11A,ARL2BP,RAB11FIP5,GATA3,GDF9,GHRH,GLUL,HFE,ITPR3,KCNJ11,FAM132A,MARCKS,NMB,SIDT2,CDK16,GHRL,RAB8B,PFKFB2,PFKL,PFKM,PPP3CA,SMPD3,CHD7,PRKAR1A,PRKAR2B,PRKCA,PRKCE,TMEM27,PTGS1,NLGN2,RAB1A,CPLX3,CCL5,SLC2A1,AACS,SOX4,SREBF1,STX1A,TMF1,TNF,UCN,VGF,CACNA1A,GPR68,SNAP23,APLN,CACNA2D2,EIF2AK3,RAB11FIP3,C2CD2L	61	2101	316	18679	1.72	bp
GO:0010876	lipid localization	6.24891e-05	0.0012852	0.00102259	ATP9A,ABCA7,ATP8A1,STARD10,SPNS2,CPT1B,ATP8B3,AKR1C1,DRD4,EDN1,ABCA2,SLC10A4,ABCA3,FABP6,ATP11B,OSBP2,ABCA4,LDLRAP1,GDF9,SLC27A6,HILPDA,HEXB,ACACB,ANO9,APOC1,APOC2,APOE,ITGAV,SLC27A1,KCNN4,LRP1,NMB,NTSR1,P2RX4,ENPP1,GHRL,PITPNA,PPARA,LAMTOR1,FBXW7,PRKCD,APOBR,ATP10A,PTCH1,PCTP,SCP2,ABCG4,STRA6,SLCO2A1,SORL1,STAT5B,TMF1,TNF,APOL6,PITPNM3,SOAT2,PLEKHA8,MFSD2A,CYP4F2,APOL1,PITPNM1	61	2101	330	18679	1.64	bp
GO:0010608	posttranscriptional regulation of gene expression	0.000610692	0.00834853	0.00664261	HNRNPA0,WTIP,CPEB2,NACC2,DAPK1,EEF2,ERBB2,CPEB3,FOXO3,ZCCHC11,TDRD7,CARHSP1,PPP1R15A,GDNF,ANG,MKNK2,BRF1,NANOS1,NANOS3,DND1,PAIP2B,SMAD3,NCBP1,CNOT3,PAIP2,TRNAU1AP,RBM38,EIF5A2,CNOT6,EPB41L5,METTL14,RBM3,RGS2,BCL3,RPS6KA2,RPS6KA3,CCL5,DNAJC1,KLHL25,CPEB1,PINK1,CAPRIN2,SOX4,ZFP36L2,TERT,TNF,TNFRSF1B,TSC1,UCN,WT1,CPEB4,NCK2,AJUBA,ENC1,UNK,PRKRA,LIMD1,NEURL1,DTD1,CNOT8,EIF2AK3	61	2101	358	18679	1.51	bp
GO:0030098	lymphocyte differentiation	2.00777e-06	6.5641e-05	5.22281e-05	HDAC5,ADAM8,MPZL2,RIPK3,NLRP3,PGLYRP2,CCR7,CR2,PIK3R6,NFAM1,CYLD,GIMAP1,EGR1,ERBB2,PLCL2,KIAA0922,CLCF1,PATZ1,FUT7,ZNF683,GATA3,HLA-DMA,HLA-G,RBPJ,IL4R,IL10,IL15,INPP5D,JAG2,JAK3,LGALS1,NRARP,NTRK1,LEF1,IL23A,CHD7,PREX1,PTPN6,BAX,RELB,BCL3,RORC,SHB,SOX4,SP3,STAT5B,ZFP36L2,STK11,TCF3,TPD52,TXK,WNT1,XBP1,ZBTB16,FZD5,FZD7,CARD11,RUNX2,TNFSF9,RIPK2,CD83,MAFB	62	2101	303	18679	1.82	bp
GO:0051249	regulation of lymphocyte activation	0.000694039	0.00932245	0.00741752	ADAM8,BTN2A2,CEBPB,TNFSF13B,RIPK3,LYST,CD300A,NLRP3,PGLYRP2,CCR7,TMIGD2,PIK3R6,NFAM1,CYLD,EFNB1,ERBB2,KIAA0922,CLCF1,GATA3,BLOC1S6,CD274,GSN,HFE,HLA-A,HLA-DMA,HLA-E,HLA-G,HES1,IGFBP2,IL4R,IL10,IL15,INPP5D,JAK3,TBC1D10C,LAMP1,LGALS1,NRARP,PAK2,IL23A,LAX1,SIRPG,PRKAR1A,PELI1,PTPN6,CCL5,XCL1,SHB,STAT5B,TCF3,THY1,XBP1,ZBTB16,TNIP2,ITCH,NCK2,CARD11,TNFSF14,TNFSF9,RIPK2,CD5,CD83	62	2101	367	18679	1.5	bp
GO:0051656	establishment of organelle localization	2.36942e-06	7.43097e-05	5.91254e-05	STK25,SPAG5,CPLX1,TMED10,CACFD1,PDCD10,BTBD9,AP3S1,CHMP4B,COPA,COPB1,SYT6,SYT11,SYNE2,SUN2,BLOC1S6,GRN,GPSM2,PACSIN1,KIF5B,KIFC1,LLGL2,LRMP,STX19,MYH10,NUMA1,PAX6,NMD3,NUSAP1,RAB8B,PFN2,PLD2,SEPT5,NLGN3,FNBP1L,WIPI1,SPIRE1,CHMP1B,NLGN2,DENND1A,PVRL2,BBS2,RAB1A,RB1,CPLX3,BLOC1S5,RAB17,PINK1,STX1A,STX3,EZR,NDEL1,DTNBP1,CDC42BPA,SYTL1,SNAP23,WASL,RHOT2,OTOF,SYTL3,SEC24C,CROCC,SNPH	63	2101	311	18679	1.8	bp
GO:0015833	peptide transport	8.58176e-06	0.000225304	0.000179266	MGEA5,CPLX1,CAPN10,NLRP3,C1QTNF3,CRHBP,ADRA2C,CYLD,ABAT,EDN1,FKBP1B,SIRT3,ABCB9,SEC11A,ARL2BP,RAB11FIP5,GHRH,GLUL,HFE,IL10,ITPR3,KCNJ11,FAM132A,MARCKS,SIDT2,CDK16,IL23A,GHRL,RAB8B,PFKFB2,PFKL,PFKM,PPP3CA,SMPD3,CHD7,PRKAR1A,PRKAR2B,PRKCA,PRKCE,TMEM27,NLGN2,RAB1A,CPLX3,BCL3,CCL5,SLC26A6,SLC2A1,AACS,SOX4,SREBF1,STX1A,TNF,UCN,VGF,CACNA1A,GPR68,TNFSF14,APLN,NOL3,CACNA2D2,EIF2AK3,LITAF,C2CD2L	63	2101	323	18679	1.73	bp
GO:0042578	phosphoric ester hydrolase activity	0.000173764	0.00388379	0.00333089	PTPRU,TAB1,DUSP10,CCR1,NUDT16,PPM1N,DUSP6,DUSP7,LPIN1,PLCL2,PPIP5K2,PTPN18,PALD1,PPP2R3B,INPP1,INPP5D,OCRL,PDE2A,PDE4D,CTDSPL2,PDE8A,PDE6B,ENPP1,ENPP2,PFKFB2,PFKFB3,PFKFB4,PLCB2,PLCB3,PLCL1,PLCG1,PLD2,PDP1,PPP1CB,PPP1R3D,PPP3CA,PPP3CC,SMPD3,SMPD4,GPCPD1,INPP5E,NT5M,PTEN,PTPN4,PTPN6,PTPRE,PTPRF,PTPRJ,PTPRK,PTPRM,PTPRN2,SBF1,CCL5,LHPP,MTMR14,LPPR2,LPIN3,SMPD1,TPTE,GDPD3,PPP1R3B,PGAP1,SSH2	63	2119	353	18679	1.57	mf
GO:0006816	calcium ion transport	0.000257245	0.00410821	0.00326875	RAMP1,PKDREJ,MGEA5,CACFD1,SLC25A25,GRIN3B,CATSPER2,CLIC2,CCR1,SLC24A4,C15orf27,CCR7,DIAPH1,DRD4,TPCN2,FKBP1B,PANX1,TSPAN13,BBC3,PACSIN3,HSPA2,ICAM1,ITGAV,ITPR3,JAK3,KCNN4,ATP1B1,NTSR1,OPRL1,P2RX1,P2RX4,PDE2A,PDE4D,PLCG1,TRPM4,PPP3CA,PRKCE,PSEN2,JPH1,JPH2,JPH3,PTPN6,BAX,CCL5,XCL1,SLC8A3,THY1,SUMO1,UCN,VDR,CACNA1A,AHNAK,CALM2,CAMK2B,NOL3,RGN,SMDT1,CACNA2D2,CD19,ORAI3,CACNA2D4,HOMER3,CABP1,KCNE2	64	2101	368	18679	1.55	bp
GO:0005525	GTP binding	0.000301074	0.00650116	0.00557565	ARL4C,TUBB3,SEPT9,GBP5,RHEBL1,ADSSL1,ARL8A,NUDT16,DAPK1,REM2,GIMAP7,GIMAP1,EEF1A2,EEF2,RAB26,DNM3,GBP2,GBP3,GNA11,GNA15,GNAZ,NKIRAS1,OLA1,GUCY2D,RAB37,RAB43,RAB15,ARL4D,ARF5,ARF6,MX2,AK3,RAB14,RASD1,RAB8B,RAB24,SEPT5,GIMAP4,URGCP,HHAT,RAB22A,RAB40C,RAB1A,RAC3,RALB,RAP2A,RAP2B,RIT1,RP2,RRAS,RRAGC,RAB17,RASL11B,TUBA4A,TUBA3C,RNF112,RAB7A,TUBAL3,RND2,RAB34,RHOT2,RAB33A,RAB28,RHOBTB1	64	2119	367	18679	1.54	mf
GO:0010975	regulation of neuron projection development	1.00384e-05	0.000257687	0.000205032	FOXO6,STK25,SEMA4F,SEMA4D,CIT,LZTS1,DVL1,CTTN,EPHA3,EZH2,FKBP1B,CPEB3,TNIK,RAP1GAP2,CRTC1,PLXNB2,NGEF,SS18L1,GATA3,DISC1,GRN,PACSIN1,ID1,APOE,ARF6,LGALS1,LRP1,ATF1,NFATC4,NTRK1,SERPINE2,PLXNB1,NLGN3,PPP2R5B,PPP3CA,PLXNA3,PRKCI,MAP2K2,PTEN,PTK6,PTK7,PREX1,PTPRF,RAP2A,SEMA3F,RAB17,NDRG4,RTN4R,BMPR2,CAPRIN2,CDKL5,STK11,TBX6,THY1,CACNA1A,RND2,NDEL1,CAMK2B,ITM2C,ENC1,SSH2,ARHGEF1,NEURL1,PLXNA4,IST1	65	2101	338	18679	1.71	bp
GO:0042886	amide transport	1.79873e-05	0.000437439	0.000348054	MGEA5,CPLX1,CAPN10,NLRP3,C1QTNF3,CRHBP,ADRA2C,CYLD,ABAT,EDN1,FKBP1B,SIRT3,ABCB9,SEC11A,ARL2BP,RAB11FIP5,GHRH,GLUL,HFE,IL10,ITPR3,KCNJ11,FAM132A,MARCKS,SIDT2,CDK16,IL23A,GHRL,RAB8B,PFKFB2,PFKL,PFKM,PPP3CA,SMPD3,CHD7,PRKAR1A,PRKAR2B,PRKCA,PRKCE,TMEM27,NLGN2,RAB1A,CPLX3,BCL3,CCL5,SLC26A6,SLC2A1,SLC14A1,AACS,SOX4,SREBF1,STX1A,TNF,UCN,VGF,CACNA1A,GPR68,PLEKHA8,TNFSF14,APLN,NOL3,CACNA2D2,EIF2AK3,LITAF,…	65	2101	344	18679	1.68	bp
GO:0044089	positive regulation of cellular component biogenesis	0.000235736	0.00381748	0.00303743	WASH1,ARPC1B,ARPC2,WASF2,TPPP,GBP5,ARAP1,CCR7,JMY,AMOT,EDN1,CTTN,EPHA1,PAN3,BBC3,FHOD1,GSN,ICAM1,ID1,APOE,JUN,AGRN,ARF6,SMAD3,MECP2,MAP3K1,NTRK1,SH3GLB1,EVL,GHRL,PFN2,NLGN3,MAGEL2,EPS8L1,FNBP1L,PPP2R5B,PRKCA,PRKCE,SPIRE1,TMEM27,CNOT6,NLGN2,EPB41L5,PTPRJ,BAX,RALB,RGS2,S100A10,EPS8L2,PINK1,FSCN1,TGFBR1,TNF,TSC1,SUMO1,WIPF1,WNT1,ATAT1,NCK2,AJUBA,WASL,BMF,NEURL1,CLSTN3,PIEZO1	65	2101	374	18679	1.55	bp
GO:0005774	vacuolar membrane	2.22165e-06	5.87256e-05	4.87204e-05	STK11IP,AP1S1,CLCN5,CLN5,SPNS2,MFSD12,ARL8A,DRAM2,HGSNAT,CTNS,ECE1,ABCA2,SLC36A1,TPCN2,ZNRF2,MAN2B2,ABCB9,GABARAPL1,TMEM9,GAA,MFSD8,GNA11,SLC26A11,HLA-DMA,PNPLA7,LAMP1,LRP1,MAN2B1,P2RX4,ATP6V0A4,SIDT2,SH3GLB1,ATP6V1D,ANKFY1,RAB14,ENPP1,SLC35F6,LAMTOR1,WIPI1,WDR41,LMBRD1,PSEN2,TMEM9B,RPTOR,TLDC1,ABCD4,NAPB,TMBIM1,RRAGC,SLC3A1,SLC12A4,RAB7A,AHNAK,PLEKHF1,ITM2C,RILP,ULK1,TMEM175,LAMTOR3,ATG16L2,SCAR…	65	2235	305	18679	1.78	cc
GO:0030031	cell projection assembly	2.64999e-05	0.000604181	0.000480724	WASH1,ARPC2,WASF2,CCDC151,ARAP1,FGD4,CCR7,FGD5,CYLD,EMP1,CTTN,DMTN,ICK,TNIK,CD2AP,TTLL1,DNAH1,DNM3,ARHGEF26,TRAF3IP1,IFT172,STAP1,SH3YL1,STK36,DISC1,TEKT2,ICAM1,INPPL1,AGRN,ARF6,ABLIM1,MYH10,OCRL,ARHGEF4,TBC1D7,ATP6V1D,EVL,DYNC2LI1,PFN2,PLXNB3,PODXL,EPS8L1,FNBP1L,MKS1,PRKCD,BBS2,RAC3,RAP2A,RAB17,EPS8L2,FSCN1,KLF5,TGFBR1,VCL,EZR,WNT1,TMEM231,TCTN2,NCK2,OFD1,AJUBA,SSH2,WASL,RSPH1,NEURL1,CCDC114	66	2101	355	18679	1.65	bp
GO:0050708	regulation of protein secretion	0.000233196	0.00380302	0.00302592	ADAM8,BTN2A2,MGEA5,CAPN10,NLRP3,C1QTNF3,CCR7,ADRA2C,ABAT,DRD4,FKBP1B,NLRP1,EXPH5,SIRT3,SEC11A,ARL2BP,PANX1,RAB11FIP5,GATA3,RABGEF1,GLUL,ANG,CD274,HLA-E,IL4R,IL10,ITPR3,KCNJ11,KCNN4,FAM132A,LLGL2,MARCKS,SIDT2,CDK16,GHRL,PFKFB2,PFKL,PFKM,PIK3C3,PPP3CA,SRGN,PRKAR1A,PRKAR2B,PRKCA,IL26,PRKCE,MAPK11,TMEM27,NLGN2,CCL5,DNAJC1,SLC2A1,AACS,SOX4,SREBF1,STX1A,TNF,EZR,XBP1,CACNA1A,GPR68,SOCS1,HYAL2,CACNA2D2,R…	66	2101	381	18679	1.54	bp
GO:0031252	cell leading edge	5.42359e-05	0.000955757	0.000792923	ARPC2,WASF2,APC2,ABCA7,FERMT2,CIT,KLHL2,FGD4,JMY,FGD5,AMOT,DIAPH1,CTTN,AAK1,PALLD,PLXND1,MAPK8IP3,SYNE2,CD2AP,GABARAPL1,ARHGEF26,SH3YL1,GSN,PACSIN1,INPPL1,ITGAV,KCNJ11,ARF6,ABLIM1,MYH10,ARHGEF4,EVL,PLCG1,PODXL,EPS8L1,CDC42BPG,PRKCI,INPP5E,RAB22A,PTK6,EPB41L5,ALS2,PTPRJ,PTPRK,PTPRM,RAC3,S100A6,MYO1G,MTMR14,EPS8L2,FSCN1,CDKL5,STX3,ACTG2,TSC1,EZR,WIPF1,NDEL1,SPRY4,CDC42BPA,AJUBA,DGKZ,ACTN1,WASL,PSTP…	66	2235	342	18679	1.61	cc
GO:0032561	guanyl ribonucleotide binding	0.00042864	0.00853262	0.00731791	ARL4C,TUBB3,SEPT9,GBP5,RHEBL1,ADSSL1,ARL8A,NUDT16,DAPK1,REM2,GIMAP7,GIMAP1,EEF1A2,EEF2,RAB26,DNM3,GBP2,GBP3,GNA11,GNA15,GNAZ,NKIRAS1,OLA1,GUCY2D,RAB37,RAB43,TMEM173,RAB15,ARL4D,ARF5,ARF6,MX2,AK3,PDE2A,RAB14,RASD1,RAB8B,RAB24,SEPT5,GIMAP4,URGCP,HHAT,RAB22A,RAB40C,RAB1A,RAC3,RALB,RAP2A,RAP2B,RIT1,RP2,RRAS,RRAGC,RAB17,RASL11B,TUBA4A,TUBA3C,RNF112,RAB7A,TUBAL3,RND2,RAB34,RHOT2,RAB33A,RAB28,RHOBTB1	66	2119	386	18679	1.51	mf
GO:0019001	guanyl nucleotide binding	0.000460781	0.0090313	0.0077456	ARL4C,TUBB3,SEPT9,GBP5,RHEBL1,ADSSL1,ARL8A,NUDT16,DAPK1,REM2,GIMAP7,GIMAP1,EEF1A2,EEF2,RAB26,DNM3,GBP2,GBP3,GNA11,GNA15,GNAZ,NKIRAS1,OLA1,GUCY2D,RAB37,RAB43,TMEM173,RAB15,ARL4D,ARF5,ARF6,MX2,AK3,PDE2A,RAB14,RASD1,RAB8B,RAB24,SEPT5,GIMAP4,URGCP,HHAT,RAB22A,RAB40C,RAB1A,RAC3,RALB,RAP2A,RAP2B,RIT1,RP2,RRAS,RRAGC,RAB17,RASL11B,TUBA4A,TUBA3C,RNF112,RAB7A,TUBAL3,RND2,RAB34,RHOT2,RAB33A,RAB28,RHOBTB1	66	2119	387	18679	1.5	mf
GO:0022407	regulation of cell-cell adhesion	5.41322e-05	0.00113351	0.000901888	ADAM8,BTN2A2,CEBPB,SPINT2,TNFSF13B,RIPK3,CD300A,NLRP3,CCR7,TMIGD2,PIK3R6,CYLD,EFNB1,DMTN,ERBB2,KIAA0922,GATA3,CD274,GSN,HFE,HLA-A,HLA-DMA,HLA-E,HLA-G,HES1,IGFBP2,IL4R,IL10,IL15,JAK3,LGALS1,SMAD7,NRARP,PAK2,LEF1,IL23A,SERPINE2,PODXL,LAX1,SIRPG,PRKAR1A,PRKCA,PRKCD,PELI1,EPB41L5,PTPN6,CCL5,XCL1,SHB,SNAI2,STAT5B,THY1,TNF,WNT1,XBP1,ZBTB16,NR4A3,ITCH,NCK2,CARD11,TNFSF14,TNFSF9,RIPK2,CD5,CD83,CD44,PIEZO1	67	2101	370	18679	1.61	bp
GO:0050673	epithelial cell proliferation	7.06881e-07	2.47444e-05	1.96882e-05	CDKN1C,CEBPB,FRS2,PDCD10,CHUK,LRG1,AMICA1,IQGAP3,CTSV,ECM1,ERBB2,ERN1,ETV4,F3,FGF9,VASH1,PRKD2,IFT172,GATA3,GLUL,SFN,ANG,GRN,HMGB2,ID1,APOE,JUN,KRT2,ARNT,SMAD3,NRARP,PAX6,SIDT2,EGFL7,GHRL,PGF,PLAU,PLXNB3,AGGF1,FBXW7,PRKCA,IL26,MAP2K2,PTCH1,PTEN,RPTOR,PTPRK,PTPRM,BAX,RB1,BCL2L2,CCL5,BMPR1A,BMPR2,SNAI2,SPARC,STK11,TGFBR1,TNF,VDR,VEGFB,XBP1,PDCL3,NR4A3,FZD7,RUNX3,TNFSF12,RGN	68	2101	333	18679	1.82	bp
GO:0045785	positive regulation of cell adhesion	1.2949e-05	0.000326363	0.000259675	ADAM8,ARPC2,TNFSF13B,TRIOBP,NLRP3,CCR7,TMIGD2,PIK3R6,EFNB1,DMTN,EPHA1,ERBB2,FBLN2,PRKD2,GATA3,DISC1,TMEM102,CD274,HLA-A,HLA-DMA,HLA-E,HLA-G,HES1,IGFBP2,IL4R,IL15,ITGAV,JAK3,LGALS1,SMAD3,SMAD7,NINJ1,PAK2,LEF1,IL23A,PODXL,SIRPG,PRKCA,PRKCE,PREX1,EPB41L5,PTPN6,PTPRJ,RAC3,PLEKHA2,S100A10,CCL5,XCL1,SHB,STAT5B,STX3,THY1,TNF,TSC1,XBP1,ZBTB16,NR4A3,NCK2,CARD11,SKAP1,TNFSF14,TNFSF9,RIPK2,CD5,CYTH3,CD83,CD…	68	2101	361	18679	1.67	bp
GO:0009896	positive regulation of catabolic process	7.42631e-06	0.000198733	0.000158124	ADAM8,APC2,CEBPA,PLK3,ASB9,SH3D19,DVL1,CPEB3,FOXO1,ATG4B,SNX33,GGA1,DISC1,NSMCE2,TRIB2,MYLIP,PACSIN3,HK2,DNAJB2,NANOS1,NANOS3,APOC2,APOE,ARNT,SMAD7,ATXN3,OAZ2,FURIN,SH3GLB1,WAC,PPARA,RNF125,FBXW7,PRKCD,PRKCE,ZC3HAV1,PSMD7,PTEN,BARD1,BAX,TP53INP2,RALB,RB1,SCOC,ECSCR,PINK1,BNIP3,SORL1,ZFP36L2,TNF,TNFRSF1B,SUMO1,EZR,XBP1,RAB7A,PLEKHF1,LPCAT1,AXIN1,RILP,ITCH,ULK1,TNFSF12,SQSTM1,RGN,CNOT8,TP53INP1,TME…	69	2101	362	18679	1.69	bp
GO:0006887	exocytosis	3.24309e-05	0.000713583	0.000567771	WASH1,ABCC4,PKDREJ,CPLX1,TMED10,CD300A,CCR1,CRHBP,SYT6,A2M,DMTN,FIGF,HABP4,EXPH5,SYT11,RAB26,RAB11FIP5,BLOC1S6,RABGEF1,ABR,RAB37,IL4R,RAB15,LAMP1,LLGL2,STX19,MYO1F,MYH10,P2RX1,SDF4,CDK16,RAB8B,PFN2,PLD2,SEPT5,PCSK4,SMPD3,SRGN,TRIM36,TMEM27,RALB,CPLX3,BCR,CCL5,MYO1G,LIN7B,SPARC,STX1A,STX3,TMSB4X,TUBA4A,VCL,VEGFB,LAT2,CACNA1A,RAB7A,NR4A3,CALM2,PRAM1,SYTL1,ACTN1,SNAP23,SCRN2,EXOC3L4,OTOF,SYTL3,SNPH,…	69	2101	378	18679	1.62	bp
GO:0009267	cellular response to starvation	1.00755e-05	0.000257687	0.000205032	OPTN,LZTS1,CHMP4B,CTSK,CTSV,CTTN,STOM,ERN1,FOXO1,ATG4B,GABARAPL1,PRKD2,AOC1,KAT2A,GLUL,ZDHHC8,HFE,ANXA5,HK2,KRT73,NRBP2,JUN,ATP1B1,SLC35B3,SH3GLB1,WAC,PDK1,ASB2,PIK3C3,LAMTOR1,WIPI1,ATG2B,LARP1B,FBXW7,MBD5,WDR45B,RPTOR,QSOX1,TP53INP2,RAB1A,RALB,SCOC,RRAGC,MTMR14,PINK1,SLC2A1,BMPR2,SREBF1,STAT2,XBP1,FZD5,RAB7A,ITPKC,CPEB4,DPF3,CAPS,OBSCN,ULK1,ATG4C,AKR1C3,LAMTOR3,SQSTM1,ATG16L2,DAPL1,RAB33A,TP53IN…	70	2101	372	18679	1.67	bp
GO:0045088	regulation of innate immune response	9.55309e-05	0.00181902	0.00144733	TANK,ADAM8,TAB1,RIPK3,DUSP10,CHUK,PGLYRP2,GBP5,PIK3R6,CTSK,CTSL,CYLD,DUSP6,DUSP7,A2M,TAB2,HLA-A,HLA-B,HLA-E,HSPA1B,XIAP,TMEM173,IFNAR2,IFNGR2,ITGB2,ITPR3,JAK1,JUN,LAMP1,MEF2A,MAP3K1,MYO1F,ATF1,NFATC1,NFKB2,PAK2,CLEC4A,SERPINB9,PIK3C3,PPP3CA,PRKCD,PRKCE,MAPK11,ZC3HAV1,PSMD7,PELI1,PTPN6,PVRL2,RELB,RPS6KA2,RPS6KA3,CCL5,STAT2,STAT5B,HSP90B1,TXK,SUMO1,DHX58,TNIP2,CALM2,ITCH,CASP8,NLRC5,CARD11,SOCS1,RI…	70	2101	398	18679	1.56	bp
GO:1902532	negative regulation of intracellular signal transduction	8.09319e-05	0.00157959	0.00125682	OPTN,CDKN2D,RGS14,DUSP10,CD300A,STK38,PIK3IP1,NLRP3,C1QTNF3,RFFL,WTIP,CYLD,DUSP6,DUSP7,FOXO1,MGRN1,SIRT3,PDCD4,RABGEF1,RNF149,GSTP1,APOE,IGF1R,IL10,TBC1D10C,MMP9,MUC1,RRM2B,TBC1D7,HDAC7,SERPINE2,PLAUR,LAX1,PRKCA,LMBRD1,PRKCD,PTEN,NDRG2,PTPN6,PTPRJ,BCL2L2,RGS2,RGS4,RASAL3,PINK1,SNAI2,SMPD1,SORL1,TNFAIP1,TSC1,EZR,XBP1,DHX58,CDK5RAP3,SPRY4,ITCH,CASP8,C9orf89,AJUBA,DGKZ,SOCS1,HYAL2,RIPK1,TNFSF14,HDAC…	71	2101	403	18679	1.57	bp
GO:0016311	dephosphorylation	0.000312591	0.00483929	0.00385044	PTPRU,TAB1,SEMA4D,RIPK3,DUSP10,CD300A,LMTK3,PPP1R27,NUDT16,PPM1N,DLG3,DUSP6,DUSP7,FKBP1B,LPIN1,PPIP5K2,SMG6,PPP1R15A,PTPN18,DAPP1,PALD1,PPP2R3B,INPP1,INPP5D,INPPL1,SMAD3,OCRL,CTDSPL2,PFKFB2,PFKFB3,PFKFB4,PDP1,PPP1CB,PPP1R3D,RPRD1A,PPP2R5B,PPP3CA,PPP3CC,PRKCD,INPP5E,NT5M,PTEN,CAMSAP3,PTPN4,PTPN6,PTPRE,PTPRF,PTPRJ,PTPRK,PTPRM,PTPRN2,SBF1,LHPP,MTMR14,LPPR2,LPIN3,PINK1,SMPD1,TNF,TPTE,HSP90B1,TSC1,PPP…	71	2101	421	18679	1.5	bp
GO:0070838	divalent metal ion transport	0.000137894	0.00244435	0.00194488	RAMP1,PKDREJ,MGEA5,CACFD1,SLC25A25,GRIN3B,CATSPER2,CLIC2,CCR1,SLC24A4,C15orf27,CCR7,NIPA1,DIAPH1,DRD4,TPCN2,FKBP1B,PANX1,CNNM4,TSPAN13,BBC3,PACSIN3,HFE,HSPA2,ICAM1,ITGAV,ITPR3,JAK3,KCNN4,ATP1B1,NTSR1,OPRL1,P2RX1,P2RX4,PDE2A,PDE4D,PLCG1,TRPM4,PPP3CA,PRKCE,PSEN2,JPH1,JPH2,SLC39A10,JPH3,PTPN6,BAX,CCL5,XCL1,SLC39A8,SLC8A3,THY1,SUMO1,UCN,VDR,CACNA1A,AHNAK,SLC39A7,CALM2,CAMK2B,MAGT1,NOL3,RGN,SLC39A13,S…	72	2101	417	18679	1.54	bp
GO:0002694	regulation of leukocyte activation	0.000185711	0.00310909	0.00247378	TSPAN32,ADAM8,BTN2A2,CEBPB,TNFSF13B,RIPK3,LYST,CD300A,NLRP3,PGLYRP2,CCR7,TMIGD2,PIK3R6,NFAM1,CYLD,EFNB1,ERBB2,KIAA0922,CLCF1,STAP1,GATA3,BLOC1S6,RABGEF1,ABR,CD274,GSN,HFE,HLA-A,HLA-DMA,HLA-E,HLA-G,HES1,IGFBP2,IL4R,IL10,IL15,INPP5D,JAK3,TBC1D10C,LAMP1,LGALS1,NRARP,PAK2,IL23A,LAX1,SIRPG,PRKAR1A,PELI1,PTPN6,PTPRE,PVRL2,BCR,CCL5,XCL1,SHB,STAT5B,TCF3,THY1,XBP1,ZBTB16,TNIP2,NR4A3,ITCH,PRAM1,NCK2,CARD11…	72	2101	421	18679	1.52	bp
GO:0010008	endosome membrane	6.15056e-05	0.00101612	0.000843004	WASH1,ATP9A,PLIN3,ABCA7,NDRG1,TAB1,MARCH3,RFFL,CLCN5,ANTXR2,ARL8A,CHMP4B,CD300LG,VPS37D,DIO3,ECE1,ABCA2,EPS15,ERBB2,TPCN2,ZNRF2,TAB2,ATP11B,TMEM9,SUN2,RAB11FIP5,GGA1,SLC9A9,HLA-A,HLA-B,HLA-C,HLA-DMA,HLA-E,HLA-F,HLA-G,RAB15,ARF6,LAMP1,NCF4,NTRK1,OCRL,ATP6V0A4,ANKFY1,RAB14,LAMTOR1,WIPI1,SCYL2,TMEM9B,CHMP1B,RAB22A,RAB40C,RAP2A,RAP2B,TMBIM1,RAB17,SH3GL3,FZD5,RAB7A,PLEKHF1,KREMEN2,RILP,DTNBP1,RAB11FIP…	72	2235	383	18679	1.57	cc
GO:0098552	side of membrane	0.00059016	0.00754834	0.00626231	FERMT2,CHUK,ANTXR2,CCR1,CCR7,CHMP4B,CR2,RTN4RL1,CTSV,CYLD,AMOT,DLG4,ECE1,F3,LDLRAP1,GNA11,GNA15,GNAZ,CD274,RACGAP1,HFE,ANXA5,HLA-A,HLA-B,HLA-C,HLA-E,HLA-F,HLA-G,ICAM1,FASLG,IL2RB,ITGAV,JAK1,JAK3,JUP,LAMP1,MATK,MFGE8,NTSR1,P2RX1,CDK16,CD244,SERPINE2,SPA17,STYK1,MAP2K2,PTEN,PTK6,PTPN4,RGS2,S100A6,CXCR5,RASAL3,BMPR1A,SPTB,THY1,TNF,TRAF5,TXK,EZR,HYAL2,RGS11,RGS9,CD5,CYTH3,CYTH1,CD19,CD83,CABP1,CD44,C…	72	2235	412	18679	1.46	cc
GO:2001233	regulation of apoptotic signaling pathway	3.04953e-06	9.31114e-05	7.40852e-05	FEM1B,CDKN2D,RIPK3,RFFL,NACC2,TMC8,CTH,CX3CR1,CYLD,DAPK1,DBH,DFNA5,CTTN,FAM162A,GDNF,BBC3,SFN,TMEM102,GSN,GSTP1,HMGB2,APAF1,HSPA1B,ICAM1,NANOS3,FASLG,ITGAV,SMAD3,MMP9,MSX1,MUC1,NFATC4,NMT1,RRM2B,PAK2,ACSL5,PLAUR,SLC35F6,FBXW7,PPP3CC,STRADB,PRKCD,PSEN2,PTEN,BIRC6,BAX,BCL2L2,MOAP1,TMBIM1,PDIA2,PINK1,SNAI2,BNIP3,TERT,TGFBR1,TNF,TRAF1,XBP1,PLEKHF1,CAMK2B,ITM2C,CASP8,NCK2,PRKRA,RUNX3,HYAL2,RIPK1,TNFSF…	73	2101	380	18679	1.71	bp
GO:0042594	response to starvation	3.26784e-05	0.000716753	0.000570294	OPTN,FSTL1,LZTS1,ADSSL1,CHMP4B,CTSK,CTSV,CTTN,STOM,ERN1,FOXO1,ATG4B,GABARAPL1,PRKD2,AOC1,KAT2A,GLUL,ZDHHC8,HFE,ANXA5,HK2,KRT73,NRBP2,JUN,ATP1B1,SLC35B3,SH3GLB1,WAC,PDK1,ASB2,PIK3C3,LAMTOR1,WIPI1,ATG2B,LARP1B,FBXW7,MBD5,WDR45B,RPTOR,QSOX1,TP53INP2,RAB1A,RALB,SCOC,RRAGC,MTMR14,PINK1,SLC2A1,BMPR2,AACS,SREBF1,STAT2,XBP1,FZD5,RAB7A,ITPKC,CPEB4,DPF3,CAPS,OBSCN,ULK1,ATG4C,AKR1C3,LAMTOR3,SQSTM1,ATG16L2,D…	73	2101	406	18679	1.6	bp
GO:0072511	divalent inorganic cation transport	0.000100566	0.00188384	0.0014989	RAMP1,PKDREJ,MGEA5,CACFD1,SLC25A25,GRIN3B,CATSPER2,CLIC2,CCR1,SLC24A4,C15orf27,CCR7,NIPA1,DIAPH1,DRD4,TPCN2,FKBP1B,PANX1,CNNM4,TSPAN13,BBC3,PACSIN3,HFE,HSPA2,ICAM1,ITGAV,ITPR3,JAK3,KCNN4,ATP1B1,NTSR1,OPRL1,P2RX1,P2RX4,PDE2A,PDE4D,PLCG1,TRPM4,PPP3CA,PRKCE,PSEN2,JPH1,JPH2,SLC39A10,JPH3,PTPN6,BAX,CCL5,XCL1,SLC39A8,SLC8A3,TCN2,THY1,SUMO1,UCN,VDR,CACNA1A,AHNAK,SLC39A7,CALM2,CAMK2B,MAGT1,NOL3,RGN,SLC39…	73	2101	420	18679	1.55	bp
GO:0006914	autophagy	4.17923e-05	0.000895585	0.000712583	OPTN,LZTS1,DRAM2,CHMP4B,FUNDC1,CTSK,DAPK1,CTTN,STOM,ERN1,FOXO1,ATG4B,GABARAPL1,PRKD2,KAT2A,GOLGA2,ZDHHC8,ANXA5,HK2,KRT73,NRBP2,LAMP1,ATP1B1,CISD2,SLC35B3,SH3GLB1,WAC,PDK1,ASB2,PIK3C3,RAB24,FNBP1L,RASIP1,LAMTOR1,WIPI1,ATG2B,LARP1B,FBXW7,MBD5,WDR45B,RPTOR,QSOX1,TP53INP2,RAB1A,RALB,SCOC,RRAGC,MTMR14,PINK1,BNIP3,SREBF1,STAT2,STK11,XBP1,FZD5,RAB7A,PLEKHF1,ITPKC,DPF3,CAPS,OBSCN,ULK1,ATG4C,LAMTOR3,SQSTM…	74	2101	416	18679	1.58	bp
GO:0003779	actin binding	3.8589e-06	0.000132871	0.000113955	WASH1,ARPC1B,ARPC2,WASF2,CFL2,TMSB15A,TRIOBP,KLHL2,FGD4,ADSSL1,MISP,CNN1,JMY,DIAPH1,EPB41L1,EPB41L2,DMTN,COBLL1,PALLD,SYNE2,COTL1,PANX1,FRG1,BLOC1S6,KLHL20,ANG,FHOD1,GSN,KLHL17,INPPL1,ABLIM1,LSP1,MARCKS,MYO1F,MYH10,KLHL5,MYO15A,EVL,PFN2,EPS8L1,PRKCE,SPIRE1,MKL2,RP2,MYO1G,MICAL1,EPS8L2,SMTN,FSCN1,SPTB,TAGLN,TMSB4X,TNNC2,TNNC1,TNNT3,TPM2,VCL,EZR,WIPF1,CORO2A,CORO7,MICALL2,CAMK2B,CAPZA2,MYO18B,TNS4,…	74	2119	386	18679	1.69	mf
GO:0001933	negative regulation of protein phosphorylation	2.41653e-08	1.31881e-06	1.04933e-06	CDKN1C,CDKN2C,CDKN2D,CEBPA,SEMA4D,RGS14,DUSP10,CD300A,STK38,GADD45A,DUSP6,DUSP7,DVL1,DMTN,EPHA1,FOXO1,SIRT3,PPP1R15A,TRAF3IP1,PDCD4,RABGEF1,SFN,RNF149,CRIPAK,TRIB2,GSTP1,APOE,IGF1R,JUN,TBC1D10C,SMAD3,SMAD7,PAK2,PAX6,PDE4D,ENPP1,LAX1,CAMK2N1,PRKAR1A,PRKAR2B,PRKCA,PRKCD,PSEN2,PTEN,NDRG2,PTK6,PTPN6,PTPRJ,BAX,RB1,RGS2,RGS4,SHB,PINK1,SMPD1,SORL1,THY1,EZR,PRKRIP1,CDK5RAP3,CALM2,SH3BP5L,SPRY4,ITCH,NCK2,…	75	2101	350	18679	1.91	bp
GO:0071900	regulation of protein serine/threonine kinase activity	6.69981e-05	0.00137247	0.00109202	ADAM8,CDKN1C,CDKN2C,CDKN2D,TAB1,CEBPA,RGS14,FRS2,COPS8,DUSP10,PDCD10,CD300A,STK38,IQGAP3,PIK3R6,ADRA2C,GADD45A,DRD4,DUSP6,DUSP7,EDN1,ERBB2,ERCC6,ERN1,EZH2,TAB2,MAPK8IP3,PIK3R5,FPR1,MAGI3,PDCD4,SFN,TRIB2,GSTP1,CARD10,SERTAD1,HSPA2,APOE,SLC27A1,MDFI,MAP3K1,MAP3K9,MST1R,GHRL,ZAK,PIM1,LAX1,PRKAR1A,PRKAR2B,PRKCA,PRKCD,MAPK11,MAP2K2,PTEN,RPTOR,ALS2,PTPN6,PTPRJ,RALB,RGS2,RGS4,SMPD1,SORL1,TNF,FZD5,CDK5RA…	75	2101	429	18679	1.55	bp
GO:0051640	organelle localization	3.63379e-06	0.000107827	8.57941e-05	STK25,SPAG5,CPLX1,TMED10,CACFD1,PDCD10,CD300A,BTBD9,AP3S1,CHMP4B,COPA,COPB1,SYT6,SYT11,SYNE2,SUN2,BLOC1S6,KAT2A,RABGEF1,GRN,GPSM2,PACSIN1,IL4R,KIF5B,KIFC1,LLGL2,LRMP,STX19,MEF2A,MYH10,NUMA1,PAX6,NMD3,NUSAP1,ANKFY1,RAB8B,PFN2,PLD2,SEPT5,NLGN3,FNBP1L,LAMTOR1,WIPI1,SPIRE1,CHMP1B,PTEN,NLGN2,DENND1A,SLC4A5,PVRL2,BBS2,RAB1A,RB1,CPLX3,BLOC1S5,RAB17,PINK1,STK11,STX1A,STX3,EZR,LAT2,NR4A3,NDEL1,RAB34,DTNBP…	77	2101	409	18679	1.67	bp
GO:0097285	cell-type specific apoptotic process	1.81121e-05	0.000438933	0.000349243	ADAM8,OPTN,CFDP1,CEBPB,RIPK3,CAPN10,CCR7,CTSL,TSC22D3,EDN1,EGR1,HIPK1,NLRP1,FOXO3,TRIM2,CLCF1,GATA3,FAM162A,GDNF,BBC3,PDCD4,GPI,NR3C1,GSN,KCNIP3,APAF1,HOXA13,ICAM1,NRBP2,APOE,IGF1R,FASLG,IL10,JAG2,JAK3,JUN,AGRN,ARF6,LRP1,MECP2,MSX1,NCF2,NTRK1,IER3IP1,ANGPTL4,LEF1,FBXW7,PRKCA,PRKCD,PRKCI,PTEN,BAX,RB1,RORC,RPS6KA2,CCL5,ECSCR,PINK1,BMPR2,BNIP3,BTG1,TNF,VEGFB,XBP1,CACNA1A,TNIP2,NR4A3,CPEB4,COL18A1,CA…	77	2101	427	18679	1.6	bp
GO:0050865	regulation of cell activation	0.000128573	0.00230269	0.00183216	TSPAN32,ADAM8,BTN2A2,CEBPB,TNFSF13B,RIPK3,LYST,CD300A,NLRP3,PGLYRP2,CCR7,TMIGD2,PIK3R6,NFAM1,CYLD,EFNB1,DMTN,ERBB2,KIAA0922,CLCF1,STAP1,GATA3,BLOC1S6,RABGEF1,ABR,CD274,GSN,HFE,HLA-A,HLA-DMA,HLA-E,HLA-G,HES1,APOE,IGFBP2,IL4R,IL10,IL15,INPP5D,JAK3,TBC1D10C,LAMP1,LGALS1,NRARP,PAK2,IL23A,SERPINE2,LAX1,SIRPG,PRKAR1A,PRKCA,PRKCD,PELI1,PTPN6,PTPRE,PVRL2,BCR,CCL5,XCL1,SHB,STAT5B,TCF3,THY1,XBP1,ZBTB16,TNI…	77	2101	452	18679	1.51	bp
GO:0044440	endosomal part	2.54111e-05	0.000503775	0.000417945	WASH1,ATP9A,PLIN3,ABCA7,NDRG1,TAB1,MARCH3,RFFL,CLCN5,ANTXR2,ARL8A,CHMP4B,CD300LG,CTSK,CTSL,VPS37D,DIO3,ECE1,ABCA2,EPS15,ERBB2,TPCN2,ZNRF2,TAB2,ATP11B,TMEM9,SUN2,RAB11FIP5,GGA1,SLC9A9,HLA-A,HLA-B,HLA-C,HLA-DMA,HLA-E,HLA-F,HLA-G,RAB15,ARF6,LAMP1,NCF4,NTRK1,OCRL,ATP6V0A4,ANKFY1,RAB14,LAMTOR1,WIPI1,PRF1,SCYL2,TMEM9B,CHMP1B,RAB22A,RAB40C,RAP2A,RAP2B,TMBIM1,RRAGC,RAB17,SH3GL3,TRAPPC10,FZD5,RAB7A,PLEKHF…	77	2235	406	18679	1.59	cc
GO:0022604	regulation of cell morphogenesis	0.00046054	0.00656791	0.00522584	ARPC2,CFDP1,STK25,SEMA4F,SEMA4D,FERMT2,TRIOBP,CIT,LZTS1,CCDC151,ARAP1,FGD4,WTIP,DACT3,GLIPR2,FGD5,SH3D19,CYLD,DIAPH1,CTTN,DMTN,EPHA3,EZH2,TNIK,POFUT2,PLXNB2,NGEF,BAMBI,SS18L1,GDNF,DISC1,HEXB,ICAM1,ID1,APOE,ITGB2,SMAD3,SMAD7,MFI2,MYH10,NFATC4,LEF1,TBC1D7,ENPP2,PLXNB1,NLGN3,FBLIM1,PPP3CA,PLXNA3,ARHGAP15,MAP2K2,ATP10A,PTEN,PREX1,EPB41L5,RAC3,RAP2A,S100A10,SEMA3F,RTN4R,BMPR2,CAPRIN2,SPARC,CDKL5,STK11…	78	2101	478	18679	1.45	bp
GO:0031669	cellular response to nutrient levels	1.44496e-06	4.83816e-05	3.84954e-05	OPTN,LZTS1,CHMP4B,CTSK,CTSV,CTTN,STOM,ERN1,FOXO1,ATG4B,GABARAPL1,PRKD2,KANK2,AOC1,KAT2A,GLUL,ZDHHC8,HFE,ANXA5,HK2,KRT73,ICAM1,NRBP2,IL15,JUN,LTC4S,ATP1B1,SLC35B3,SH3GLB1,WAC,PDK1,ASB2,PIK3C3,PIM1,LAMTOR1,WIPI1,ATG2B,LARP1B,FBXW7,MBD5,WDR45B,RPTOR,QSOX1,TP53INP2,RAB1A,RALB,SCOC,CCL5,RRAGC,MTMR14,PINK1,SLC2A1,BMPR2,SNAI2,SREBF1,STAT2,VDR,XBP1,FZD5,RAB7A,ITPKC,CPEB4,DPF3,CAPS,OBSCN,ULK1,ATG4C,AKR1C3…	79	2101	413	18679	1.7	bp
GO:0009314	response to radiation	0.000189719	0.00316854	0.00252108	CDKN2D,KAT5,RAD51AP1,RGS14,CERS1,DMC1,RDH13,PCP2,PLK3,CTNS,SIK1,PLB1,DBH,AKR1C1,GADD45A,DNMT3B,DRD4,EGR1,ERCC6,ALAD,GPC2,CRTC1,ABCA4,GATA3,GNA11,GPC1,GUCY2D,H2AFX,HSPG2,ICAM1,APOC2,APOE,JUN,AGRN,KCNJ10,RGS9BP,LRP1,MC1R,MECP2,NFATC4,NMT1,NTRK1,F11R,SDF4,PDE6B,ZAK,SERPINE2,POLD1,POLG,POLH,NLGN3,PPP1CB,FBXW7,PRKCA,PTPRK,BAX,BCL3,RRM1,SAG,ATXN1,STRA6,NDRG4,SNAI2,STK11,USP1,XRCC4,CALM2,FAM175A,CASP9,R…	79	2101	472	18679	1.49	bp
GO:0010817	regulation of hormone levels	0.000284855	0.00448712	0.00357023	MGEA5,CPLX1,CAPN10,C1QTNF3,CRHBP,ADRA2C,CTSZ,AKR1C1,DIO3,ABAT,ECE1,EDN1,FKBP1B,FOXD1,SIRT3,SEC11A,ARL2BP,RAB11FIP5,GATA3,GDF9,GHRH,GLUL,NR3C1,HFE,SOX8,IGF1R,ITPR3,KCNJ11,FAM132A,ARNT,MARCKS,NMB,FURIN,SIDT2,CDK16,GHRL,RAB8B,PFKFB2,PFKL,PFKM,RETSAT,PPP3CA,SMPD3,CHD7,PRKAR1A,PRKAR2B,PRKCA,PRKCE,TMEM27,PTGS1,NLGN2,RAB1A,CPLX3,SAFB,SCP2,CCL5,STRA6,SLC2A1,AACS,SOX4,SRD5A1,SREBF1,STAT5B,STX1A,TMF1,TNF,U…	79	2101	478	18679	1.47	bp
GO:0004674	protein serine/threonine kinase activity	1.4808e-05	0.000428758	0.000367719	SPEG,TESK2,STK25,RIPK3,CIT,STK38,CHUK,LMTK3,CLK1,PLK3,PNCK,SIK1,ADRBK2,DAPK1,HIPK1,ERN1,AAK1,ICK,MAST1,TNIK,CDK19,SIK2,SIK3,SGK3,PRKD3,PRKD2,STK36,MKNK2,PKN3,MAST4,SBK1,LTBP1,MAP3K1,MAP3K9,NEK3,PAK2,CDK16,CDK17,PDK3,NLK,ZAK,PIM1,CDC42BPG,PRKCA,PRKCD,PRKCE,PRKCI,MAPK11,MAP2K2,MARK4,BCR,RPS6KA2,RPS6KA3,MAPK12,PINK1,BMPR1A,BMPR2,CDKL5,STK10,STK11,TGFBR1,CDK11A,CAMK2B,TSSK3,OBSCN,ULK1,CAMKK1,BRSK1,CD…	79	2119	435	18679	1.6	mf
GO:0008047	enzyme activator activity	5.0123e-05	0.00138819	0.00119057	LRCOL1,FAM13A,TAB1,RGS14,FRS2,TBC1D8,ARAP1,IQGAP3,AHSA2,ARHGAP27,ERCC6,NLRP1,ARHGAP26,RAP1GAP2,HMHA1,SEC14L2,PPP1R15A,ELMOD2,SGSM3,ABR,RACGAP1,APAF1,HSPB2,APOC1,APOC2,APOE,JUN,TBC1D10C,ARHGAP4,LLGL2,LTC4S,MGST2,NCF4,ATP1B1,OCRL,PAK2,PCOLCE,TBC1D7,GHRL,TBC1D13,RIC8B,TBC1D2,PRKCD,PRKCE,ARHGAP15,MAP2K2,PREX1,ALS2,RGS2,RGS4,RGS12,RGS16,RP2,BCR,CCL5,DNAJC1,RGS18,RASAL3,PINK1,STK11,TBCD,THY1,EVI5,RABEP…	79	2119	450	18679	1.55	mf
GO:0001525	angiogenesis	6.03441e-07	2.1559e-05	1.71537e-05	HDAC5,ADAM8,WASF2,RAMP1,PDCD10,LRG1,TMIGD2,PIK3R6,CX3CR1,AMOT,ECM1,EDN1,EPAS1,EPHA1,HIPK1,ERBB2,ETS1,F3,FGF9,FIGF,VASH1,PLXND1,PRKD2,GPI,ANG,HSPG2,ID1,RBPJ,FASLG,ITGAV,JUN,KRT1,MFGE8,NRARP,NFATC4,NOTCH3,NTRK1,ANGPTL4,EGFL7,LEF1,HDAC7,ENPP2,GHRL,PGF,PITX2,PLAU,PLCG1,RASIP1,AGGF1,PRCP,PRKCA,PLXDC1,PTEN,PTPRM,BAX,RRAS,SAT1,CCL5,ECSCR,SHB,SPARC,KLF5,BTG1,TGFBR1,THY1,VEGFB,XBP1,VEZF1,FZD5,PDCL3,E2F8,C…	80	2101	411	18679	1.73	bp
GO:0031668	cellular response to extracellular stimulus	1.00159e-05	0.000257687	0.000205032	OPTN,LZTS1,CHMP4B,CTSK,CTSV,CTTN,STOM,ERN1,FOXO1,ATG4B,GABARAPL1,PRKD2,KANK2,AOC1,KAT2A,GLUL,ZDHHC8,HFE,ANXA5,HK2,KRT73,ICAM1,NRBP2,IL15,JUN,LTC4S,ASGR1,ATP1B1,SLC35B3,SH3GLB1,WAC,PDK1,ASB2,PIK3C3,PIM1,LAMTOR1,WIPI1,ATG2B,LARP1B,FBXW7,MBD5,WDR45B,RPTOR,QSOX1,TP53INP2,RAB1A,RALB,SCOC,CCL5,RRAGC,MTMR14,PINK1,SLC2A1,BMPR2,SNAI2,SREBF1,STAT2,VDR,XBP1,FZD5,RAB7A,ITPKC,CPEB4,DPF3,CAPS,OBSCN,ULK1,ATG4C,…	80	2101	441	18679	1.61	bp
GO:0015629	actin cytoskeleton	6.90641e-05	0.00111771	0.000927284	ARPC1B,ADAM8,ARPC2,WASF2,APC2,MYL12A,CFL2,SEPT9,FERMT2,TRIOBP,CIT,KLHL2,FGD4,AMOT,DAPK1,ANKRD23,CTTN,EPB41L2,DMTN,FHL2,PALLD,CD2AP,KLHL20,BIN1,FHOD1,GSN,H1F0,HFE,KLHL17,ABLIM1,LLGL2,LSP1,MARCKS,MST1R,MYO1F,MYH10,NFE2,NMT1,NOTCH3,MYO15A,POU6F1,FBLIM1,ACTR10,RAB22A,RAC3,BFSP1,SCNN1D,MYO1G,PDLIM2,FAM129B,SLC2A1,SMTN,FSCN1,SPTB,STX1A,TNNC2,TNNC1,TNNT1,TNNT3,TPM2,ACTG2,TSC1,VCL,EZR,WIPF1,CORO2A,ZNF74,…	80	2235	438	18679	1.53	cc
GO:0042326	negative regulation of phosphorylation	2.29334e-08	1.27161e-06	1.01177e-06	CDKN1C,CDKN2C,CDKN2D,CEBPA,SEMA4D,RGS14,DUSP10,CD300A,STK38,PIK3IP1,GADD45A,DUSP6,DUSP7,DVL1,DMTN,EPHA1,FOXO1,SIRT3,PPP1R15A,TRAF3IP1,STAP1,PDCD4,RABGEF1,SFN,RNF149,CRIPAK,TRIB2,GSTP1,APOE,IGF1R,JUN,TBC1D10C,SMAD3,SMAD7,PAK2,PAX6,PDE4D,ENPP1,PPARA,LAX1,CAMK2N1,PRKAR1A,PRKAR2B,PRKCA,PRKCD,PSEN2,PTEN,NDRG2,PTK6,PTPN6,PTPRJ,BAX,RANBP2,RB1,RGS2,RGS4,ATXN1,SHB,PINK1,SMPD1,SORL1,THY1,EZR,PRKRIP1,CDK5RA…	81	2101	388	18679	1.86	bp
GO:0044437	vacuolar part	1.15789e-07	3.99222e-06	3.31205e-06	STK11IP,AP1S1,CLCN5,CLN5,SPNS2,MFSD12,ARL8A,DRAM2,NEU4,HGSNAT,CTNS,CTSK,CTSL,CTSV,ECE1,ABCA2,SLC36A1,TPCN2,GPC2,ZNRF2,MAN2B2,ABCB9,GABARAPL1,TMEM9,GAA,MFSD8,GALNS,GNA11,GNS,GPC1,SLC26A11,GUSB,HEXB,HLA-DMA,HSPG2,FASLG,PNPLA7,AGRN,LAMP1,LRP1,ARSA,MAN2B1,P2RX4,ATP6V0A4,SIDT2,SH3GLB1,ATP6V1D,ANKFY1,RAB14,ENPP1,SLC35F6,LAMTOR1,WIPI1,WDR41,LMBRD1,PSEN2,TMEM9B,RPTOR,TLDC1,ABCD4,NAPB,TMBIM1,RRAGC,SLC3A1,…	81	2235	379	18679	1.79	cc
GO:1903827	regulation of cellular protein localization	0.000174747	0.00297585	0.00236778	APC2,SPAG5,NLRP3,C1QTNF3,PLK3,LYPLAL1,OSCP1,DACT3,CTSK,CYLD,DVL1,DMTN,STOM,ERBB2,CD2AP,SNX33,BAMBI,RAB11FIP5,LDLRAP1,KAT2A,BBC3,ERLEC1,SFN,RACGAP1,GSN,ZDHHC8,HES1,TMEM173,IL10,JUP,TBC1D10C,KIF5B,ARF6,SMAD3,MDFI,NMT1,OAZ2,SH3GLB1,PDE2A,UBE2J1,CTDSPL2,IL23A,PDZK1,FBXW7,PPP3CA,PPP3CC,HHAT,PRKCI,BARD1,RALB,RB1,BCL3,TMBIM1,PINK1,BMPR1A,SNAI2,SORL1,SOX4,SREBF1,STK11,STX3,TGFBR1,TNF,EZR,XBP1,FZD5,MICALL…	83	2101	500	18679	1.48	bp
GO:0002757	immune response-activating signal transduction	1.91603e-05	0.000459515	0.000365618	TANK,ADAM8,ARPC2,WASF2,TAB1,RIPK3,CD300A,CHUK,PGLYRP2,CCR7,CR2,NFAM1,CTSK,CTSL,CYLD,DUSP6,DUSP7,TAB2,PLCL2,PRKD2,STAP1,GATA3,RABGEF1,HSPA1B,XIAP,INPP5D,ITGB2,ITPR3,JUN,KCNN4,MEF2A,MAP3K1,ATF1,NFATC1,NFKB2,PAK2,CLEC4A,PDE4D,PIK3C3,PLCG1,PLD2,LAX1,PPP3CA,PRKCD,PRKCE,MAPK11,PSEN2,ZC3HAV1,PSMD7,PELI1,PTEN,PTPN6,PTPRJ,BAX,RELB,RPS6KA2,RPS6KA3,ELMO2,MYO1G,SHB,STK11,THY1,HSP90B1,TXK,EZR,WIPF1,LAT2,DHX58…	84	2101	477	18679	1.57	bp
GO:0045664	regulation of neuron differentiation	2.62216e-05	0.000599809	0.000477245	FOXO6,HMG20B,STK25,SEMA4F,SEMA4D,CIT,LZTS1,ADRA2C,DNMT3B,DVL1,CTTN,EPHA3,EZH2,FKBP1B,CPEB3,TNIK,RAP1GAP2,CRTC1,PLXNB2,NGEF,SS18L1,GATA3,DISC1,BIN1,GRN,PACSIN1,SOX8,HES1,ID1,APOE,ARF6,LGALS1,LRP1,ATF1,NFATC4,NOTCH3,NTRK1,PAX6,SERPINE2,S1PR5,PLXNB1,NLGN3,CASZ1,PPP2R5B,PPP3CA,PLXNA3,PRKCI,MAP2K2,PTEN,PTK6,PTK7,PREX1,PTPRF,RAC3,RAP2A,CCL5,NEUROG2,SEMA3F,RAB17,ISL2,NDRG4,RTN4R,BMPR2,CAPRIN2,CDKL5,STK1…	84	2101	481	18679	1.55	bp
GO:0023061	signal release	2.34578e-07	9.67772e-06	7.7002e-06	MGEA5,CPLX1,CAPN10,C1QTNF3,CRHBP,SYT6,ADRA2C,ABAT,DRD4,DVL1,EDN1,FKBP1B,FOXD1,SYT11,SIRT3,SEC11A,ARL2BP,GAD1,RAB11FIP5,GATA3,BLOC1S6,GDF9,GHRH,KCNMB4,GLUL,HFE,ITPR3,KCNC4,KCNJ11,FAM132A,MARCKS,STX19,NMB,SIDT2,CDK16,GHRL,RAB8B,PFKFB2,PFKL,PFKM,PFN2,SEPT5,PPP3CA,SMPD3,CHD7,PRKAR1A,PRKAR2B,PRKCA,PRKCE,TMEM27,PTGS1,NLGN2,RAB1A,CPLX3,CCL5,LIN7B,SLC2A1,AACS,SOX4,SREBF1,STX1A,STX3,TMF1,TNF,UCN,VGF,XBP1,…	86	2101	442	18679	1.73	bp
GO:0009306	protein secretion	5.55753e-06	0.00015225	0.00012114	ADAM8,OPTN,BTN2A2,TNFSF13B,MGEA5,CPLX1,CAPN10,LYST,NLRP3,C1QTNF3,GBP5,CCR7,ADRA2C,ABAT,DRD4,TVP23C,DMTN,FKBP1B,NLRP1,EXPH5,SIRT3,SEC11A,ARL2BP,PANX1,RAB26,RAB11FIP5,GATA3,BLOC1S6,RABGEF1,GLUL,ANG,CD274,HLA-E,RAB37,RBPJ,IL4R,IL10,ITPR3,RAB15,KCNJ11,KCNN4,ARL4D,FAM132A,LLGL2,MARCKS,SIDT2,CDK16,GHRL,RAB8B,PFKFB2,PFKL,PFKM,PIK3C3,LAX1,PPP3CA,SRGN,PRKAR1A,PRKAR2B,PRKCA,IL26,PRKCE,MAPK11,TMEM27,NLGN2,R…	86	2101	476	18679	1.61	bp
GO:0042110	T cell activation	4.48047e-08	2.23411e-06	1.7776e-06	ADAM8,MPZL2,BTN2A2,CEBPB,TNFSF13B,RIPK3,CD300A,NLRP3,AMICA1,CCR7,TMIGD2,PIK3R6,CYLD,GIMAP1,EFNB1,EGR1,ELF4,ERBB2,FKBP1B,KIAA0922,PATZ1,FUT7,GATA3,CD274,GSN,HFE,HLA-A,HLA-DMA,HLA-E,HLA-G,HES1,ICAM1,IGFBP2,IL4R,IL10,IL15,ITGB2,JAG2,JAK3,LGALS1,SMAD3,NRARP,PAK2,LEF1,IL23A,LAX1,PPP3CA,SIRPG,CHD7,PRKAR1A,PSEN2,PELI1,PREX1,PTPN6,BAX,RELB,BCL3,RORC,CCL5,XCL1,SHB,SOX4,SP3,STAT5B,ZFP36L2,STK11,TCF3,THY1,T…	87	2101	433	18679	1.79	bp
GO:0070489	T cell aggregation	4.48047e-08	2.23411e-06	1.7776e-06	ADAM8,MPZL2,BTN2A2,CEBPB,TNFSF13B,RIPK3,CD300A,NLRP3,AMICA1,CCR7,TMIGD2,PIK3R6,CYLD,GIMAP1,EFNB1,EGR1,ELF4,ERBB2,FKBP1B,KIAA0922,PATZ1,FUT7,GATA3,CD274,GSN,HFE,HLA-A,HLA-DMA,HLA-E,HLA-G,HES1,ICAM1,IGFBP2,IL4R,IL10,IL15,ITGB2,JAG2,JAK3,LGALS1,SMAD3,NRARP,PAK2,LEF1,IL23A,LAX1,PPP3CA,SIRPG,CHD7,PRKAR1A,PSEN2,PELI1,PREX1,PTPN6,BAX,RELB,BCL3,RORC,CCL5,XCL1,SHB,SOX4,SP3,STAT5B,ZFP36L2,STK11,TCF3,THY1,T…	87	2101	433	18679	1.79	bp
GO:0071593	lymphocyte aggregation	2.41361e-08	1.31881e-06	1.04933e-06	ADAM8,MPZL2,BTN2A2,CEBPB,TNFSF13B,RIPK3,CD300A,NLRP3,AMICA1,CCR7,TMIGD2,PIK3R6,CYLD,GIMAP1,EFNB1,EGR1,ELF4,ERBB2,FKBP1B,KIAA0922,PATZ1,FUT7,GATA3,CD274,GSN,HFE,HLA-A,HLA-DMA,HLA-E,HLA-G,HES1,ICAM1,IGFBP2,IL4R,IL10,IL15,ITGB2,JAG2,JAK3,LGALS1,SMAD3,NRARP,PAK2,LEF1,IL23A,LAX1,PPP3CA,SIRPG,CHD7,PRKAR1A,PSEN2,PELI1,PREX1,PTPN6,BAX,RELB,BCL3,RORC,CCL5,XCL1,SHB,SOX4,SP3,STAT5B,ZFP36L2,STK10,STK11,TCF3,…	88	2101	434	18679	1.8	bp
GO:0002521	leukocyte differentiation	1.83141e-07	7.98332e-06	6.35203e-06	HDAC5,ADAM8,MPZL2,CEBPA,CEBPB,RIPK3,NLRP3,CHUK,PGLYRP2,CCR1,CCR7,OCSTAMP,CR2,ZBTB46,PIK3R6,NFAM1,CYLD,GIMAP1,EGR1,ERBB2,SBNO2,PLCL2,KIAA0922,CLCF1,PATZ1,FUT7,ZNF683,GATA3,HLA-B,HLA-DMA,HLA-G,RBPJ,IL4R,IL10,IL15,INPP5D,JAG2,JAK3,JUN,LGALS1,MMP9,NRARP,NTRK1,LEF1,PDE2A,IL23A,CHD7,PRKCA,PSEN2,CTNNBIP1,PREX1,PTPN6,BAX,RB1,RELB,BCL3,RORC,RRAS,CCL5,SHB,SOX4,SP3,STAT5B,ZFP36L2,STK11,TCF3,TNF,TPD52,TXK,WN…	88	2101	453	18679	1.73	bp
GO:0007265	Ras protein signal transduction	0.000177974	0.00300208	0.00238864	WASF2,CNKSR1,GRAP,FRS2,RASSF1,NISCH,CHUK,ARHGEF25,FGD4,IQGAP3,FGD5,DLG4,DOK1,DUSP6,DUSP7,ERBB2,FGF9,NGEF,RAB26,ARHGEF26,CYTH4,RABGEF1,SGSM3,ABR,GRIN2D,RAB37,RAB43,APOE,IL2RB,IL3RA,JAK1,JAK3,RAB15,ARF6,ARHGAP4,NTRK1,PAK2,ARHGEF4,RAB14,RAB8B,SHC3,RAB24,EPS8L1,RALGPS2,STRADB,MAPK11,MAP2K2,PSMD7,RAB22A,HACE1,PREX1,ALS2,DENND1A,RAB40C,RAB1A,RGL2,RALB,RALGDS,RAP2A,RAP2B,RB1,RIT1,BCR,RRAS,MAPK12,RAB17,E…	88	2101	537	18679	1.46	bp
GO:0071496	cellular response to external stimulus	1.45264e-05	0.000362168	0.000288163	OPTN,LZTS1,CHMP4B,CTSK,CTSV,GADD45A,EGR1,CTTN,STOM,ERN1,HABP4,FOXO1,ATG4B,GABARAPL1,PRKD2,KANK2,AOC1,KAT2A,GLUL,ZDHHC8,HFE,ANXA5,HK2,KRT73,ICAM1,NRBP2,IL15,JUN,LTC4S,MAP3K1,ASGR1,ATP1B1,SLC35B3,SH3GLB1,WAC,PDE2A,PDK1,ASB2,PIK3C3,PIM1,LAMTOR1,WIPI1,ATG2B,LARP1B,FBXW7,MBD5,WDR45B,RPTOR,QSOX1,TP53INP2,RAB1A,RALB,SCOC,CCL5,RRAGC,MTMR14,PINK1,SLC2A1,BMPR2,SNAI2,BNIP3,SREBF1,STAT2,VDR,XBP1,FZD5,RAB7A,I…	89	2101	509	18679	1.55	bp
GO:0002253	activation of immune response	5.92128e-05	0.00122509	0.000974756	TANK,ADAM8,ARPC2,WASF2,TAB1,RIPK3,CD300A,CHUK,PGLYRP2,CCR7,CR2,NFAM1,CTSK,CTSL,CYLD,DUSP6,DUSP7,A2M,TAB2,PLCL2,PRKD2,STAP1,GATA3,RABGEF1,HSPA1B,XIAP,TMEM173,INPP5D,ITGB2,ITPR3,JUN,KCNN4,KRT1,MEF2A,MAP3K1,ATF1,NFATC1,NFKB2,PAK2,CLEC4A,PDE4D,CFP,PIK3C3,PLCG1,PLD2,LAX1,PPP3CA,PRKCD,PRKCE,MAPK11,PSEN2,ZC3HAV1,PSMD7,PELI1,PTEN,PTPN6,PTPRJ,BAX,RELB,RPS6KA2,RPS6KA3,ELMO2,MYO1G,SHB,STK11,THY1,C1R,HSP90B1…	89	2101	528	18679	1.5	bp
GO:0070486	leukocyte aggregation	5.72335e-09	3.60623e-07	2.86934e-07	ADAM8,MPZL2,BTN2A2,SEMA4D,CEBPB,TNFSF13B,RIPK3,CD300A,NLRP3,AMICA1,CCR7,TMIGD2,PIK3R6,CYLD,GIMAP1,EFNB1,EGR1,ELF4,ERBB2,FKBP1B,KIAA0922,PATZ1,FUT7,GATA3,CD274,GSN,HFE,HLA-A,HLA-DMA,HLA-E,HLA-G,HES1,ICAM1,IGFBP2,IL4R,IL10,IL15,ITGB2,JAG2,JAK3,LGALS1,SMAD3,NRARP,PAK2,LEF1,IL23A,LAX1,PPP3CA,SIRPG,CHD7,PRKAR1A,PSEN2,PELI1,PREX1,PTPN6,BAX,RELB,BCL3,RORC,CCL5,XCL1,SHB,SOX4,SP3,STAT5B,ZFP36L2,STK10,STK1…	91	2101	441	18679	1.83	bp
GO:0010256	endomembrane system organization	3.07686e-06	9.35339e-05	7.44215e-05	OPTN,RAMP1,ABCA7,NDRG1,STK25,TMED10,PDCD10,LYST,PLK3,LYPLAL1,ATP8B3,TNIK,LPIN1,PLEKHM2,NBEAL2,SYNE2,ZDHHC23,SNX33,SUN2,RAB26,LDLRAP1,GOLGA2,AQP11,PACSIN3,HOOK2,PACSIN1,KCNIP3,RAB37,ANO9,RAB43,RILPL1,FASLG,JUP,AGRN,RAB15,KIF5B,ARF6,MYH10,ATP1B1,F11R,SH3GLB1,REEP2,RAB8B,SERPINE2,PIK3C3,FNBP1L,DNAJC28,LAMTOR1,SRGN,PRKCA,PRKCD,PRKCI,MAP2K2,PLSCR3,NUP107,PTCH1,PTEN,RAB22A,HACE1,ALS2,RAB40C,PVRL2,BBS2,…	91	2101	504	18679	1.61	bp
GO:0019901	protein kinase binding	6.60278e-06	0.000210298	0.00018036	HDAC5,ADAM10,CDKN2C,CDKN2D,TRIM22,TAB1,SLC12A7,FRS2,HNRNPA0,PDCD10,STK38,STK11IP,RFFL,TOM1L2,DACT3,SIK1,CYLD,DVL1,EEF1A2,EEF2,EPHA1,TPCN2,FOXO3,MAPK8IP3,PPP1R15A,STAP1,GOLGA2,SFN,SH2D6,TRIB2,RACGAP1,GSTP1,ANXA5,TMEM173,IFNAR2,ITGAV,ITGB2,MARCKS,SMAD3,MEF2A,MAP3K1,NFATC1,PAK2,PAX6,HDAC7,PFKFB2,PLCG1,SHC3,LAX1,PPP1CB,CAMK2N1,PRKAR1A,PRKAR2B,PTEN,RPTOR,ZBTB4,PTPN6,PTPRJ,PTPRK,RPS6KA3,ELMO2,PINK1,SLC…	91	2119	509	18679	1.58	mf
GO:0031344	regulation of cell projection organization	1.57889e-09	1.16418e-07	9.26291e-08	FOXO6,WASH1,ARPC2,WASF2,STK25,SEMA4F,SEMA4D,CIT,LZTS1,CCDC151,ARAP1,CCR7,CYLD,DVL1,CTTN,DMTN,EPHA3,EZH2,FKBP1B,CPEB3,TNIK,RAP1GAP2,CRTC1,PLXNB2,NGEF,SS18L1,STAP1,GATA3,KAT2A,SH3YL1,DISC1,GRN,PACSIN1,ICAM1,ID1,APOE,AGRN,ARF6,LGALS1,LRP1,ATF1,NFATC4,NTRK1,TBC1D7,EVL,ENPP2,RAB8B,PFN2,SERPINE2,PLXNB1,PLXNB3,PODXL,NLGN3,EPS8L1,FNBP1L,PPP2R5B,PPP3CA,PLXNA3,PRKCD,PRKCI,MAP2K2,PTEN,PTK6,PTK7,PREX1,PTPRF,…	95	2101	456	18679	1.85	bp
GO:0048514	blood vessel morphogenesis	5.96369e-08	2.91087e-06	2.31607e-06	HDAC5,GJC1,ADAM8,WASF2,RAMP1,PDCD10,LRG1,TMIGD2,PIK3R6,CX3CR1,AMOT,ECM1,EDN1,EPAS1,EPHA1,HIPK1,ERBB2,ETS1,F3,FGF9,FIGF,VASH1,PLXND1,PRKD2,GPI,ANG,HOXA13,HES1,HSPG2,ID1,APOE,RBPJ,FASLG,ITGAV,JUN,KRT1,LRP1,SMAD7,MFGE8,NRARP,NFATC4,NOTCH3,NTRK1,ANGPTL4,EGFL7,LEF1,HDAC7,ENPP2,GHRL,PGF,PITX2,PLAU,PLCG1,RASIP1,AGGF1,FBXW7,PRCP,CHD7,PRKCA,PLXDC1,PTEN,MKL2,PTPRJ,PTPRM,BAX,RRAS,SAT1,CCL5,ECSCR,STRA6,SHB,S…	95	2101	489	18679	1.73	bp
GO:0050767	regulation of neurogenesis	0.000243901	0.00392171	0.00312036	FOXO6,HMG20B,STK25,SEMA4F,SEMA4D,RGS14,CIT,LZTS1,DUSP10,ADRA2C,CX3CR1,DNMT3B,DVL1,CTTN,EPHA3,EZH2,FKBP1B,CPEB3,TNIK,RAP1GAP2,CRTC1,CLCF1,PLXNB2,NGEF,SS18L1,GATA3,DISC1,BIN1,GRN,PACSIN1,SOX8,HMGB2,HES1,ID1,APOE,ARF6,LGALS1,LRP1,ATF1,NFATC4,NOTCH3,NTRK1,PAX6,SERPINE2,S1PR5,PLXNB1,NLGN3,CASZ1,PPP2R5B,PPP3CA,PLXNA3,CHD7,PRKCI,MAP2K2,PTEN,PTK6,PTK7,PREX1,PTPRF,RAC3,RAP2A,ATXN1,CCL5,NEUROG2,SEMA3F,RAB1…	95	2101	594	18679	1.42	bp
GO:0007159	leukocyte cell-cell adhesion	4.23629e-09	2.82325e-07	2.24635e-07	ADAM8,MPZL2,BTN2A2,SEMA4D,CEBPB,TNFSF13B,RIPK3,CD300A,NLRP3,AMICA1,CCR7,TMIGD2,PIK3R6,CYLD,GIMAP1,EFNB1,EGR1,ELF4,ERBB2,FKBP1B,KIAA0922,PATZ1,FUT7,GATA3,GCNT1,CD274,GSN,HFE,HLA-A,HLA-DMA,HLA-E,HLA-G,HES1,ICAM1,IGFBP2,IL4R,IL10,IL15,ITGB2,ITGB7,JAG2,JAK3,LGALS1,SMAD3,NRARP,PAK2,CERCAM,LEF1,IL23A,LAX1,PPP3CA,SIRPG,CHD7,PRKAR1A,PSEN2,PELI1,PREX1,PTPN6,BAX,RELB,BCL3,RORC,CCL5,XCL1,SHB,SOX4,SP3,STAT5B…	96	2101	471	18679	1.81	bp
GO:0032386	regulation of intracellular transport	2.766e-05	0.000628562	0.000500123	APC2,MGEA5,CAPN10,CD300A,NLRP3,C1QTNF3,CLIC2,PLK3,LYPLAL1,OSCP1,DACT3,CTSK,CYLD,DIAPH1,ABCA2,DMTN,STOM,ERBB2,FKBP1B,BAMBI,KAT2A,BBC3,ERLEC1,RABGEF1,SFN,TMEM102,ZDHHC8,HES1,TMEM173,IL4R,IL10,INSIG1,JUP,TBC1D10C,LAMP1,SMAD3,MDFI,MX2,NMT1,NTSR1,OAZ2,P2RX4,SH3GLB1,REEP2,PDE2A,PDE4D,UBE2J1,CTDSPL2,IL23A,PDZK1,PLCG1,SLC35F6,FBXW7,PPP3CA,PPP3CC,HHAT,PRKCE,MAP2K2,PTPN6,BARD1,BAX,BCL3,RINT1,SCP2,XCL1,NDRG…	96	2101	568	18679	1.5	bp
GO:0000323	lytic vacuole	6.3804e-07	1.87395e-05	1.55468e-05	ADAM8,STK11IP,MARCH3,AP1S1,CLCN5,CLN5,SPNS2,MFSD12,ARL8A,DRAM2,NEU4,HGSNAT,CRHBP,CST3,CTNS,CTSK,CTSL,CTSV,CTSO,CTSZ,ECE1,ABCA2,SLC36A1,TPCN2,GPC2,ZNRF2,ABCB9,TMEM9,GAA,MFSD8,GALNS,IL4I1,GNA11,GNS,GPC1,SLC26A11,GUSB,DPP7,HEXB,HLA-DMA,HSPG2,FASLG,PNPLA7,AGRN,LAMP1,LRP1,ARSA,MAN2B1,NCF2,NCF4,P2RX4,ATP6V0A4,SIDT2,ATP6V1D,ANKFY1,RAB14,ENPP1,PON2,SLC35F6,LAMTOR1,WDR41,PRCP,PRF1,SRGN,LMBRD1,PSEN2,TMEM9B…	97	2235	497	18679	1.63	cc
GO:0005764	lysosome	6.3804e-07	1.87395e-05	1.55468e-05	ADAM8,STK11IP,MARCH3,AP1S1,CLCN5,CLN5,SPNS2,MFSD12,ARL8A,DRAM2,NEU4,HGSNAT,CRHBP,CST3,CTNS,CTSK,CTSL,CTSV,CTSO,CTSZ,ECE1,ABCA2,SLC36A1,TPCN2,GPC2,ZNRF2,ABCB9,TMEM9,GAA,MFSD8,GALNS,IL4I1,GNA11,GNS,GPC1,SLC26A11,GUSB,DPP7,HEXB,HLA-DMA,HSPG2,FASLG,PNPLA7,AGRN,LAMP1,LRP1,ARSA,MAN2B1,NCF2,NCF4,P2RX4,ATP6V0A4,SIDT2,ATP6V1D,ANKFY1,RAB14,ENPP1,PON2,SLC35F6,LAMTOR1,WDR41,PRCP,PRF1,SRGN,LMBRD1,PSEN2,TMEM9B…	97	2235	497	18679	1.63	cc
GO:0030036	actin cytoskeleton organization	6.62599e-07	2.3312e-05	1.85485e-05	WASH1,ARPC1B,ARPC2,WASF2,TESK2,CFL2,TMSB15A,TRIOBP,CAPN10,NISCH,ARAP1,FGD4,CCR7,CNN1,JMY,CTSV,FGD5,AMOT,DIAPH1,EDN1,CTTN,EPB41L1,EPB41L2,DMTN,EPHA1,EPHA3,PALLD,TNIK,ARHGAP26,CD2AP,STAP1,ANG,ABR,FHOD1,RACGAP1,GSN,ICAM1,KLHL17,ID1,INPPL1,ARF6,LLGL2,LRP1,SMAD3,MEF2A,MAP3K1,ATXN3,MYO1F,MYH10,PAK2,F11R,EVL,GHRL,PFN2,MAGEL2,STRADB,CDC42BPG,PRKAR1A,PRKCD,PRKCE,PRKCI,SPIRE1,PTK6,PTK7,PREX1,EPB41L5,RAC3,R…	98	2101	535	18679	1.63	bp
GO:0001817	regulation of cytokine production	4.85462e-06	0.000139616	0.000111087	ADAM8,KLF2,BTN2A2,SPON2,CEBPB,KAT5,AGPAT2,RIPK3,NLRP3,CHUK,PGLYRP2,C1QTNF3,GBP5,CCR7,TMIGD2,NFAM1,CYLD,FIGF,NLRP1,CD2AP,PANX1,PRKD2,TRAF3IP1,GATA3,RABGEF1,TRIB2,CD274,GSTP1,HILPDA,HFE,HLA-A,HLA-B,HLA-E,HLA-G,HSPA1B,TMEM173,IL4R,IL10,IL15,INPP5D,JAK3,ARNT,LTB,SMAD3,MC1R,NFATC4,NFKB2,FURIN,F11R,LEF1,PDE4D,UBE2J1,IL23A,HDAC7,GHRL,TRPM4,RNF125,SRGN,PRG2,IL26,SULF2,MAPK11,ZC3HAV1,PELI1,NDRG2,RELB,BCL3…	98	2101	559	18679	1.56	bp
GO:0043547	positive regulation of GTPase activity	1.43491e-08	8.42826e-07	6.70605e-07	SH2D3C,SH2D3A,FAM13A,SEMA4D,RGS14,RCBTB2,TBC1D8,ARHGEF25,ARAP1,TAGAP,FGD4,CCR7,PCP2,IQGAP3,FGD5,ARHGAP27,EPHA1,ERBB2,EZH2,DENND3,ARHGAP26,RAP1GAP2,RGL1,HMHA1,ELMOD2,NGEF,ARHGEF26,CYTH4,RABGEF1,SGSM3,ABR,RACGAP1,ICAM1,JUN,TBC1D10C,AGRN,ARHGAP4,LLGL2,NTRK1,OCRL,ARHGEF4,F11R,TBC1D7,PLXNB1,TBC1D13,EPS8L1,LAMTOR1,RALGPS2,RIC8B,TBC1D2,ARHGAP15,PTGIR,DOCK6,PREX1,ALS2,DENND1A,RGL2,RALGDS,RGS2,RGS4,RGS12,…	99	2101	502	18679	1.75	bp
GO:0010563	negative regulation of phosphorus metabolic process	4.00892e-08	2.05821e-06	1.63764e-06	CDKN1C,CDKN2C,CDKN2D,CEBPA,SEMA4D,RGS14,DUSP10,CD300A,STK38,PIK3IP1,LMTK3,PPP1R27,ADRA2C,GADD45A,DLG3,DRD4,DUSP6,DUSP7,DVL1,EDN1,DMTN,EPHA1,FKBP1B,FOXO1,SIRT3,PPP1R15A,TRAF3IP1,STAP1,PDCD4,RABGEF1,SFN,RNF149,CRIPAK,TRIB2,GSTP1,APOC1,APOE,IGF1R,JUN,TBC1D10C,SLC27A1,SMAD3,SMAD7,NPR3,OPRL1,PAK2,PAX6,PDE2A,PDE4D,ENPP1,PPARA,LAX1,CAMK2N1,PRKAR1A,PRKAR2B,PRKCA,PRKCD,PSEN2,PTEN,NDRG2,PTK6,CAMSAP3,PTPN6,…	99	2101	512	18679	1.72	bp
GO:0045936	negative regulation of phosphate metabolic process	4.00892e-08	2.05821e-06	1.63764e-06	CDKN1C,CDKN2C,CDKN2D,CEBPA,SEMA4D,RGS14,DUSP10,CD300A,STK38,PIK3IP1,LMTK3,PPP1R27,ADRA2C,GADD45A,DLG3,DRD4,DUSP6,DUSP7,DVL1,EDN1,DMTN,EPHA1,FKBP1B,FOXO1,SIRT3,PPP1R15A,TRAF3IP1,STAP1,PDCD4,RABGEF1,SFN,RNF149,CRIPAK,TRIB2,GSTP1,APOC1,APOE,IGF1R,JUN,TBC1D10C,SLC27A1,SMAD3,SMAD7,NPR3,OPRL1,PAK2,PAX6,PDE2A,PDE4D,ENPP1,PPARA,LAX1,CAMK2N1,PRKAR1A,PRKAR2B,PRKCA,PRKCD,PSEN2,PTEN,NDRG2,PTK6,CAMSAP3,PTPN6,…	99	2101	512	18679	1.72	bp
GO:0006897	endocytosis	9.84697e-05	0.0018546	0.00147564	ATP9A,ARPC2,WASF2,RAMP1,ABCA7,SPON2,USP20,LMAN2,CACFD1,CD300A,BTBD9,MARCH3,AP1S1,CLCN5,ADRBK2,AP2B1,DLG4,ARHGAP27,CTTN,EPS15,AAK1,CD2AP,SNX33,LRP10,DNM3,LDLRAP1,STAP1,RABGEF1,BIN1,GRN,ABR,GSN,PACSIN3,HOOK2,PACSIN1,HFE,APOC1,APOC2,APOE,INPPL1,ITGAV,ITPR3,PEAR1,ARF6,SNX30,LRP1,LRPAP1,MFGE8,ASGR1,ASGR2,ANKFY1,RAB14,ENPP1,ENPP2,PIK3C3,PLCG1,PLD2,NLGN3,FNBP1L,SCYL2,LMBR1L,LMBRD1,PRKCD,PRKCE,APOBR,PTEN…	99	2101	609	18679	1.45	bp
GO:0034109	homotypic cell-cell adhesion	3.84001e-09	2.60933e-07	2.07614e-07	PTPRU,TSPAN32,ADAM8,MPZL2,BTN2A2,SEMA4D,CEBPB,MYL12A,TNFSF13B,RIPK3,CD300A,NLRP3,AMICA1,CCR7,TMIGD2,PIK3R6,CYLD,GIMAP1,EFNB1,EGR1,ELF4,DMTN,ERBB2,FKBP1B,KIAA0922,PATZ1,FUT7,GATA3,CD274,GSN,HFE,HLA-A,HLA-DMA,HLA-E,HLA-G,HES1,ICAM1,IGFBP2,IL4R,IL10,IL15,ITGB2,JAG2,JAK3,JUP,LGALS1,SMAD3,NRARP,PAK2,LEF1,IL23A,SERPINE2,LAX1,PPP3CA,SIRPG,CHD7,PRKAR1A,PRKCA,PRKCD,PSEN2,PELI1,PREX1,PTPN6,BAX,RAP2B,RELB,B…	101	2101	503	18679	1.79	bp
GO:0001568	blood vessel development	3.64933e-07	1.36721e-05	1.08784e-05	HDAC5,GJC1,ADAM8,WASF2,RAMP1,PDCD10,LRG1,TMIGD2,PIK3R6,CX3CR1,AMOT,ECM1,EDN1,EGR1,EPAS1,EPHA1,HIPK1,ERBB2,ETS1,F3,FGF9,FIGF,VASH1,FOXO1,PLXND1,PRKD2,GPI,ANG,HOXA13,HES1,HSPG2,ID1,APOE,RBPJ,FASLG,ITGAV,JUN,KRT1,LOXL1,LRP1,SMAD7,MFGE8,NRARP,NFATC4,NOTCH3,NTRK1,PAX6,ANGPTL4,EGFL7,LEF1,HDAC7,ENPP2,GHRL,PGF,PITX2,PLAU,PLCG1,RASIP1,AGGF1,FBXW7,PRCP,CHD7,PRKCA,PLXDC1,PTEN,MKL2,PTPRJ,PTPRM,BAX,RRAS,SAT1,…	102	2101	556	18679	1.63	bp
GO:0031400	negative regulation of protein modification process	5.42712e-06	0.000149398	0.00011887	CDKN1C,CDKN2C,CDKN2D,HMG20B,CEBPA,SEMA4D,RGS14,MGEA5,DUSP10,CD300A,STK38,LMTK3,PPP1R27,CTBP1,GADD45A,DLG3,DNMT3B,DUSP6,DUSP7,DVL1,DMTN,EPHA1,FKBP1B,FOXO1,SIRT3,PPP1R15A,TRAF3IP1,PDCD4,RABGEF1,SFN,RNF149,CRIPAK,TRIB2,GSTP1,HFE,DNAJB2,HSPA1B,SPOPL,APOE,IGF1R,JUN,TBC1D10C,MAD2L1,SMAD3,SMAD7,MECP2,PAK2,PAX6,PDE4D,ENPP1,LAX1,CAMK2N1,PRKAR1A,PRKAR2B,PRKCA,PRKCD,KDM3A,PSEN2,PSMD7,PTEN,NDRG2,PTK6,CAMSAP3…	102	2101	589	18679	1.54	bp
GO:0031329	regulation of cellular catabolic process	7.88911e-06	0.0002087	0.000166055	ADAM8,CEBPA,USP20,USP19,LZTS1,PLK3,DRAM2,CHMP4B,CST3,CTSK,SH3D19,DAPK1,DVL1,CTTN,ERN1,CPEB3,FOXO1,ATG4B,SNX33,KAT2A,DISC1,GOLGA2,NSMCE2,TRIB2,MYLIP,PACSIN3,ZDHHC8,HFE,HK2,APAF1,DNAJB2,NRBP2,NANOS1,APOC1,NANOS3,APOC2,APOE,IL10,USP41,ARNT,MAD2L1,SMAD7,CISD2,FURIN,SH3GLB1,WAC,PPARA,RASIP1,RNF125,PPP1CB,PPP1R3D,FBXW7,PRKCD,ZC3HAV1,PSMD7,PTEN,USP35,QSOX1,BAX,TP53INP2,RALB,RB1,SCOC,RRAGC,ECSCR,PINK1,BN…	102	2101	594	18679	1.53	bp
GO:0008285	negative regulation of cell proliferation	0.000123882	0.00224919	0.0017896	PTPRU,TSPAN32,CDKN1C,SPEG,CDKN2C,CDKN2D,BTN2A2,NDRG1,CEBPA,CEBPB,MXD4,COPS8,PDCD10,PTGDR2,CD300A,NACC2,CTBP1,CTSV,DFNA5,DLG3,E2F3,ERBB2,ETS1,ETV4,FABP6,VASH1,KIAA0922,KANK2,IFT172,GAS8,GATA3,SESN1,SFN,PPP2R3B,ANG,CD274,GSTP1,HLA-G,HES1,APOE,RBPJ,IL10,IL15,INPP5D,INPPL1,JUN,SMAD3,MSX1,NPPC,NPR3,NTRK1,PAX6,GHRL,SERPINE2,PLXNB1,PBRM1,FBXW7,SIRPG,RBM38,PRKAR1A,PRKCA,IL26,MAPK11,SMYD2,CTNNBIP1,PELI1,P…	102	2101	635	18679	1.43	bp
GO:0004672	protein kinase activity	7.84283e-06	0.000237899	0.000204032	SPEG,TESK2,STK25,RIPK3,CIT,STK38,CHUK,LMTK3,CLK1,PLK3,PNCK,SIK1,ADRBK2,SGK223,DAPK1,EPHA1,EPHA3,HIPK1,ERBB2,ERN1,AAK1,ICK,MAST1,TNIK,CDK19,SIK2,SIK3,SGK3,PRKD3,PAN3,PRKD2,STK36,MKNK2,PKN3,GUCY2D,NRBP2,IGF1R,JAK1,JAK3,MAST4,SBK1,LTBP1,MATK,MAP3K1,MAP3K9,MST1R,NEK3,NTRK1,PAK2,CDK16,CDK17,PDK1,PDK3,NLK,ZAK,PIK3C3,PIM1,STYK1,CDC42BPG,SCYL2,PRKCA,PRKCD,PRKCE,PRKCI,MAPK11,MAP2K2,PTK6,PTK7,MARK4,BCR,RPS…	102	2119	589	18679	1.53	mf
GO:0030334	regulation of cell migration	2.45927e-06	7.64358e-05	6.08171e-05	HDAC5,WASH1,PTPRU,ADAM8,ADAM10,ATP8A1,SEMA4D,RIPK3,ABHD2,NISCH,PDCD10,CD300A,RFFL,CCR1,CCR7,GLIPR2,CX3CR1,AMOT,DPEP1,ECM1,EDN1,DMTN,EPHA1,ETS1,F3,FIGF,VASH1,PLXND1,SYNE2,CAPN7,PLXNB2,SGK3,SUN2,PRKD2,STAP1,GATA3,RABGEF1,TMEM102,ABR,CD274,GSN,ICAM1,APOE,IGF1R,ITGAV,JAG2,LAMA3,ARHGAP4,LRP1,SMAD3,SMAD7,MAP3K1,MMP9,MPP1,MYO1F,FURIN,PAX6,EGFL7,LEF1,PDE4D,EVL,IL23A,HDAC7,ENPP2,PFN2,SERPINE2,PITX2,PLAU,P…	104	2101	593	18679	1.56	bp
GO:0080135	regulation of cellular response to stress	1.26727e-05	0.000320563	0.00025506	FEM1B,CDKN2D,STK25,POMT1,RAD51AP1,USP19,LZTS1,ZNF277,DUSP10,PDCD10,CCR7,CHMP4B,NUDT16,NACC2,CTSK,GADD45A,EDN1,CTTN,ERCC6,ERN1,FKBP1B,VASH1,TNIK,FOXO1,MAPK8IP3,PPP1R15A,MAGI3,KAT2A,BBC3,ERLEC1,PDCD4,GSTP1,ZDHHC8,H2AFX,HK2,NRBP2,IGF1R,MDFI,MAP3K1,ATXN3,MAP3K9,MSX1,MUC1,SH3GLB1,WAC,UBE2J1,ZAK,POLH,SEMA4C,FBXW7,PRKCD,IL26,MAP2K2,SMYD2,NUP107,PTEN,RPTOR,QSOX1,PTPRF,BAX,RALB,RANBP2,RAP2A,RINT1,SCOC,PDI…	104	2101	615	18679	1.5	bp
GO:0002764	immune response-regulating signaling pathway	0.000132129	0.00234818	0.00186836	TANK,ADAM8,ARPC2,WASF2,TAB1,FRS2,RIPK3,CD300A,CHUK,PGLYRP2,CCR7,CR2,NFAM1,CTSK,CTSL,CYLD,DLG4,DUSP6,DUSP7,ERBB2,FGF9,FOXO1,FOXO3,TAB2,PLCL2,PRKD2,STAP1,GATA3,RABGEF1,GRIN2D,HLA-G,HSPA1B,XIAP,IL2RB,IL3RA,INPP5D,ITGB2,ITPR3,JAK1,JAK3,JUN,KCNN4,MEF2A,MAP3K1,ATF1,NFATC1,NFKB2,PAK2,CLEC4A,PDE4D,PIK3C3,PLCG1,SHC3,PLD2,LAX1,PPP3CA,PRKCD,PRKCE,MAPK11,MAP2K2,PSEN2,ZC3HAV1,PSMD7,PELI1,PTEN,PTPN6,PTPRJ,BAX,…	104	2101	651	18679	1.42	bp
GO:0043065	positive regulation of apoptotic process	6.65508e-08	3.22562e-06	2.5665e-06	ADAM8,TXNIP,RIPK3,CAPN10,NLRP3,FGD4,JMY,NACC2,SIK1,CYLD,DAPK1,GADD45A,DFNA5,DUSP6,EEF1A2,EGR1,F3,PHLDA1,NLRP1,FOXO1,FOXO3,CDK19,NGEF,FAM162A,BBC3,PDCD4,BIN1,SFN,ABR,NR3C1,GSN,OSGIN1,GZMA,ANXA5,APAF1,HOXA13,FASLG,IL10,INPP5D,JUN,AGRN,ARHGAP4,SMAD3,MAP3K9,MMP9,MSX1,NCF2,NFATC4,NMT1,NTSR1,P2RX1,PAK2,ARHGEF4,ZAK,PLAUR,FBXW7,PPP3CC,PRKCD,PRKCI,PSEN2,PTEN,BARD1,BAX,RPS6KA2,CCL5,MOAP1,ECSCR,SYCE3,PINK1,…	105	2101	558	18679	1.67	bp
GO:0001944	vasculature development	4.02117e-07	1.48249e-05	1.17956e-05	HDAC5,GJC1,ADAM8,WASF2,RAMP1,PDCD10,LRG1,TMIGD2,PIK3R6,CX3CR1,AMOT,ECM1,EDN1,EGR1,EPAS1,EPHA1,HIPK1,ERBB2,ETS1,F3,FGF9,FIGF,VASH1,FOXO1,PLXND1,PRKD2,GPI,ANG,HOXA13,HES1,HSPG2,ID1,APOE,RBPJ,FASLG,ITGAV,JUN,KRT1,LOXL1,LRP1,SMAD7,MFGE8,NRARP,NFATC4,NOTCH3,NTRK1,PAX6,ANGPTL4,EGFL7,LEF1,HDAC7,ENPP2,GHRL,PGF,PITX2,PLAU,PLCG1,RASIP1,AGGF1,FBXW7,PRCP,CHD7,PRKCA,PLXDC1,PTEN,MKL2,PTPRJ,PTPRM,BAX,RRAS,SAT1,…	105	2101	578	18679	1.62	bp
GO:0051960	regulation of nervous system development	0.000608941	0.00834104	0.00663665	FOXO6,HMG20B,STK25,SEMA4F,SEMA4D,RGS14,CIT,LZTS1,DUSP10,ADRA2C,CX3CR1,DNMT3B,DVL1,CTTN,EPHA3,EZH2,FKBP1B,CPEB3,TNIK,RAP1GAP2,CRTC1,CLCF1,PLXNB2,NGEF,SS18L1,TRAF3IP1,GATA3,NPHP3,DISC1,BIN1,GRN,PACSIN1,SOX8,HMGB2,HES1,ID1,APOE,AGRN,ARF6,LGALS1,LRP1,MECP2,ATF1,NFATC4,NOTCH3,NTRK1,PAX6,GHRL,SERPINE2,S1PR5,PLXNB1,NLGN3,CASZ1,MKS1,PPP2R5B,PPP3CA,PLXNA3,CHD7,PRKCI,MAP2K2,PTEN,PTK6,PTK7,NLGN2,PREX1,PTPRF…	105	2101	686	18679	1.36	bp
GO:0048471	perinuclear region of cytoplasm	9.74041e-05	0.00148541	0.00123234	ATP9A,OPTN,ADAM10,APC2,NDRG1,KAT5,TNFSF13B,SEPT9,USP20,COPS8,CKAP4,TPPP,PLA2G16,CLN5,SELM,CST3,SYT6,CX3CR1,CYLD,GRASP,CABP7,DOK1,ECE1,DMTN,STOM,ERBB2,RAP1GAP2,CD2AP,DNM3,NDOR1,DISC1,KLHL20,GSN,PKN3,PACSIN1,HFE,HMGB2,HSPA1B,TMEM173,NANOS1,NANOS3,FASLG,RAB15,KIF5B,ARF5,LAMP1,MAD2L1,P2RX4,PAK2,PDE2A,VPS54,RAB14,C14orf166,RASD1,RAB8B,ATP7B,RASIP1,AGGF1,SCYL2,PRKAR2B,PRKCA,PRKCD,PRKCE,MAP2K2,PSEN2,SPI…	105	2235	615	18679	1.43	cc
GO:1903530	regulation of secretion by cell	2.23231e-06	7.06492e-05	5.62129e-05	ADAM8,PKDREJ,BTN2A2,MGEA5,CPLX1,CAPN10,CD300A,NLRP3,C1QTNF3,CCR7,CRHBP,SYT6,ADRA2C,ABAT,DRD4,EDN1,FKBP1B,NLRP1,EXPH5,SYT11,SIRT3,SEC11A,ARL2BP,PANX1,RAB26,RAB11FIP5,GATA3,GDF9,GDNF,GHRH,RABGEF1,KCNMB4,GLUL,ANG,ABR,CD274,HFE,HLA-E,RAB37,IL4R,IL10,ITPR3,KCNC4,RAB15,KCNJ11,KCNN4,FAM132A,LAMP1,LLGL2,MARCKS,NMB,NTSR1,SIDT2,CDK16,GHRL,RAB8B,PFKFB2,PFKL,PFKM,PFN2,PIK3C3,SEPT5,PPP3CA,SMPD3,SRGN,CHD7,PRKA…	106	2101	606	18679	1.56	bp
GO:0001816	cytokine production	3.03877e-06	9.31114e-05	7.40852e-05	ADAM8,OPTN,KLF2,BTN2A2,SPON2,CEBPB,KAT5,AGPAT2,RIPK3,NLRP3,CHUK,PGLYRP2,C1QTNF3,GBP5,CCR7,TMIGD2,NFAM1,CYLD,DBH,FIGF,NLRP1,CD2AP,PANX1,PRKD2,TRAF3IP1,GATA3,RABGEF1,TRIB2,CD274,GSTP1,HILPDA,HFE,HLA-A,HLA-B,HLA-E,HLA-G,MR1,HSPA1B,TMEM173,RBPJ,IL4R,IL10,IL15,INPP5D,JAK3,ARNT,LTB,LTBP3,SMAD3,MC1R,NFATC4,NFKB2,FURIN,F11R,LEF1,PDE4D,UBE2J1,IL23A,HDAC7,GHRL,TRPM4,RNF125,SRGN,PRG2,PRKCD,IL26,SULF2,MAPK11…	106	2101	610	18679	1.54	bp
GO:0043087	regulation of GTPase activity	9.86249e-09	5.89284e-07	4.68871e-07	SH2D3C,SH2D3A,FAM13A,SEMA4D,RGS14,RCBTB2,TBC1D8,ARHGEF25,ARAP1,TAGAP,FGD4,CCR7,PCP2,IQGAP3,CPEB2,FGD5,AMOT,ARHGAP27,EPHA1,EPHA3,ERBB2,EZH2,DENND3,ARHGAP26,RAP1GAP2,RGL1,HMHA1,PLXNB2,ELMOD2,NGEF,ARHGEF26,CYTH4,RABGEF1,SGSM3,ABR,RACGAP1,ICAM1,JUN,TBC1D10C,AGRN,ARHGAP4,LLGL2,NTRK1,OCRL,ARHGEF4,F11R,TBC1D7,PLXNB1,PLXNB3,TBC1D13,EPS8L1,RASIP1,LAMTOR1,RALGPS2,RIC8B,TBC1D2,ARHGAP15,PTGIR,DOCK6,PREX1,ALS…	107	2101	552	18679	1.72	bp
GO:0043068	positive regulation of programmed cell death	2.91925e-08	1.56847e-06	1.24797e-06	ADAM8,TXNIP,RIPK3,CAPN10,NLRP3,FGD4,JMY,NACC2,SIK1,CYLD,DAPK1,GADD45A,DFNA5,DUSP6,EEF1A2,EGR1,F3,PHLDA1,NLRP1,FOXO1,FOXO3,CDK19,NGEF,FAM162A,BBC3,PDCD4,BIN1,SFN,ABR,NR3C1,GSN,OSGIN1,GZMA,ANXA5,APAF1,HOXA13,FASLG,IL10,INPP5D,JUN,AGRN,ARHGAP4,SMAD3,MAP3K9,MMP9,MSX1,NCF2,NFATC4,NMT1,NTRK1,NTSR1,P2RX1,PAK2,ARHGEF4,ZAK,PLAUR,FBXW7,PPP3CC,PRKCD,PRKCI,PSEN2,PTEN,MARK4,BARD1,BAX,RPS6KA2,CCL5,MOAP1,ECSCR,…	107	2101	563	18679	1.69	bp
GO:0019900	kinase binding	1.05564e-07	5.6037e-06	4.80595e-06	HDAC5,ADAM10,CDKN2C,CDKN2D,TRIM22,TAB1,CEBPA,CEBPB,SLC12A7,FRS2,HNRNPA0,PDCD10,STK38,PIK3IP1,STK11IP,RFFL,TOM1L2,DACT3,SIK1,CYLD,DGKQ,DLG3,DLG4,DVL1,EEF1A2,EEF2,EPHA1,TPCN2,FOXO3,MAPK8IP3,PPP1R15A,STAP1,GOLGA2,SFN,JAKMIP3,SH2D6,TRIB2,RACGAP1,GSTP1,ANXA5,TMEM173,IFNAR2,ITGAV,ITGB2,MARCKS,SMAD3,MEF2A,MAP3K1,NFATC1,NTRK1,PAK2,PAX6,HDAC7,PFKFB2,PFKL,PFKM,PLCG1,SHC3,LAX1,PPP1CB,CAMK2N1,PRKAR1A,PRKAR2B…	107	2119	572	18679	1.65	mf
GO:0030029	actin filament-based process	1.30279e-07	5.97988e-06	4.75797e-06	WASH1,ARPC1B,ARPC2,WASF2,TESK2,CFL2,TMSB15A,TRIOBP,CAPN10,NISCH,ARAP1,FGD4,CCR7,CNN1,JMY,CTSV,FGD5,AMOT,DIAPH1,EDN1,CTTN,EPB41L1,EPB41L2,DMTN,EPHA1,EPHA3,PALLD,TNIK,ARHGAP26,SYNE2,CD2AP,SUN2,STAP1,ANG,ABR,FHOD1,RACGAP1,GSN,ICAM1,KLHL17,ID1,INPPL1,ARF6,LLGL2,LRP1,SMAD3,MEF2A,MAP3K1,ATXN3,MYO1F,MYH10,PAK2,F11R,PDE4D,EVL,GHRL,PFN2,MAGEL2,FNBP1L,STRADB,CDC42BPG,PRKAR1A,PRKCD,PRKCE,PRKCI,SPIRE1,PTK6,P…	108	2101	586	18679	1.64	bp
GO:0046649	lymphocyte activation	2.41047e-07	9.83639e-06	7.82645e-06	HDAC5,ADAM8,MPZL2,BTN2A2,CEBPB,TNFSF13B,RIPK3,LYST,CD300A,NLRP3,PGLYRP2,AMICA1,CCR7,TMIGD2,CR2,PIK3R6,NFAM1,CYLD,GIMAP1,EFNB1,EGR1,ELF4,ERBB2,FKBP1B,PLCL2,KIAA0922,CLCF1,PATZ1,FUT7,ZNF683,GATA3,BLOC1S6,CD274,GSN,HFE,HLA-A,HLA-DMA,HLA-E,HLA-G,HES1,ICAM1,IGFBP2,RBPJ,IL4R,IL10,IL15,INPP5D,ITGB2,JAG2,JAK3,TBC1D10C,LAMP1,LGALS1,SMAD3,NRARP,NTRK1,PAK2,LEF1,IL23A,LAX1,PPP3CA,SIRPG,PRF1,CHD7,PRKAR1A,PRKC…	108	2101	593	18679	1.62	bp
GO:0010942	positive regulation of cell death	1.43175e-07	6.48591e-06	5.1606e-06	ADAM8,TXNIP,RIPK3,CAPN10,NLRP3,FGD4,JMY,NACC2,SIK1,CYLD,DAPK1,GADD45A,DFNA5,DUSP6,EEF1A2,EGR1,F3,PHLDA1,NLRP1,FOXO1,FOXO3,CDK19,HEBP2,NGEF,FAM162A,BBC3,PDCD4,BIN1,SFN,ABR,NR3C1,GSN,OSGIN1,GZMA,ANXA5,APAF1,HOXA13,APOE,FASLG,IL10,INPP5D,JUN,AGRN,ARHGAP4,SMAD3,MAP3K9,MMP9,MSX1,NCF2,NFATC4,NMT1,NTRK1,NTSR1,P2RX1,PAK2,ARHGEF4,ZAK,PLAUR,FBXW7,PPP3CC,PRKCD,PRKCI,PSEN2,PTEN,MARK4,BARD1,BAX,RPS6KA2,CCL5,M…	109	2101	594	18679	1.63	bp
GO:0030155	regulation of cell adhesion	5.16068e-07	1.88256e-05	1.49789e-05	ADAM8,ARPC2,ADAM10,BTN2A2,SEMA4D,CEBPB,SPINT2,TNFSF13B,RIPK3,TRIOBP,CD300A,NLRP3,CCR7,TMIGD2,PIK3R6,CYLD,EFNB1,DMTN,EPHA1,EPHA3,ERBB2,FBLN2,KIAA0922,PRKD2,GATA3,CYTH4,DISC1,TMEM102,CD274,GSN,HFE,HLA-A,HLA-DMA,HLA-E,HLA-G,HES1,ICAM1,IGFBP2,IL4R,IL10,IL15,ITGAV,JAG2,JAK3,LAMA3,LGALS1,SMAD3,SMAD7,MFI2,ATXN3,NRARP,MYO1F,MUC1,NINJ1,PAK2,LEF1,IL23A,SERPINE2,PLAU,PLXNB1,PLXNB3,PODXL,LAX1,PPP1CB,SIRPG,PR…	109	2101	609	18679	1.59	bp
GO:0031667	response to nutrient levels	4.2468e-06	0.000123675	9.84033e-05	OPTN,CDKN2D,CEBPA,FSTL1,LZTS1,SLC25A25,ADSSL1,CHMP4B,CST3,CTSK,CTSV,DNMT3B,EGR1,CTTN,STOM,ERN1,ALAD,TPCN2,FKBP1B,CHSY1,FOXO1,ATG4B,GABARAPL1,PRKD2,KANK2,AOC1,KAT2A,GHRH,GLUL,GSN,ZDHHC8,HFE,ANXA5,HK2,APAF1,KRT73,ICAM1,NRBP2,APOE,IGF1R,IGFBP2,IL15,JUN,LTC4S,ATP1B1,NTRK1,SLC35B3,SH3GLB1,WAC,PDK1,ASB2,GHRL,PIK3C3,PIM1,PITX2,PPARA,LAMTOR1,WIPI1,ATG2B,LARP1B,FBXW7,MBD5,WDR45B,PTEN,RPTOR,QSOX1,BBS2,TP53…	109	2101	636	18679	1.52	bp
GO:2000145	regulation of cell motility	1.34546e-06	4.52688e-05	3.60187e-05	HDAC5,WASH1,PTPRU,ADAM8,ADAM10,ATP8A1,SEMA4D,SPINT2,RIPK3,ABHD2,NISCH,PDCD10,CD300A,RFFL,CCR1,CCR7,CCSAP,GLIPR2,CX3CR1,AMOT,DPEP1,ECM1,EDN1,DMTN,EPHA1,ETS1,F3,FIGF,VASH1,PLXND1,SYNE2,CAPN7,PLXNB2,SGK3,SUN2,PRKD2,STAP1,GATA3,RABGEF1,TMEM102,ABR,CD274,GSN,ANXA5,ICAM1,APOE,IGF1R,ITGAV,JAG2,LAMA3,ARHGAP4,LRP1,SMAD3,SMAD7,MAP3K1,MMP9,MPP1,MYO1F,FURIN,PAX6,EGFL7,LEF1,PDE4D,EVL,IL23A,HDAC7,ENPP2,PFN2,SE…	110	2101	628	18679	1.56	bp
GO:0051046	regulation of secretion	1.48331e-05	0.000368488	0.000293192	ADAM8,PKDREJ,BTN2A2,MGEA5,CPLX1,CAPN10,CD300A,NLRP3,C1QTNF3,CCR7,CRHBP,SYT6,ADRA2C,ABAT,DRD4,EDN1,FKBP1B,NLRP1,EXPH5,SYT11,POFUT2,SIRT3,SEC11A,ARL2BP,PANX1,RAB26,RAB11FIP5,GATA3,GDF9,GDNF,GHRH,RABGEF1,KCNMB4,GLUL,ANG,ABR,CD274,HFE,HLA-E,RAB37,IL4R,IL10,ITPR3,KCNC4,RAB15,KCNJ11,KCNN4,FAM132A,LAMP1,LLGL2,MARCKS,NMB,NTSR1,OPRL1,P2RX4,SIDT2,CDK16,GHRL,RAB8B,PFKFB2,PFKL,PFKM,PFN2,PIK3C3,SEPT5,PPP3CA,S…	110	2101	661	18679	1.48	bp
GO:0009991	response to extracellular stimulus	1.93895e-05	0.000461817	0.00036745	OPTN,CDKN2D,CEBPA,FSTL1,LZTS1,SLC25A25,ADSSL1,CHMP4B,CST3,CTSK,CTSV,DNMT3B,EGR1,CTTN,STOM,ERN1,ALAD,TPCN2,FKBP1B,CHSY1,FOXO1,ATG4B,GABARAPL1,PRKD2,KANK2,AOC1,KAT2A,GHRH,GLUL,GSN,ZDHHC8,HFE,ANXA5,HK2,APAF1,KRT73,ICAM1,NRBP2,APOE,IGF1R,IGFBP2,IL15,JUN,LTC4S,ASGR1,ATP1B1,NTRK1,SLC35B3,SH3GLB1,WAC,PDK1,ASB2,GHRL,PIK3C3,PIM1,PITX2,PPARA,LAMTOR1,WIPI1,ATG2B,LARP1B,FBXW7,MBD5,WDR45B,PTEN,RPTOR,QSOX1,BBS…	110	2101	665	18679	1.47	bp
GO:0044723	single-organism carbohydrate metabolic process	0.000219718	0.00361454	0.00287595	RAMP1,ST3GAL6,SPON1,POMT1,MGEA5,WDR5,ADAMTS13,NISCH,MAN1B1,CHST14,MGAT4A,C1QTNF3,CLN5,NEU4,SIK1,CRTC2,ENO2,ENO3,EXT1,ALDOC,FOXO1,PPIP5K2,POFUT2,MAN2B2,DPY19L1,FUT3,FUT4,FUT5,FUT7,GAA,GBE1,KAT2A,GCNT1,GNMT,GOLGA2,GPI,PGM2L1,NR3C1,GUSB,HEXB,HK2,IL15,INPP1,INPPL1,B3GNT8,KCNJ11,FAM132A,ARNT,MAN2A2,MAN2C1,MAN2B1,MECP2,MGAT5,MUC1,NTSR1,CHST11,CHST15,UBE2J1,PDK1,PDK3,ENPP1,GHRL,CFP,PFKFB2,PFKFB3,PFKFB4,…	110	2101	705	18679	1.39	bp
GO:0007268	synaptic transmission	0.000357541	0.00543095	0.00432121	GJC1,RGS14,SLC12A7,CPLX1,CACFD1,NISCH,PTGDR2,CHRNB1,BTBD9,GRIN3B,CRHBP,SYT6,DBH,AP2B1,DLG3,DLG4,ABAT,DRD4,DVL1,EDN1,EGR1,EGR2,ADCY4,EPB41L1,ALDH2,CPEB3,SYT11,PLCL2,PANX1,STAC3,GAD1,BLOC1S6,GDNF,KCNMB4,GLUL,GRIN2D,HTR3A,APOE,ITPR3,KCNA3,KCNC4,KCND1,AGRN,KCNJ10,KCNJ11,KCNN4,KIF5B,STX19,MECP2,ATXN3,NFATC4,NTRK1,NTSR1,OPRL1,P2RX1,P2RX4,GHRL,RAB8B,PFN2,SERPINE2,PLCB2,PLCB3,PLCL1,SHC3,SEPT5,NLGN3,PPP3C…	110	2101	714	18679	1.37	bp
GO:0097190	apoptotic signaling pathway	2.0388e-07	8.83184e-06	7.02716e-06	FEM1B,CDKN2D,STK25,CEBPB,RIPK3,PDCD10,RFFL,FGD4,NACC2,TMC8,CTH,CX3CR1,CYLD,DAPK1,DBH,DFNA5,CTTN,HIPK1,ERCC6,ERN1,FOXO3,PPP1R15A,NGEF,FAM162A,GDNF,BBC3,SFN,TMEM102,ABR,GSN,GSTP1,HMGB2,APAF1,HSPA1B,XIAP,ICAM1,NANOS3,FASLG,ITGAV,JUN,LAMP1,ARHGAP4,SMAD3,MMP9,MSX1,MUC1,NFATC4,NMT1,P2RX4,RRM2B,PAK2,ARHGEF4,PDK1,ACSL5,PLAUR,SLC35F6,FBXW7,PPP3CC,STRADB,SRGN,PRKCA,PRKCD,PSEN2,PTEN,BIRC6,BAX,BCL2L2,BCL3,MO…	111	2101	612	18679	1.61	bp
GO:0007409	axonogenesis	0.000384324	0.00571621	0.00454817	ARPC2,ADAM10,TUBB3,SPON2,STK25,SEMA6C,SEMA4F,SEMA4D,MYL12A,FRS2,COL9A2,COL9A3,AP2B1,DLG3,DLG4,DUSP6,DUSP7,DVL1,EFNB1,EGR2,CTTN,EPHA1,EPHA3,ERBB2,ETV4,EXT1,FGF9,FOXD1,PLXND1,MAPK8IP3,PLXNB2,ZNF683,NGEF,GATA3,GDNF,DISC1,GPC1,GRIN2D,MNX1,APOE,IGF1R,IL2RB,IL3RA,ITGAV,JAK1,JAK3,AGRN,KIF5B,ABLIM1,MMP9,MYH10,NTRK1,PAK2,PAX6,EVL,PITPNA,PLCG1,SHC3,PLXNB1,PLXNB3,NLGN3,PLXNA3,MAP2K2,PSEN2,RGMA,PRDM8,PSMD7,P…	111	2101	723	18679	1.36	bp
GO:0050778	positive regulation of immune response	5.39831e-06	0.000149398	0.00011887	TANK,ADAM8,ARPC2,WASF2,SPON2,TAB1,TNFSF13B,RIPK3,CD300A,NLRP3,CHUK,PGLYRP2,GBP5,CCR7,CR2,NFAM1,CTSK,CTSL,CYLD,DUSP6,DUSP7,A2M,TAB2,PLCL2,CLCF1,PRKD2,STAP1,GATA3,RABGEF1,HLA-A,HLA-B,HLA-DMA,HLA-E,HSPA1B,XIAP,TMEM173,IL4R,IL15,INPP5D,ITGB2,ITPR3,JAK3,JUN,KCNN4,KRT1,LAMP1,MEF2A,MAP3K1,ATF1,NFATC1,NFKB2,PAK2,CLEC4A,PDE4D,IL23A,CFP,PIK3C3,PLCG1,PLD2,LAX1,PPP3CA,PRKCD,PRKCE,MAPK11,PSEN2,ZC3HAV1,PSMD7,P…	112	2101	661	18679	1.51	bp
GO:0000139	Golgi membrane	4.9601e-06	0.000112382	9.32349e-05	OPTN,APC2,ABCA7,ST3GAL6,STK25,CERS1,LMAN2,TMED10,PDCD10,CHST14,MGAT4A,LMTK3,ARAP1,AP1S1,CLCN5,COPA,COPB1,GLIPR2,CYP2E1,CABP7,QSOX2,GIMAP1,TVP23C,EXT1,CHSY1,MAPK8IP3,FUT3,FUT4,FUT5,FUT7,RAB26,UNC50,GLCE,RAB11FIP5,GPSM1,LDLRAP1,GBP2,GCNT1,NSG1,GOLGA2,GOLGA3,HLA-A,HLA-B,HLA-C,HLA-E,HLA-F,HLA-G,B3GNT8,MAN2A2,MGAT5,NOTCH3,NUMA1,FURIN,CHST11,SLC35B3,SH3GLB1,CHST15,GPR89B,RAB14,ATP7B,CHPF2,WIPI1,ACER3,C…	113	2235	628	18679	1.5	cc
GO:0019904	protein domain specific binding	2.39865e-08	1.38904e-06	1.19129e-06	ADAM10,CEBPA,KHDRBS3,CIT,ICA1L,CTBP1,GRASP,DLG3,DLG4,DRD4,EGR2,ARHGAP27,EPB41L2,EPS15,ETV6,NLRP1,PLXND1,CAPN7,CD2AP,L3MBTL1,GATA3,SFN,GSN,GUSB,HMGB2,HOXC4,HSPA1B,KLHL17,INPP5D,INPPL1,JUN,LAMP1,LLGL2,MECP2,CCDC88C,NFE2,ARHGEF4,PAX6,F11R,LEF1,PDE2A,PDE4D,EVL,NLK,PDZK1,RAB8B,PLAUR,PLXNB3,PPARA,LAX1,PRKAR2B,PRKCI,MAP2K2,CTNNBIP1,PLSCR3,CHMP1B,PTEN,PHRF1,EPB41L5,DENND1A,PTPN6,BAX,RAP2B,BCL2L2,ELMO2,LI…	113	2119	597	18679	1.67	mf
GO:0051093	negative regulation of developmental process	0.000637653	0.00866582	0.00689507	HDAC5,SEMA4F,SEMA4D,USP19,CIT,DUSP10,PDCD10,PGLYRP2,CCR1,H1FOO,ZBTB46,CST3,DACT3,CHADL,CX3CR1,CYLD,AMOT,NKX6-3,TSC22D3,ECM1,DMTN,ERBB2,ETV4,EZH2,VASH1,FOXO1,RAP1GAP2,KIAA0922,NGEF,TRAF3IP1,GATA3,NPHP3,TRIB2,ABR,SOX8,HLA-G,HES1,ID1,APOE,RBPJ,FASLG,IL4R,INPP5D,INSIG1,ITGAV,JAK3,ARF6,LGALS1,LRP1,SMAD3,SMAD7,MFI2,MMP11,NRARP,MSX1,NFATC4,NOTCH3,NPPC,PAX6,LEF1,TBC1D7,PLAC8,HDAC7,ENPP1,GHRL,NLGN3,PPARA,…	114	2101	756	18679	1.34	bp
GO:0005773	vacuole	8.82169e-08	3.17982e-06	2.63807e-06	WASH1,ADAM8,OPTN,CIT,STK11IP,MARCH3,AP1S1,CLCN5,CLN5,SPNS2,MFSD12,ARL8A,DRAM2,NEU4,HGSNAT,CRHBP,CST3,CTNS,CTSK,CTSL,CTSV,CTSO,CTSZ,ECE1,ABCA2,SLC36A1,TPCN2,GPC2,ZNRF2,MAN2B2,ABCB9,GABARAPL1,TMEM9,GAA,MFSD8,GALNS,IL4I1,GNA11,GNS,GPC1,SLC26A11,GUSB,DPP7,HEXB,HLA-DMA,HSPG2,FASLG,PNPLA7,AGRN,LAMP1,LRP1,ARSA,MAN2C1,MAN2B1,NCF2,NCF4,P2RX4,ATP6V0A4,SIDT2,SH3GLB1,ATP6V1D,ANKFY1,RAB14,ENPP1,PIK3C3,RAB24,P…	114	2235	587	18679	1.62	cc
GO:0043408	regulation of MAPK cascade	0.000646752	0.00877228	0.00697977	ADAM8,ABCA7,TAB1,STK25,RGS14,FRS2,DUSP10,PDCD10,CD300A,STK38,CCR1,CCR7,IQGAP3,PIK3R6,ADRA2C,GLIPR2,GADD45A,DLG4,DRD4,DUSP6,DUSP7,EDN1,ERBB2,ERCC6,ERN1,EZH2,FGF9,TNIK,FOXO1,TAB2,MAPK8IP3,SIRT3,PIK3R5,FPR1,PRKD2,MAGI3,GDF9,PDCD4,RNF149,TRIB2,GRIN2D,GSTP1,ICAM1,ID1,APOE,IGF1R,IL2RB,IL3RA,JAK1,JAK3,TBC1D10C,MDFI,MAP3K1,MAP3K9,MST1R,NTRK1,PAK2,GHRL,ZAK,PLCG1,SHC3,LAX1,SEMA4C,LAMTOR1,FBXW7,STRADB,PRKCA…	115	2101	764	18679	1.34	bp
GO:0051223	regulation of protein transport	3.1726e-05	0.000701854	0.000558439	ADAM8,APC2,BTN2A2,MGEA5,CAPN10,NLRP3,C1QTNF3,CCR7,PLK3,LYPLAL1,OSCP1,DACT3,CTSK,ADRA2C,CYLD,ABAT,DRD4,DMTN,STOM,ERBB2,FKBP1B,NLRP1,EXPH5,SIRT3,SEC11A,ARL2BP,PANX1,BAMBI,RAB11FIP5,GATA3,KAT2A,ERLEC1,RABGEF1,GLUL,SFN,ANG,CD274,ZDHHC8,HLA-E,HES1,TMEM173,IL4R,IL10,ITPR3,JUP,TBC1D10C,KCNJ11,KCNN4,FAM132A,LLGL2,LRP1,MARCKS,SMAD3,MDFI,OAZ2,SIDT2,SH3GLB1,CDK16,PDE2A,UBE2J1,CTDSPL2,IL23A,GHRL,PDZK1,PFKFB2…	116	2101	717	18679	1.44	bp
GO:0061564	axon development	0.000237449	0.00383627	0.00305238	ARPC2,ADAM10,TUBB3,SPON2,STK25,SEMA6C,SEMA4F,SEMA4D,MYL12A,FRS2,COL9A2,COL9A3,RTN4RL1,AP2B1,DLG3,DLG4,DUSP6,DUSP7,DVL1,EFNB1,EGR2,CTTN,EPHA1,EPHA3,ERBB2,ETV4,EXT1,FGF9,FKBP1B,FOXD1,PLXND1,MAPK8IP3,PLXNB2,ZNF683,NGEF,GATA3,GDNF,DISC1,GPC1,GRIN2D,MNX1,APOE,IGF1R,IL2RB,IL3RA,ITGAV,JAK1,JAK3,JUN,AGRN,KIF5B,ABLIM1,MMP9,MYH10,NTRK1,PAK2,PAX6,EVL,PITPNA,PLCG1,SHC3,PLXNB1,PLXNB3,NLGN3,PLXNA3,MAP2K2,PSEN2…	116	2101	752	18679	1.37	bp
GO:0071705	nitrogen compound transport	0.000688175	0.00926163	0.00736913	ABCB6,MGEA5,CPLX1,CAPN10,NISCH,NLRP3,C1QTNF3,SLC25A29,CPT1B,CRHBP,HNRNPA1L2,SLC35F3,CTNS,ADRA2C,CYLD,ABAT,DRD4,EDN1,SLC36A1,FKBP1B,ATP11B,SMG6,SIRT3,ABCB9,SEC11A,ARL2BP,RAB11FIP5,GDNF,GHRH,GLUL,CPSF1,SLC25A24,HFE,ACACB,IL10,ITPR3,KCNJ10,KCNJ11,FAM132A,MARCKS,MECP2,MX2,NCBP1,NTSR1,OAZ2,P2RX1,SIDT2,CDK16,IL23A,C14orf166,GHRL,PDZK1,RAB8B,PFKFB2,PFKL,PFKM,PPP3CA,SMPD3,CHD7,PRKAR1A,PRKAR2B,PRKCA,PRKCE…	116	2101	773	18679	1.33	bp
GO:0044087	regulation of cellular component biogenesis	3.84412e-07	1.43245e-05	1.13975e-05	WASH1,ARPC1B,ARPC2,WASF2,TMSB15A,TPPP,TRIOBP,ATXN2L,GBP5,CCDC151,ARAP1,CCR7,CHMP4B,NUDT16,JMY,TMC8,CYLD,AMOT,EDN1,CTTN,DMTN,EPHA1,EPHA3,EML2,PAN3,TRAF3IP1,STAP1,SH3YL1,BBC3,FHOD1,GSN,HCFC1,DNAJB2,HSPA1B,HSPA2,ICAM1,ID1,APOE,INSIG1,JUN,AGRN,ARF6,SMAD3,MECP2,MAP3K1,NTRK1,SH3GLB1,CRBN,TBC1D7,EVL,GHRL,PFN2,PLXNB3,PODXL,NLGN3,MAGEL2,FBLIM1,EPS8L1,FNBP1L,PPP2R5B,HJURP,DNAJA4,PRKCA,PRKCD,PRKCE,PSEN2,SPI…	118	2101	669	18679	1.57	bp
GO:0009894	regulation of catabolic process	3.16209e-06	9.5705e-05	7.61489e-05	ADAM8,APC2,CEBPA,USP20,USP19,LZTS1,PLK3,DRAM2,CHMP4B,ASB9,CST3,CTSK,SH3D19,DAPK1,DVL1,CTTN,ERN1,CPEB3,FOXO1,ATG4B,SNX33,GGA1,KAT2A,DISC1,ERLEC1,GOLGA2,NSMCE2,TRIB2,MYLIP,PACSIN3,ZDHHC8,HFE,HK2,APAF1,DNAJB2,NRBP2,NANOS1,APOC1,NANOS3,APOC2,APOE,IL10,USP41,ARNT,MAD2L1,SMAD3,SMAD7,ATXN3,CISD2,OAZ2,FURIN,SH3GLB1,WAC,UBE2J1,PPARA,RASIP1,RNF125,PPP1CB,PPP1R3D,FBXW7,PRKCD,PRKCE,ZC3HAV1,PSMD7,PTEN,USP35,Q…	118	2101	697	18679	1.51	bp
GO:0040012	regulation of locomotion	6.51073e-07	2.30234e-05	1.83189e-05	HDAC5,WASH1,PTPRU,ADAM8,ADAM10,ATP8A1,SEMA4D,SPINT2,RIPK3,ABHD2,NISCH,PDCD10,CD300A,RFFL,CCR1,CCR7,CCSAP,GLIPR2,CX3CR1,AMOT,DPEP1,ECM1,EDN1,DMTN,EPHA1,ETS1,F3,FIGF,VASH1,PLXND1,SYNE2,CAPN7,PLXNB2,SGK3,SUN2,PRKD2,STAP1,GATA3,RABGEF1,TMEM102,ABR,CD274,GSN,ANXA5,ICAM1,APOE,IGF1R,ITGAV,JAG2,LAMA3,ARHGAP4,LGALS1,LRP1,SMAD3,SMAD7,MAP3K1,MMP9,MPP1,MYO1F,FURIN,PAX6,EGFL7,LEF1,PDE4D,EVL,IL23A,HDAC7,ENPP2,…	120	2101	690	18679	1.55	bp
GO:0060284	regulation of cell development	8.69655e-05	0.00167899	0.00133591	FOXO6,HDAC5,ARPC2,HMG20B,STK25,SEMA4F,SEMA4D,RGS14,TRIOBP,CIT,LZTS1,DUSP10,DACT3,ADRA2C,GLIPR2,CX3CR1,DNMT3B,DVL1,EDN1,CTTN,DMTN,EPHA3,EZH2,FKBP1B,CPEB3,TNIK,RAP1GAP2,POFUT2,CRTC1,CLCF1,PLXNB2,NGEF,BAMBI,SS18L1,GATA3,GDNF,DISC1,BIN1,GRN,PACSIN1,SOX8,HMGB2,HES1,ID1,APOE,ARF6,LGALS1,LRP1,SMAD3,SMAD7,MFI2,ATF1,NFATC4,NFYA,CNOT3,NOTCH3,NPPC,NTRK1,PAX6,LEF1,SERPINE2,S1PR5,PLXNB1,NLGN3,CASZ1,PPP2R5B,PP…	120	2101	764	18679	1.4	bp
GO:0042803	protein homodimerization activity	1.96543e-06	7.58773e-05	6.50753e-05	ADAM10,STK25,CEBPA,CEBPB,PDCD10,CHUK,AMICA1,ADSSL1,CHMP4B,TYW5,NUDT16,CPOX,CR2,NACC2,C16orf89,SYT6,CTBP1,ADRA2C,GLIPR2,GIMAP7,ABAT,ARID3A,ECE1,ENO3,STOM,ERN1,EXT1,FIGF,ABCB9,AOC1,BLOC1S6,GDNF,SDCBP2,ANG,GSTA4,GSTM1,GSTM3,GZMA,HEXB,HLA-G,HES1,ID1,TMEM173,APOC2,APOE,JUP,RBM44,SLC27A1,LGALS1,MAD2L1,SMAD3,MAP3K9,ASGR1,NPPC,NPR3,NTRK1,NTSR1,CISD2,P2RX4,CRYL1,SH3GLB1,PDE2A,ENPP1,PFKM,PGF,PITX2,PLOD1,PR…	120	2119	699	18679	1.51	mf
GO:0030097	hemopoiesis	3.68385e-06	0.00010865	8.64487e-05	HDAC5,ADAM8,WASF2,MPZL2,CDKN1C,KLF2,CEBPA,CEBPB,RIPK3,NLRP3,CHUK,PGLYRP2,CCR1,CCR7,OCSTAMP,CR2,ZBTB46,PIK3R6,ZNF784,NFAM1,CYLD,APOBEC3H,GIMAP1,EEF2,EGR1,EPAS1,DMTN,HIPK1,ERBB2,ETS1,ETV6,RTKN2,SBNO2,FOXO3,NBEAL2,PLCL2,KIAA0922,CLCF1,RBFOX2,PATZ1,FUT7,ZNF683,L3MBTL1,GATA3,MKNK2,HLA-B,HLA-DMA,HLA-G,HMGB2,HES1,RBPJ,IL4R,IL10,IL15,INPP5D,JAG2,JAK3,JUN,LGALS1,ARNT,MMP9,NRARP,NFE2L1,NTRK1,LEF1,PDE2A,IL2…	121	2101	721	18679	1.49	bp
GO:0030163	protein catabolic process	7.52969e-05	0.00149537	0.00118981	ADAM8,APC2,CEBPA,KAT5,ERLIN1,MGEA5,USP20,USP19,CIT,MAN1B1,RFFL,CLN5,PLK3,LYPLAL1,CHMP4B,NEU4,ASB9,FBXL14,CST3,CTSK,CTSL,CTSV,CTSO,CTSZ,SH3D19,CYLD,DVL1,DENND3,FOXO1,CUL9,ATG4B,CD2AP,SNX33,GGA1,DISC1,ERLEC1,KLHL20,GPC1,NSMCE2,TRIB2,MYLIP,PACSIN3,GZMA,HFE,DNAJB2,SPOPL,APOE,IL10,USP41,C19orf68,MAD2L1,SMAD3,SMAD7,DNAJB9,ATXN3,OAZ2,FURIN,CRBN,WAC,UBE2J1,ASB2,FBXL19,UBE2R2,RNF125,ANKZF1,FBXW7,NGLY1,PSM…	121	2101	769	18679	1.4	bp
GO:0051270	regulation of cellular component movement	6.35218e-07	2.25779e-05	1.79644e-05	HDAC5,WASH1,GJC1,PTPRU,ADAM8,ADAM10,ATP8A1,SEMA4D,SPINT2,RIPK3,ABHD2,NISCH,PDCD10,CD300A,ARAP1,RFFL,CCR1,CCR7,CCSAP,GLIPR2,CX3CR1,AMOT,DPEP1,ECM1,EDN1,DMTN,EPHA1,ETS1,F3,FIGF,VASH1,PLXND1,SYNE2,CAPN7,PLXNB2,SGK3,SUN2,PRKD2,STAP1,GATA3,RABGEF1,TMEM102,ABR,CD274,GSN,ANXA5,ICAM1,APOE,IGF1R,ITGAV,JAG2,JUP,LAMA3,LAMP1,ARHGAP4,LRP1,SMAD3,SMAD7,MAP3K1,MMP9,MPP1,MYO1F,FURIN,PAX6,EGFL7,LEF1,PDE4D,EVL,IL23…	122	2101	704	18679	1.54	bp
GO:0016773	phosphotransferase activity, alcohol group as acceptor	4.97838e-07	2.34906e-05	2.01464e-05	SPEG,TESK2,STK25,RIPK3,CIT,STK38,CHUK,LMTK3,CLK1,PLK3,GLYCTK,PIP5KL1,PNCK,PIK3R6,SIK1,ADRBK2,SGK223,DGKQ,DAPK1,EPHA1,EPHA3,HIPK1,ERBB2,ERN1,AAK1,ICK,MAST1,TNIK,CDK19,SIK2,SIK3,SGK3,PRKD3,PAN3,PRKD2,STK36,PGM2L1,MKNK2,PKN3,GUCY2D,HK2,NRBP2,IGF1R,JAK1,JAK3,MAST4,SBK1,LTBP1,MATK,MAP3K1,MAP3K9,MST1R,NEK3,NTRK1,PAK2,CDK16,CDK17,PDK1,PDK3,NLK,ZAK,PFKFB2,PFKFB3,PFKFB4,PFKL,PFKM,PIK3C2B,PIK3C3,PIM1,ETNK2…	122	2119	695	18679	1.55	mf
GO:0031347	regulation of defense response	1.92769e-05	0.000460717	0.000366575	TANK,TSPAN32,ADAM8,TAB1,RIPK3,DUSP10,NLRP3,CHUK,PGLYRP2,C1QTNF3,GBP5,AP1S1,CCR7,PIK3R6,ZNF681,CTSK,CTSL,CX3CR1,CYLD,AP2B1,DUSP6,DUSP7,A2M,STOM,ETS1,F12,NLRP1,SBNO2,TNIK,CDK19,TAB2,ELMOD2,TRAF3IP1,GATA3,RABGEF1,METRNL,ABR,GSTP1,HILPDA,ANXA5,HLA-A,HLA-B,HLA-E,HSPA1B,XIAP,TMEM173,IFNAR2,IFNGR2,APOE,IL10,IL15,ITGB2,ITPR3,JAK1,JUN,KRT1,FAM132A,LAMP1,SMAD3,MEF2A,MAP3K1,MYO1F,ATF1,NFATC1,NFKB2,ATP1B1,PA…	123	2101	761	18679	1.44	bp
GO:0014070	response to organic cyclic compound	0.000220074	0.00361454	0.00287595	HDAC5,PTPRU,CDKN2D,KLF2,CEBPA,KAT5,TXNIP,MGEA5,CHRNB1,FBXO32,OCSTAMP,CRHBP,CST3,CTSV,DGKQ,DIAPH1,DNMT3B,ABAT,DRD4,DUSP6,EDN1,EGR1,EGR2,ABCA2,DMTN,ALAD,ETS1,EZH2,F3,TPCN2,FKBP1B,ZCCHC11,PANX1,KANK2,AOC1,GATA3,KAT2A,CRIPAK,GRN,NR3C1,GSN,GSTM3,HCFC1,HMGB2,HTR3A,ICAM1,ID1,TMEM173,IGF1R,IGFBP2,IL4R,IL10,IL15,JUN,JUP,KCNJ10,KCNJ11,LGALS1,SMAD3,MFGE8,ATF1,NCF2,NTRK1,OPRL1,P2RX1,P2RX4,PAK2,LEF1,PDE2A,PDE…	123	2101	804	18679	1.36	bp
GO:0043086	negative regulation of catalytic activity	0.000465702	0.00662789	0.00527356	CDKN1C,CDKN2C,CDKN2D,ABCA7,CEBPA,SEMA4D,TXNIP,RGS14,SPINT2,CERS1,DUSP10,CD300A,STK38,PIK3IP1,LMTK3,PPP1R27,RFFL,COL7A1,CPEB2,CST3,CST5,ADRA2C,AMOT,GADD45A,DLG3,DPEP1,DRD4,DUSP6,DUSP7,DVL1,ECM1,A2M,EPHA1,FKBP1B,PPP1R15A,PDCD4,SFN,GPI,CRIPAK,TRIB2,GSTP1,GZMA,ANXA5,XIAP,APOC1,APOC2,APOE,IGF1R,FASLG,MAD2L1,SMAD7,MMP9,NPR3,OAZ2,FURIN,PAK2,F11R,ANGPTL4,LEF1,SERPINE2,SERPINB9,PLAUR,PLXNB3,LAX1,PPP1R10,T…	123	2101	819	18679	1.34	bp
GO:0016337	single organismal cell-cell adhesion	1.78848e-07	7.84555e-06	6.24241e-06	CDH7,PTPRU,TSPAN32,ADAM8,MPZL2,BTN2A2,SEMA4D,CEBPB,MYL12A,SPINT2,TNFSF13B,RIPK3,CD300A,NLRP3,AMICA1,CCR7,TMIGD2,PIK3R6,CYLD,GIMAP1,EFNB1,EGR1,ELF4,DMTN,ERBB2,FKBP1B,KIAA0922,PATZ1,CD2AP,FUT7,GATA3,GCNT1,CD274,GSN,HFE,HLA-A,HLA-DMA,HLA-E,HLA-G,HES1,ICAM1,GLDN,IGFBP2,IL4R,IL10,IL15,ITGAV,ITGB2,ITGB7,JAG2,JAK3,JUP,LGALS1,SMAD3,SMAD7,NRARP,PAK2,CERCAM,LEF1,IL23A,SERPINE2,PODXL,NLGN3,FBLIM1,LAX1,PPP3C…	124	2101	702	18679	1.57	bp
GO:0043066	negative regulation of apoptotic process	0.000370052	0.00557571	0.00443639	ADAM8,OPTN,CDKN2D,CFDP1,SEMA4D,CEBPB,PDCD10,RFFL,ANKRD9,CCR7,PLK3,CTH,CX3CR1,DAPK1,DPEP1,TSC22D3,EDN1,EGR1,EGR2,CTTN,FHL2,FOXO1,CLCF1,DDAH2,GATA3,GDNF,PDCD4,KLHL20,SFN,GPI,GSTP1,ANXA5,SOX8,HMGB2,HSPA1B,XIAP,ICAM1,ID1,NRBP2,NANOS3,APOE,IGF1R,FASLG,IL2RB,IL10,ITGAV,JAK3,JUN,LRP1,MAD2L1,SMAD3,MECP2,MMP9,MSX1,MUC1,NTRK1,NTSR1,RRM2B,CHST11,PAK2,ANGPTL4,LEF1,PLAC8,GHRL,SERPINB9,PIM1,PLAUR,SLC35F6,STRAD…	124	2101	822	18679	1.34	bp
GO:0043069	negative regulation of programmed cell death	0.000394035	0.00581076	0.0046234	ADAM8,OPTN,CDKN2D,CFDP1,SEMA4D,CEBPB,PDCD10,RFFL,ANKRD9,CCR7,PLK3,CTH,CX3CR1,DAPK1,DPEP1,TSC22D3,EDN1,EGR1,EGR2,CTTN,FHL2,FOXO1,CLCF1,DDAH2,KANK2,GATA3,GDNF,PDCD4,KLHL20,SFN,GPI,GSTP1,ANXA5,SOX8,HMGB2,HSPA1B,XIAP,ICAM1,ID1,NRBP2,NANOS3,APOE,IGF1R,FASLG,IL2RB,IL10,ITGAV,JAK3,JUN,LRP1,MAD2L1,SMAD3,MECP2,MMP9,MSX1,MUC1,NTRK1,NTSR1,RRM2B,CHST11,PAK2,ANGPTL4,LEF1,PLAC8,GHRL,SERPINB9,PIM1,PLAUR,SLC35F6…	125	2101	831	18679	1.34	bp
GO:0048667	cell morphogenesis involved in neuron differentiation	7.61785e-05	0.00150855	0.0012003	ARPC2,ADAM10,TUBB3,SPON2,STK25,SEMA6C,SEMA4F,SEMA4D,MYL12A,FRS2,CIT,LZTS1,COL9A2,COL9A3,AP2B1,DLG3,DLG4,DUSP6,DUSP7,DVL1,EFNB1,EGR2,CTTN,EPHA1,EPHA3,ERBB2,ETV4,EXT1,FGF9,FOXD1,TNIK,PLXND1,MAPK8IP3,RBFOX2,PLXNB2,ZNF683,NGEF,SS18L1,GATA3,GDNF,DISC1,GPC1,GRIN2D,MNX1,HES1,ID1,APOE,IGF1R,IL2RB,IL3RA,ITGAV,JAK1,JAK3,AGRN,KIF5B,ABLIM1,MEF2A,MMP9,MYH10,NFATC4,NTRK1,PAK2,PAX6,EVL,PITPNA,PLCG1,SHC3,PLXNB1,…	126	2101	807	18679	1.39	bp
GO:0048812	neuron projection morphogenesis	0.000312798	0.00483929	0.00385044	ARPC2,ADAM10,TUBB3,SPON2,STK25,SEMA6C,SEMA4F,SEMA4D,MYL12A,FRS2,CIT,LZTS1,COL9A2,COL9A3,AP2B1,DLG3,DLG4,DUSP6,DUSP7,DVL1,EFNB1,EGR2,CTTN,EPHA1,EPHA3,ERBB2,ETV4,EXT1,NYAP1,FGF9,FOXD1,TNIK,PLXND1,MAPK8IP3,RBFOX2,PLXNB2,ZNF683,NGEF,SS18L1,GATA3,GDNF,DISC1,GPC1,GRIN2D,PACSIN1,MNX1,ID1,APOE,IGF1R,IL2RB,IL3RA,ITGAV,JAK1,JAK3,AGRN,KIF5B,ABLIM1,MEF2A,MMP9,MYH10,NEK3,NFATC4,NTRK1,PAK2,PAX6,EVL,PITPNA,PLCG…	126	2101	834	18679	1.34	bp
GO:0044212	transcription regulatory region DNA binding	0.000123042	0.00295764	0.00253659	ZNF730,HDAC5,ZNF256,CEBPA,CEBPB,ZNF211,ARID3B,ZBTB6,ARID5A,ZNF277,NACC1,ZNF513,NACC2,ZBTB46,ZNF548,NFXL1,ZNF100,GADD45A,ARID3A,E2F3,EGR1,EGR2,ELF4,ETV4,ETV6,EZH2,FOXK1,BAHD1,FOXD1,FOXO3,RCOR1,PATZ1,ZNF683,GATA3,ZIK1,NR3C1,GTF2B,SOX8,KCNIP3,HMGB2,HOXA13,HOXB5,HES1,SNAI3,RBPJ,JUN,ZNF793,ZNF805,ARNT,SMAD3,SMAD7,MEF2A,MSX1,MUC1,ATF1,NFATC1,NFATC4,NFE2,NFE2L1,NFIL3,NFKB2,NFYA,PAX6,LEF1,ZNF639,ZNF219,P…	126	2119	809	18679	1.37	mf
GO:0000975	regulatory region DNA binding	0.000152316	0.00352819	0.00302592	ZNF730,HDAC5,ZNF256,CEBPA,CEBPB,ZNF211,ARID3B,ZBTB6,ARID5A,ZNF277,NACC1,ZNF513,NACC2,ZBTB46,ZNF548,NFXL1,ZNF100,GADD45A,ARID3A,E2F3,EGR1,EGR2,ELF4,ETV4,ETV6,EZH2,FOXK1,BAHD1,FOXD1,FOXO3,RCOR1,PATZ1,ZNF683,GATA3,ZIK1,NR3C1,GTF2B,SOX8,KCNIP3,HMGB2,HOXA13,HOXB5,HES1,SNAI3,RBPJ,JUN,ZNF793,ZNF805,ARNT,SMAD3,SMAD7,MEF2A,MSX1,MUC1,ATF1,NFATC1,NFATC4,NFE2,NFE2L1,NFIL3,NFKB2,NFYA,PAX6,LEF1,ZNF639,ZNF219,P…	126	2119	813	18679	1.37	mf
GO:0001067	regulatory region nucleic acid binding	0.000152316	0.00352819	0.00302592	ZNF730,HDAC5,ZNF256,CEBPA,CEBPB,ZNF211,ARID3B,ZBTB6,ARID5A,ZNF277,NACC1,ZNF513,NACC2,ZBTB46,ZNF548,NFXL1,ZNF100,GADD45A,ARID3A,E2F3,EGR1,EGR2,ELF4,ETV4,ETV6,EZH2,FOXK1,BAHD1,FOXD1,FOXO3,RCOR1,PATZ1,ZNF683,GATA3,ZIK1,NR3C1,GTF2B,SOX8,KCNIP3,HMGB2,HOXA13,HOXB5,HES1,SNAI3,RBPJ,JUN,ZNF793,ZNF805,ARNT,SMAD3,SMAD7,MEF2A,MSX1,MUC1,ATF1,NFATC1,NFATC4,NFE2,NFE2L1,NFIL3,NFKB2,NFYA,PAX6,LEF1,ZNF639,ZNF219,P…	126	2119	813	18679	1.37	mf
GO:0000165	MAPK cascade	0.00014838	0.00258398	0.00205597	SH2D3C,SH2D3A,ADAM8,ABCA7,TAB1,STK25,RGS14,FRS2,DUSP10,PDCD10,CD300A,STK38,CCR1,CCR7,IQGAP3,PIK3R6,ADRA2C,GLIPR2,GADD45A,DLG4,DRD4,DUSP6,DUSP7,EDN1,ERBB2,ERCC6,ERN1,EZH2,FGF9,TNIK,FOXO1,TAB2,MAPK8IP3,SIRT3,PIK3R5,FPR1,PRKD2,MAGI3,GDF9,PDCD4,RNF149,TRIB2,GRIN2D,GSTP1,ICAM1,ID1,APOE,IGF1R,IL2RB,IL3RA,ITGAV,JAK1,JAK3,JUN,TBC1D10C,MDFI,MEF2A,MAP3K1,MAP3K9,MST1R,ATF1,NTRK1,PAK2,NLK,GHRL,ZAK,PLCG1,SHC3…	127	2101	827	18679	1.37	bp
GO:0045321	leukocyte activation	9.21003e-09	5.55084e-07	4.4166e-07	HDAC5,TSPAN32,ADAM8,ADAM10,MPZL2,BTN2A2,NDRG1,CEBPB,TNFSF13B,RIPK3,LYST,CD300A,NLRP3,PGLYRP2,AMICA1,CCR7,TMIGD2,CR2,PIK3R6,NFAM1,CX3CR1,CYLD,GIMAP1,EDN1,EFNB1,EGR1,ELF4,ERBB2,FKBP1B,SBNO2,PLCL2,KIAA0922,CLCF1,PATZ1,FUT7,ZNF683,STAP1,GATA3,BLOC1S6,RABGEF1,ABR,CD274,GSN,HFE,HLA-A,HLA-DMA,HLA-E,HLA-G,HES1,ICAM1,IGFBP2,RBPJ,IL4R,IL10,IL15,INPP5D,ITGB2,JAG2,JAK3,JUN,TBC1D10C,LAMP1,LGALS1,SMAD3,NRARP,M…	128	2101	695	18679	1.64	bp
GO:0048534	hematopoietic or lymphoid organ development	1.71216e-06	5.67799e-05	4.51776e-05	HDAC5,ADAM8,WASF2,MPZL2,CDKN1C,KLF2,CEBPA,CEBPB,RIPK3,NLRP3,CHUK,PGLYRP2,CCR1,CCR7,SPNS2,OCSTAMP,CR2,ZBTB46,PIK3R6,ZNF784,NFAM1,CYLD,APOBEC3H,GIMAP1,EEF2,EGR1,EPAS1,DMTN,HIPK1,ERBB2,ETS1,ETV6,RTKN2,SBNO2,FOXO3,NBEAL2,PLCL2,KIAA0922,CLCF1,RBFOX2,PATZ1,FUT7,ZNF683,L3MBTL1,GATA3,MKNK2,HLA-B,HLA-DMA,HLA-G,HMGB2,HES1,RBPJ,IL4R,IL10,IL15,INPP5D,JAG2,JAK3,JUN,LGALS1,ARNT,LTB,MMP9,NRARP,NFE2L1,NFKB2,NTRK…	128	2101	761	18679	1.5	bp
GO:0070201	regulation of establishment of protein localization	5.05382e-06	0.000143558	0.000114223	ADAM8,APC2,BTN2A2,MGEA5,CAPN10,NLRP3,C1QTNF3,CCR7,PLK3,LYPLAL1,OSCP1,DACT3,CTSK,ADRA2C,CYLD,ABAT,DRD4,DMTN,STOM,ERBB2,FKBP1B,NLRP1,EXPH5,SIRT3,SEC11A,ARL2BP,PANX1,BAMBI,RAB11FIP5,LDLRAP1,GATA3,KAT2A,BBC3,ERLEC1,RABGEF1,GLUL,SFN,ANG,CD274,ZDHHC8,HLA-E,HES1,TMEM173,IL4R,IL10,ITPR3,JUP,TBC1D10C,KCNJ11,KCNN4,KIF5B,ARF6,FAM132A,LLGL2,LRP1,MARCKS,SMAD3,MDFI,NMT1,OAZ2,SIDT2,SH3GLB1,CDK16,PDE2A,UBE2J1,CT…	128	2101	777	18679	1.46	bp
GO:0045597	positive regulation of cell differentiation	7.5485e-06	0.000201226	0.000160108	FOXO6,ADAM8,ARPC2,HMG20B,STK25,CEBPA,SEMA4D,CEBPB,RGS14,PPP1R13L,TRIOBP,NLRP3,CCR1,OCSTAMP,ZBTB46,PIK3R6,ADRA2C,GLIPR2,CX3CR1,DNMT3B,DVL1,EDN1,DMTN,EPHA3,ETS1,EZH2,FKBP1B,CPEB3,FOXO3,CRTC1,CLCF1,PLXNB2,BAMBI,SS18L1,GATA3,BLOC1S6,GDNF,DISC1,BIN1,SFN,GPC1,METRNL,GRN,PACSIN1,SOX8,HLA-DMA,HLA-G,HMGB2,HES1,HSF4,APOE,RBPJ,IL4R,IL15,INPP5D,JUN,ARNT,LTBP3,SMAD3,MEF2A,ATF1,NPPC,NTRK1,PAX6,LEF1,SUCO,IL23A,…	130	2101	798	18679	1.45	bp
GO:0023014	signal transduction by protein phosphorylation	0.000192042	0.00319963	0.00254582	SH2D3C,SH2D3A,ADAM8,ABCA7,TAB1,STK25,RGS14,FRS2,DUSP10,PDCD10,CD300A,STK38,CCR1,CCR7,IQGAP3,PIK3R6,ADRA2C,GLIPR2,GADD45A,DLG4,DRD4,DUSP6,DUSP7,EDN1,ERBB2,ERCC6,ERN1,EZH2,FGF9,TNIK,FOXO1,TAB2,MAPK8IP3,SIRT3,PIK3R5,FPR1,PRKD2,MAGI3,GDF9,PDCD4,RNF149,TRIB2,GRIN2D,GSTP1,ICAM1,ID1,APOE,IGF1R,IL2RB,IL3RA,ITGAV,JAK1,JAK3,JUN,TBC1D10C,MDFI,MEF2A,MAP3K1,MAP3K9,MST1R,ATF1,NTRK1,PAK2,NLK,GHRL,ZAK,PLCG1,SHC3…	130	2101	855	18679	1.35	bp
GO:0002520	immune system development	7.35367e-06	0.000198297	0.000157777	HDAC5,ADAM8,WASF2,MPZL2,CDKN1C,KLF2,CEBPA,CEBPB,RIPK3,NLRP3,CHUK,PGLYRP2,CCR1,CCR7,SPNS2,OCSTAMP,CR2,ZBTB46,PIK3R6,ZNF784,NFAM1,CYLD,APOBEC3H,GIMAP1,EEF2,EGR1,EPAS1,DMTN,HIPK1,ERBB2,ETS1,ETV6,RTKN2,SBNO2,FOXO3,NBEAL2,PLCL2,KIAA0922,CLCF1,RBFOX2,PATZ1,FUT7,ZNF683,L3MBTL1,GATA3,MKNK2,HLA-B,HLA-DMA,HLA-G,HMGB2,HES1,RBPJ,IL4R,IL10,IL15,INPP5D,JAG2,JAK3,JUN,LGALS1,ARNT,LTB,SMAD3,MMP9,NRARP,NFE2L1,NFKB…	131	2101	805	18679	1.45	bp
GO:0098609	cell-cell adhesion	0.000262742	0.00417675	0.00332328	CDH7,PTPRU,TSPAN32,ADAM8,MPZL2,BTN2A2,SEMA4D,CEBPB,MYL12A,SPINT2,TNFSF13B,RIPK3,CD300A,NLRP3,AMICA1,CCR7,TMIGD2,PIK3R6,CYLD,GIMAP1,EFNB1,EGR1,ELF4,DMTN,ERBB2,FKBP1B,KIAA0922,PATZ1,CD2AP,FUT7,GATA3,GCNT1,CD274,GSN,HFE,HLA-A,HLA-DMA,HLA-E,HLA-G,HES1,ICAM1,GLDN,IGFBP2,IL4R,IL10,IL15,ITGAV,ITGB2,ITGB7,JAG2,JAK3,JUP,LGALS1,SMAD3,SMAD7,NRARP,PAK2,CERCAM,LEF1,IL23A,SERPINE2,PODXL,NLGN3,FBLIM1,LAX1,PPP3C…	131	2101	869	18679	1.34	bp
GO:0008092	cytoskeletal protein binding	8.19925e-06	0.000242927	0.000208343	WASH1,ARPC1B,ARPC2,ARL4C,WASF2,APC2,NDRG1,RGS14,CFL2,TMSB15A,TPPP,TRIOBP,CAPN10,KLHL2,FGD4,ADSSL1,MISP,CNN1,ARL8A,IQGAP3,JMY,DIAPH1,ANKRD23,EPB41L1,EPB41L2,DMTN,COBLL1,ALDOC,PALLD,MAPK8IP3,PLEKHM2,SYNE2,COTL1,GABARAPL1,EML2,PANX1,FRG1,NEIL2,SUN2,RAB11FIP5,TRAF3IP1,BLOC1S6,DISC1,KLHL20,BIN1,GOLGA2,JAKMIP3,ANG,FHOD1,MYLIP,RACGAP1,GSN,PACSIN3,PACSIN1,KLHL17,APOE,INPPL1,KIF7,KCNJ11,KIF5B,KIFC1,ABLIM1…	131	2119	800	18679	1.44	mf
GO:0008284	positive regulation of cell proliferation	2.53423e-06	7.84141e-05	6.23912e-05	OPTN,ADAM10,TNFSF13B,TBC1D8,PDCD10,NACC1,LRG1,AMICA1,TMIGD2,IQGAP3,OCSTAMP,NUDT16,NACC2,CST3,CX3CR1,E2F3,ECM1,EDN1,EFNB1,EGR1,EPHA1,HIPK1,ERBB2,ETS1,F3,RTKN2,FGF9,FIGF,KDM4C,CLCF1,BAMBI,PRKD2,GDF9,GDNF,GHRH,DISC1,GLUL,ANG,GRN,CD274,HILPDA,SERTAD1,SOX8,HLA-A,HLA-E,HMGB2,HES1,HSF4,ID1,IGF1R,IGFBP2,RBPJ,FASLG,IL15,ITGAV,JAK3,JUN,ARNT,LTBP3,MATK,MECP2,MFGE8,NRARP,MST1R,NAP1L1,NFYA,NMB,NOTCH3,PAX6,EGF…	132	2101	796	18679	1.47	bp
GO:0044802	single-organism membrane organization	5.6319e-05	0.00117574	0.000935495	ATP9A,OPTN,RAMP1,ABCA7,ATP8A1,NDRG1,MGEA5,TMED10,FERMT2,CHRNB1,GRIN3B,LYPLAL1,CHMP4B,COPA,COPB1,ATP8B3,ZDHHC15,DLG3,DLG4,DVL1,NAIF1,DMTN,STOM,ERBB2,TNIK,LPIN1,ATG4B,ATP11B,ARL6IP1,SYNE2,SEC11A,HEBP2,ABCA4,ZDHHC23,SNX33,SUN2,RAB26,LDLRAP1,GDNF,BBC3,RABGEF1,SFN,TMEM102,GSN,PACSIN3,PACSIN1,KCNIP3,HK2,RAB37,ANO9,GLDN,APOE,RILPL1,INSIG1,ITGB2,ITGB7,JUP,AGRN,RAB15,KCNN4,KIF5B,ARF6,LRMP,STX19,MYH10,ATP1…	132	2101	847	18679	1.39	bp
GO:0098602	single organism cell adhesion	4.61777e-08	2.28612e-06	1.81898e-06	CDH7,PTPRU,TSPAN32,ADAM8,ARPC2,MPZL2,BTN2A2,SEMA4D,CEBPB,MYL12A,SPINT2,TNFSF13B,FERMT2,RIPK3,TRIOBP,CD300A,NLRP3,AMICA1,CCR7,TMIGD2,PIK3R6,CYLD,GIMAP1,EFNB1,EGR1,ELF4,DMTN,EPHA1,ERBB2,FKBP1B,KIAA0922,PATZ1,CD2AP,FUT7,GATA3,GCNT1,CD274,GSN,HFE,HLA-A,HLA-DMA,HLA-E,HLA-G,HES1,ICAM1,GLDN,IGFBP2,IL4R,IL10,IL15,ITGAV,ITGB2,ITGB7,JAG2,JAK3,JUP,LGALS1,SMAD3,SMAD7,MFI2,NRARP,PAK2,CERCAM,LEF1,IL23A,SERPINE…	133	2101	749	18679	1.58	bp
GO:0006935	chemotaxis	2.07928e-05	0.000486722	0.000387267	ADAM8,ARPC2,ADAM10,TUBB3,SPON2,SEMA6C,SEMA4F,SEMA4D,MYL12A,FRS2,PTGDR2,LYST,AMICA1,CCR1,CCR7,COL9A2,COL9A3,CMTM4,CMTM8,CX3CR1,AMOT,AP2B1,DLG3,DLG4,DUSP6,DUSP7,DVL1,EDN1,EFNB1,EGR2,EPHA1,EPHA3,ERBB2,ETV4,EXT1,F3,FGF9,FIGF,FOXD1,PLXND1,MAPK8IP3,FPR1,ZNF683,NGEF,PRKD2,STAP1,GATA3,GDNF,GPC1,CCR10,TMEM102,GRIN2D,MNX1,HMGB2,HOXB9,IL2RB,IL3RA,IL10,ITGAV,ITGB2,JAK1,JAK3,AGRN,KIF5B,ABLIM1,LSP1,SMAD3,MMP9,…	133	2101	837	18679	1.41	bp
GO:0042330	taxis	2.07928e-05	0.000486722	0.000387267	ADAM8,ARPC2,ADAM10,TUBB3,SPON2,SEMA6C,SEMA4F,SEMA4D,MYL12A,FRS2,PTGDR2,LYST,AMICA1,CCR1,CCR7,COL9A2,COL9A3,CMTM4,CMTM8,CX3CR1,AMOT,AP2B1,DLG3,DLG4,DUSP6,DUSP7,DVL1,EDN1,EFNB1,EGR2,EPHA1,EPHA3,ERBB2,ETV4,EXT1,F3,FGF9,FIGF,FOXD1,PLXND1,MAPK8IP3,FPR1,ZNF683,NGEF,PRKD2,STAP1,GATA3,GDNF,GPC1,CCR10,TMEM102,GRIN2D,MNX1,HMGB2,HOXB9,IL2RB,IL3RA,IL10,ITGAV,ITGB2,JAK1,JAK3,AGRN,KIF5B,ABLIM1,LSP1,SMAD3,MMP9,…	133	2101	837	18679	1.41	bp
GO:0016301	kinase activity	2.27796e-07	1.16085e-05	9.95588e-06	SPEG,TESK2,STK25,RIPK3,CIT,STK38,CHUK,LMTK3,CKB,CLK1,PLK3,CMPK2,GLYCTK,PIP5KL1,PNCK,PIK3R6,SIK1,ADRBK2,SGK223,DGKQ,DAPK1,DLG3,DLG4,AK1,EPHA1,EPHA3,HIPK1,ERBB2,ERN1,AAK1,ICK,MAST1,TNIK,CDK19,SIK2,PPIP5K2,SIK3,SGK3,PRKD3,PAN3,PRKD2,MAGI3,STK36,PGM2L1,MKNK2,PKN3,GUCY2D,HK2,NRBP2,NME9,IGF1R,JAK1,JAK3,MAST4,SBK1,LTBP1,MATK,MAP3K1,MAP3K9,MPP1,MST1R,NEK3,NTRK1,PAK2,AK3,CDK16,CDK17,PDK1,PDK3,NLK,ZAK,PFKF…	133	2119	763	18679	1.54	mf
GO:0032101	regulation of response to external stimulus	5.62205e-06	0.000153411	0.000122063	TSPAN32,ADAM8,ADAM10,LZTS1,DUSP10,NLRP3,PGLYRP2,C1QTNF3,GBP5,AP1S1,CCR1,TC2N,CCR7,CHMP4B,ZNF681,CTSK,CX3CR1,AP2B1,DVL1,EDN1,A2M,CTTN,DMTN,STOM,ERN1,ETS1,F3,F12,FIGF,FKBP1B,NLRP1,SBNO2,TNIK,CDK19,ELMOD2,PRKD2,KANK2,TRAF3IP1,STAP1,GATA3,KAT2A,RABGEF1,TMEM102,METRNL,ABR,GSTP1,ZDHHC8,HILPDA,GUCY2D,ANXA5,HK2,HLA-A,XIAP,TMEM173,NRBP2,APOE,IL10,IL15,KRT1,RGS9BP,FAM132A,SMAD3,MPP1,ATP1B1,NMT1,PAK2,SLC35B…	134	2101	823	18679	1.45	bp
GO:0071363	cellular response to growth factor stimulus	0.000100294	0.00188384	0.0014989	CDKN1C,TAB1,FRS2,FERMT2,FSTL1,CHUK,LRG1,FGD4,CX3CR1,AP2B1,EID2,DLG4,DUSP6,DUSP7,EDN1,EGR1,ADCY4,ERBB2,ERN1,FGF9,FIGF,FOXD1,FOXO1,FOXO3,PPP1R15A,NGEF,BAMBI,PRKD2,GATA3,KAT2A,GDF9,GPC1,ABR,GRIN2D,HFE,APAF1,HOXA13,HES1,XIAP,HTR3A,ID1,RBPJ,IL2RB,IL3RA,ITPR3,JAK1,JAK3,JUN,ARHGAP4,ARNT,LTBP1,SMAD3,SMAD7,MEF2A,MAP3K1,MSX1,ATF1,NTRK1,FURIN,CHST11,ARHGEF4,F11R,LEF1,PDE2A,CTDSPL2,RAB14,TRIM33,NLK,PLAU,PLCG…	134	2101	873	18679	1.36	bp
GO:0005975	carbohydrate metabolic process	0.000175895	0.00298413	0.00237436	RAMP1,ST3GAL6,SPON1,POMT1,MGEA5,WDR5,ADAMTS13,NISCH,MAN1B1,GLB1L3,CHST14,MGAT4A,C1QTNF3,CLN5,NEU4,HGSNAT,SIK1,CRTC2,ENO2,ENO3,EXT1,ALDH2,GPC2,CHSY1,ALDOC,FOXO1,PPIP5K2,POFUT2,MAN2B2,DPY19L1,FUT3,FUT4,FUT5,FUT7,GAA,GALNS,GLCE,GBE1,KAT2A,GCNT1,GNMT,AMY1C,GNS,GOLGA2,GPC1,GPI,PGM2L1,NR3C1,GUSB,HAGH,HEXB,HK2,HSPG2,IL15,INPP1,INPPL1,B3GNT8,AGRN,KCNJ11,FAM132A,ARNT,MAN2A2,MAN2C1,MAN2B1,MECP2,MGAT5,MUC1,…	134	2101	884	18679	1.35	bp
GO:0009607	response to biotic stimulus	0.000319511	0.0049157	0.00391124	HDAC5,TSPAN32,OPTN,TRIM22,SPON2,CEBPB,GNLY,TXNIP,HNRNPA0,DUSP10,PRRT2,LYST,NLRP3,CHUK,PGLYRP2,AP1S1,CCR7,CMPK2,ZNF681,CX3CR1,AP2B1,APOBEC3H,EDN1,STOM,ALAD,F3,NLRP1,SBNO2,TNIK,CDK19,COTL1,ELMOD2,TRAF3IP1,STAP1,GATA3,GBP3,ANG,TUSC5,ABR,GSTP1,HILPDA,ANXA5,HLA-A,HLA-B,HLA-E,MR1,HMGB2,APAF1,ICAM1,TMEM173,IFNAR2,IFNGR2,RBPJ,FASLG,IL4R,IL10,IL15,ISG20,JUN,LOXL1,IFITM10,LTC4S,SMAD3,MST1R,MYO1F,MX2,NCF2,N…	135	2101	904	18679	1.33	bp
GO:0045859	regulation of protein kinase activity	3.64039e-06	0.000107827	8.57941e-05	ADAM8,CDKN1C,CDKN2C,CDKN2D,TAB1,STK25,CEBPA,RGS14,FRS2,COPS8,RIPK3,DUSP10,PDCD10,CD300A,STK38,CCR7,IQGAP3,PIK3R6,ADRA2C,GADD45A,DLG4,DRD4,DUSP6,DUSP7,DVL1,EDN1,ADCY4,EPHA1,ERBB2,ERCC6,ERN1,EZH2,FGF9,TNIK,TAB2,MAPK8IP3,PIK3R5,FPR1,MAGI3,STAP1,PDCD4,SFN,ANG,CRIPAK,TRIB2,GRIN2D,GSTP1,CARD10,SERTAD1,HSPA2,APOE,IGF1R,IL2RB,IL3RA,JAK1,JAK3,SLC27A1,MDFI,MAP3K1,MAP3K9,MST1R,NTRK1,PAK2,IL23A,GHRL,ZAK,PIM1…	136	2101	831	18679	1.46	bp
GO:0051050	positive regulation of transport	3.97294e-05	0.000855169	0.000680426	ADAM8,ABCA7,ATP8A1,MGEA5,LMAN2,CAPN10,NLRP3,C1QTNF3,CCR1,PLK3,OSCP1,CTSK,ABAT,DRD4,EDN1,STOM,ERBB2,NLRP1,EXPH5,SIRT3,SGK3,PANX1,BAMBI,LDLRAP1,STAP1,GATA3,KAT2A,GDNF,GHRH,BBC3,GLUL,SFN,ANG,ABR,CD274,ZDHHC8,HFE,HLA-E,HES1,HSPA2,TMEM173,APOE,IL4R,IL10,ITGAV,JAK3,JUP,RAB15,KCNJ11,KCNN4,KIF5B,FAM132A,LAMP1,LRP1,SMAD3,MFGE8,ATP1B1,NMB,NMT1,NTSR1,OAZ2,OPRL1,P2RX1,P2RX4,SH3GLB1,ANKFY1,CTDSPL2,IL23A,GHRL,…	136	2101	871	18679	1.39	bp
GO:0032403	protein complex binding	0.000163214	0.00371313	0.00318452	ARPC1B,ARPC2,WASF2,ADAM10,APC2,NDRG1,TAB1,CEBPA,CIB2,RGS14,FRS2,TMED10,RIPK3,TPPP,TRIOBP,ADAMTS13,NISCH,AMICA1,KRT74,ADSSL1,H1FOO,CD300LG,CHADL,CTSK,CTSL,CTSV,AP2B1,LCA5,DLG4,DOK1,ADCY4,ERCC6,NID2,AAK1,KCTD2,PIK3R5,CD2AP,GABARAPL1,EML2,PANX1,NEIL2,SUN2,AOC1,L3MBTL1,LDLRAP1,TRAF3IP1,BLOC1S6,DISC1,GNA11,GNA15,GNAZ,GOLGA2,JAKMIP3,RACGAP1,HLA-A,HLA-DMA,DNAJB2,ICAM1,KLHL17,ID1,IGF1R,KIF7,KIF5B,KIFC1,L…	137	2119	898	18679	1.34	mf
GO:0070848	response to growth factor	6.74463e-05	0.00137247	0.00109202	CDKN1C,TAB1,FRS2,FERMT2,FSTL1,CHUK,LRG1,FGD4,CX3CR1,AP2B1,EID2,DLG4,DUSP6,DUSP7,EDN1,EGR1,ADCY4,ERBB2,ERN1,FGF9,FIGF,FOXD1,FOXO1,FOXO3,PPP1R15A,NGEF,BAMBI,PRKD2,GATA3,KAT2A,GDF9,GPC1,ABR,GRIN2D,HFE,APAF1,HOXA13,HES1,XIAP,HTR3A,ID1,RBPJ,FASLG,IL2RB,IL3RA,ITPR3,JAK1,JAK3,JUN,ARHGAP4,ARNT,LTBP1,SMAD3,SMAD7,MEF2A,MAP3K1,MSX1,ATF1,NTRK1,FURIN,CHST11,ARHGEF4,F11R,LEF1,TBC1D7,PDE2A,CTDSPL2,RAB14,TRIM33,…	138	2101	896	18679	1.37	bp
GO:0005789	endoplasmic reticulum membrane	0.000614927	0.00774027	0.00642154	GJC1,PDIA6,AGPAT2,POMT1,ERLIN1,CERS1,USP19,LMAN2,CKAP4,TMED10,KDELR2,MAN1B1,TMC6,FKBP9,CYP2U1,ANTXR2,FAM69B,TMC8,TTC9B,SHISA3,CYP2D6,CYP2E1,GIMAP1,SPTSSA,SMIM14,ERN1,EXT1,FKBP1B,LPIN1,ARL6IP1,SYNE2,POFUT2,FMO5,ABCB9,SEC11A,PPP1R15A,PANX1,SEC31B,GPSM1,SEZ6L2,TRIQK,HLA-A,HLA-B,HLA-C,HLA-E,HLA-F,HLA-G,MR1,HSD11B1,TMEM173,INSIG1,ITPR3,FAM69A,LRMP,LTC4S,DNAJB9,MGST2,ATXN3,NFE2L1,NOTCH3,CISD2,FURIN,IER…	141	2235	908	18679	1.3	cc
GO:0043549	regulation of kinase activity	4.00038e-06	0.00011699	9.30845e-05	ADAM8,CDKN1C,CDKN2C,CDKN2D,TAB1,STK25,CEBPA,RGS14,FRS2,COPS8,RIPK3,DUSP10,PDCD10,CD300A,STK38,PIK3IP1,CCR7,IQGAP3,PIK3R6,ADRA2C,GADD45A,DLG4,DRD4,DUSP6,DUSP7,DVL1,EDN1,EEF1A2,ADCY4,EPHA1,ERBB2,ERCC6,ERN1,EZH2,FGF9,TNIK,TAB2,MAPK8IP3,PIK3R5,FPR1,MAGI3,STAP1,PDCD4,SFN,ANG,CRIPAK,TRIB2,GRIN2D,GSTP1,CARD10,SERTAD1,HSPA2,APOE,IGF1R,IL2RB,IL3RA,JAK1,JAK3,SLC27A1,MDFI,MAP3K1,MAP3K9,MST1R,NTRK1,PAK2,IL23…	142	2101	877	18679	1.44	bp
GO:0044431	Golgi apparatus part	3.90702e-06	9.38868e-05	7.78911e-05	ATP9A,OPTN,ADAM10,APC2,ABCA7,ST3GAL6,STK25,CERS1,LMAN2,TMED10,PDCD10,CHST14,MGAT4A,LMTK3,ARAP1,AP1S1,CLCN5,PLK3,COPA,COPB1,GLIPR2,CYP2E1,AP2B1,CABP7,QSOX2,GIMAP1,TVP23C,EXT1,GPC2,CHSY1,MAPK8IP3,FUT3,FUT4,FUT5,FUT7,CBY1,RAB26,UNC50,GLCE,RAB11FIP5,GPSM1,LDLRAP1,GBP2,GCNT1,NSG1,KLHL20,GOLGA2,GOLGA3,GPC1,PACSIN1,HLA-A,HLA-B,HLA-C,HLA-E,HLA-F,HLA-G,HSPG2,B3GNT8,AGRN,MAN2A2,MGAT5,MMP11,MUC1,NOTCH3,NUMA…	142	2235	825	18679	1.44	cc
GO:0044255	cellular lipid metabolic process	0.000434643	0.00627123	0.00498978	ST3GAL6,AGPAT2,ERLIN1,CERS1,GLIPR1,PLA2G16,LYST,CYP2U1,PIK3IP1,CCR7,SPNS2,NEU4,CPT1B,CRAT,PIP5KL1,PIK3R6,SIK1,PLB1,CYP2D6,CYP2E1,AKR1C1,SPTSSA,DPEP1,EDN1,FABP6,GPC2,FHL2,LPIN1,RGL1,SIN3B,PIK3R5,ABCA4,HACL1,SH3YL1,ACAD8,CPNE7,CECR5,GPC1,ANG,SLC27A6,HEXB,ACACB,HSPG2,APOC1,APOC2,APOE,INPP1,INPP5D,INPPL1,INSIG1,ACADVL,AGRN,SLC27A1,LRP1,LTC4S,ARSA,MECP2,MGST2,OCRL,P2RX1,CRYL1,ANGPTL4,INSIG2,PDK1,PDK3,…	143	2101	973	18679	1.31	bp
GO:0042175	nuclear outer membrane-endoplasmic reticulum membrane network	0.000713406	0.00857168	0.0071113	GJC1,PDIA6,AGPAT2,POMT1,ERLIN1,CERS1,USP19,LMAN2,CKAP4,TMED10,KDELR2,MAN1B1,TMC6,FKBP9,CYP2U1,ANTXR2,FAM69B,TMC8,TTC9B,SHISA3,CYP2D6,CYP2E1,GIMAP1,SPTSSA,SMIM14,ERN1,EXT1,FKBP1B,LPIN1,ARL6IP1,SYNE2,POFUT2,FMO5,ABCB9,SEC11A,PPP1R15A,PANX1,SEC31B,GPSM1,SEZ6L2,TRIQK,GUCY2D,HLA-A,HLA-B,HLA-C,HLA-E,HLA-F,HLA-G,MR1,HSD11B1,TMEM173,INSIG1,ITPR3,FAM69A,LRMP,LTC4S,DNAJB9,MGST2,ATXN3,NFE2L1,NOTCH3,CISD2,FU…	143	2235	926	18679	1.29	cc
GO:0007264	small GTPase mediated signal transduction	7.38142e-06	0.000198297	0.000157777	SH2D3C,SH2D3A,ARPC2,ARL4C,FAM13A,WASF2,CNKSR1,GRAP,FRS2,CIT,RASSF1,NISCH,CHUK,ARHGEF25,ARAP1,TAGAP,RHEBL1,FGD4,ARL8A,IQGAP3,FGD5,AMOT,REM2,DIAPH1,DLG4,DOK1,DUSP6,DUSP7,A2M,CTTN,ERBB2,FGF9,RHOBTB3,KDM4C,ARHGAP26,RAP1GAP2,RGL1,HMHA1,NGEF,RAB26,ARHGEF26,CYTH4,RABGEF1,SGSM3,SFN,NKIRAS1,ABR,GRIN2D,RACGAP1,RAB37,RAB43,APOE,IL2RB,IL3RA,INCENP,JAK1,JAK3,RAB15,ARL4D,ARF5,ARF6,ARHGAP4,MAD2L1,MYH10,NCF2,NCF…	146	2101	917	18679	1.42	bp
GO:0016772	transferase activity, transferring phosphorus-containing groups	6.81669e-06	0.000211816	0.000181662	SPEG,TESK2,STK25,RIPK3,CIT,STK38,CHUK,LMTK3,CKB,CLK1,PLK3,CMPK2,GLYCTK,PIP5KL1,PNCK,PIK3R6,SIK1,ADRBK2,SGK223,DGKQ,DAPK1,DLG3,DLG4,AK1,EPHA1,EPHA3,HIPK1,ERBB2,ERN1,AAK1,ICK,MAST1,TNIK,CDK19,SIK2,PPIP5K2,ZCCHC11,SIK3,SGK3,PRKD3,PAN3,PRKD2,MAGI3,STK36,PGM2L1,MKNK2,PKN3,GUCY2D,HK2,NRBP2,KIAA2022,NME9,IGF1R,JAK1,JAK3,MAST4,SBK1,LTBP1,MATK,MAP3K1,MAP3K9,MPP1,MST1R,NEK3,NTRK1,PAK2,AK3,CDK16,CDK17,PDK1,…	146	2119	908	18679	1.42	mf
GO:0051345	positive regulation of hydrolase activity	4.60703e-09	3.01239e-07	2.39685e-07	SH2D3C,SH2D3A,FAM13A,ABCA7,SEMA4D,RGS14,RCBTB2,RIPK3,TBC1D8,CD300A,NLRP3,ARHGEF25,ARAP1,TAGAP,FGD4,CCR7,PCP2,IQGAP3,AHSA2,FGD5,DAPK1,ADCY4,ARHGAP27,EPHA1,ERBB2,ERN1,EZH2,F3,NLRP1,DENND3,ARHGAP26,RAP1GAP2,RGL1,HMHA1,PPP1R15A,ELMOD2,NGEF,PRKD2,ARHGEF26,FAM162A,BBC3,CYTH4,RABGEF1,SGSM3,GNA15,ANG,ABR,RACGAP1,GSN,HMGB2,APAF1,HSPA2,ICAM1,APOC2,FASLG,ITPR3,JUN,TBC1D10C,AGRN,ARHGAP4,LLGL2,SMAD3,ATP1B1,NT…	148	2101	827	18679	1.59	bp
GO:0002684	positive regulation of immune system process	1.8144e-06	5.98837e-05	4.76472e-05	TANK,ADAM8,ARPC2,WASF2,ADAM10,SPON2,TAB1,TNFSF13B,RIPK3,LYST,CD300A,NLRP3,CHUK,PGLYRP2,GBP5,CCR1,CCR7,TMIGD2,OCSTAMP,CR2,ZBTB46,PIK3R6,NFAM1,CTSK,CTSL,CYLD,DUSP6,DUSP7,EDN1,EFNB1,A2M,ETS1,FIGF,FOXO3,TAB2,PLCL2,CLCF1,PRKD2,STAP1,GATA3,BLOC1S6,RABGEF1,TMEM102,CD274,HLA-A,HLA-B,HLA-DMA,HLA-E,HLA-G,HMGB2,HES1,HSPA1B,XIAP,ICAM1,TMEM173,IGFBP2,IL4R,IL15,INPP5D,ITGB2,ITPR3,JAK3,JUN,KCNN4,KRT1,LAMP1,LGAL…	148	2101	909	18679	1.45	bp
GO:0005768	endosome	8.34242e-10	4.72538e-08	3.92031e-08	WASH1,ABCB6,ATP9A,ARPC2,OPTN,WASF2,PLIN3,ABCA7,NDRG1,TAB1,FRS2,NISCH,MARCH3,RFFL,CLCN5,ANTXR2,NIPA1,ARL8A,CHMP4B,OCIAD2,CRHBP,CD300LG,CST3,CTNS,CTSK,CTSL,ADRA2C,FGD5,VPS37D,DIO3,ECE1,ABCA2,EPHA3,EPS15,ERBB2,TPCN2,ZNRF2,TNIK,EXPH5,TAB2,ATP11B,MGRN1,FPR1,SGK3,TMEM9,SNX33,SUN2,RAB26,RAB11FIP5,GGA1,LDLRAP1,BLOC1S6,NSG1,RABGEF1,GPC1,SLC9A9,PACSIN3,PACSIN1,HFE,HLA-A,HLA-B,HLA-C,HLA-DMA,HLA-E,HLA-F,HLA-…	148	2235	760	18679	1.63	cc
GO:0032880	regulation of protein localization	3.89657e-07	1.44423e-05	1.14912e-05	ADAM8,APC2,TRIM22,BTN2A2,SPAG5,MGEA5,CAPN10,NLRP3,C1QTNF3,CCR7,PLK3,LYPLAL1,OSCP1,DACT3,CTSK,ADRA2C,CYLD,ABAT,DRD4,DVL1,DMTN,STOM,ERBB2,FKBP1B,AAK1,NLRP1,EXPH5,PLEKHM2,SIRT3,SEC11A,ARL2BP,CD2AP,PANX1,SNX33,BAMBI,RAB11FIP5,LDLRAP1,GATA3,KAT2A,BBC3,ERLEC1,RABGEF1,GLUL,SFN,ANG,CD274,RACGAP1,GSN,ZDHHC8,HLA-E,HES1,TMEM173,IL4R,IL10,ITPR3,JUP,TBC1D10C,KCNJ11,KCNN4,KIF5B,ARF6,FAM132A,LLGL2,LRP1,MARCKS,S…	149	2101	893	18679	1.48	bp
GO:0048878	chemical homeostasis	0.000176094	0.00298413	0.00237436	ABCB6,CEBPA,CIB2,SLC12A7,MGEA5,LYST,BTBD9,C1QTNF3,CKB,CLIC2,CLN5,CCR1,SLC24A4,CCR7,TMC8,ADRA2C,DBH,AKR1C1,DIAPH1,DLG4,DRD4,EDN1,ADCY4,ABCA2,CRTC2,EPAS1,ERN1,TPCN2,FKBP1B,FOXO1,FOXO3,SGK3,RAB11FIP5,LDLRAP1,CNNM4,ACAD8,BBC3,DISC1,GNA15,SFN,CCR10,AQP11,SLC26A11,SLC9A9,MYLIP,GSTP1,HEXB,HFE,HK2,XIAP,ICAM1,APOC2,APOE,FASLG,ACADVL,ITPR3,JAK3,KCNJ10,KCNJ11,KRT1,FAM132A,LGALS1,SMAD7,MFI2,ASGR2,ATP1B1,NMB,…	149	2101	1000	18679	1.32	bp
GO:0045944	positive regulation of transcription from RNA polymerase II promoter	0.000305342	0.00477725	0.00380108	HDAC5,KLF2,CEBPA,CEBPB,KAT5,ERLIN1,ARID3B,ARID5A,WDR5,NLRP3,CHUK,ARID3A,EDN1,EGR1,EGR2,CELA1,ELF4,CRTC2,EPAS1,ETS1,ETV4,ETV6,SBNO2,FOXD1,FOXO1,FOXO3,LPIN1,CRTC1,PATZ1,MAFF,PRPF6,PRKD2,AUTS2,GATA3,KAT2A,GDNF,NR3C1,FHOD1,SERTAD1,HCFC1,HEXB,SOX8,HMGB2,HOXA13,HOXB5,HOXB9,HES1,HSF4,TMEM173,RBPJ,IL10,INSIG1,JUN,AGRN,ABLIM1,ARNT,SMAD3,SMAD7,MC1R,MEF2A,MSX1,MUC1,ATF1,NFATC1,NFATC4,NFE2L1,NFKB2,NFYA,NOTCH…	149	2101	1012	18679	1.31	bp
GO:0072358	cardiovascular system development	2.1944e-07	9.38852e-06	7.4701e-06	HDAC5,GJC1,ADAM8,WASF2,RAMP1,SPEG,TAB1,FRS2,PPP1R13L,PDCD10,LRG1,TMIGD2,PIK3R6,SIK1,CX3CR1,AMOT,DUSP6,DVL1,ECE1,ECM1,EDN1,EGR1,EPAS1,EPHA1,HIPK1,ERBB2,ETS1,F3,FGF9,FHL2,FIGF,VASH1,FOXO1,TAB2,PLXND1,SIN3B,GAA,CBY1,PRKD2,TRAF3IP1,IFT172,GATA3,KAT2A,NPHP3,GNA11,GPI,ANG,ACACB,HOXA13,HES1,HSPG2,ID1,APOE,RBPJ,FASLG,ITGAV,JUN,KRT1,LOXL1,LRP1,SMAD3,SMAD7,MEF2A,MFGE8,NRARP,MSX1,MYH10,NFATC4,NOTCH3,NTRK1,P…	150	2101	892	18679	1.5	bp
GO:0072359	circulatory system development	2.1944e-07	9.38852e-06	7.4701e-06	HDAC5,GJC1,ADAM8,WASF2,RAMP1,SPEG,TAB1,FRS2,PPP1R13L,PDCD10,LRG1,TMIGD2,PIK3R6,SIK1,CX3CR1,AMOT,DUSP6,DVL1,ECE1,ECM1,EDN1,EGR1,EPAS1,EPHA1,HIPK1,ERBB2,ETS1,F3,FGF9,FHL2,FIGF,VASH1,FOXO1,TAB2,PLXND1,SIN3B,GAA,CBY1,PRKD2,TRAF3IP1,IFT172,GATA3,KAT2A,NPHP3,GNA11,GPI,ANG,ACACB,HOXA13,HES1,HSPG2,ID1,APOE,RBPJ,FASLG,ITGAV,JUN,KRT1,LOXL1,LRP1,SMAD3,SMAD7,MEF2A,MFGE8,NRARP,MSX1,MYH10,NFATC4,NOTCH3,NTRK1,P…	150	2101	892	18679	1.5	bp
GO:0051338	regulation of transferase activity	5.80414e-05	0.00120467	0.000958511	ADAM8,FEM1B,CDKN1C,CDKN2C,CDKN2D,TAB1,STK25,CEBPA,RGS14,CERS1,FRS2,COPS8,RIPK3,DUSP10,PDCD10,CD300A,STK38,PIK3IP1,CCR7,IQGAP3,PIK3R6,ADRA2C,GADD45A,DLG4,DRD4,DUSP6,DUSP7,DVL1,EDN1,EEF1A2,ADCY4,EPHA1,ERBB2,ERCC6,ERN1,EZH2,FGF9,TNIK,TAB2,MAPK8IP3,PIK3R5,FPR1,MAGI3,STAP1,PDCD4,SFN,ANG,CRIPAK,TRIB2,GRIN2D,GSTP1,CARD10,SERTAD1,HSPA2,APOE,IGF1R,IL2RB,IL3RA,JAK1,JAK3,SLC27A1,MAD2L1,SMAD7,MDFI,MAP3K1,MAP…	150	2101	985	18679	1.35	bp
GO:0030234	enzyme regulator activity	6.63722e-07	3.01994e-05	2.59001e-05	LRCOL1,FAM13A,CDKN1C,CDKN2C,CDKN2D,TAB1,TXNIP,RGS14,SPINT2,FRS2,TBC1D8,PPP1R27,ARAP1,PCP2,IQGAP3,COL7A1,AHSA2,CPEB2,PIK3R6,CST3,CST5,DPEP1,A2M,ARHGAP27,ERCC6,NLRP1,ARHGAP26,RAP1GAP2,HMHA1,PIK3R5,SEC14L2,ARL2BP,PPP1R15A,EID1,ELMOD2,GPSM1,SGSM3,SFN,PPP2R3B,TRIB2,ABR,RACGAP1,GSTP1,GPSM2,ANXA5,APAF1,XIAP,HSPB2,APOC1,APOC2,APOE,JUN,TBC1D10C,ARHGAP4,LLGL2,LTC4S,MGST2,NCF4,ATP1B1,OAZ2,OCRL,FURIN,PAK2,AN…	151	2119	908	18679	1.47	mf
GO:0061024	membrane organization	5.22938e-05	0.00110167	0.000876555	GJC1,ATP9A,OPTN,RAMP1,ABCA7,ATP8A1,NDRG1,MGEA5,TMED10,FERMT2,CD300A,CHRNB1,GRIN3B,AP1S1,LYPLAL1,CHMP4B,COPA,COPB1,ATP8B3,SH3D19,VPS37D,ZDHHC15,AP2B1,DLG3,DLG4,DVL1,NAIF1,DMTN,STOM,EPS15,ERBB2,TNIK,LPIN1,ATG4B,ATP11B,ARL6IP1,SYNE2,SEC11A,HEBP2,GABARAPL1,ABCA4,ZDHHC23,SNX33,SUN2,RAB26,LDLRAP1,STAP1,BLOC1S6,GDNF,NSG1,BBC3,RABGEF1,SFN,TMEM102,GSN,PACSIN3,PACSIN1,KCNIP3,HK2,RAB37,ANO9,GLDN,APOE,RILPL1…	153	2101	1006	18679	1.35	bp
GO:1901701	cellular response to oxygen-containing compound	8.59409e-05	0.00166385	0.00132386	HDAC5,KLF2,SPON2,STK25,CEBPB,KAT5,SH2B2,CERS1,FRS2,CAPN10,ZNF277,PDCD10,NLRP3,FBXO32,AP3S1,CMPK2,CPEB2,CRHBP,CST3,ADRA2C,CX3CR1,AKR1C1,DLG4,DNMT3B,DPEP1,DUSP6,DUSP7,EDN1,PHC1,EGR1,EGR2,ADCY4,DMTN,EPHA3,ERBB2,ERN1,ETS1,EZH2,F3,FGF9,FKBP1B,CPEB3,SBNO2,FOXO1,CDK19,LPIN1,SIK2,KANK2,AOC1,RAB11FIP5,STAP1,NDOR1,GRIN2D,GSTP1,HMGB2,ICAM1,ID1,IGF1R,IL2RB,IL3RA,IL10,IL15,JAK1,JAK3,JUP,KCNJ11,FAM132A,LGALS1,…	153	2101	1016	18679	1.34	bp
GO:0009611	response to wounding	9.47175e-05	0.0018085	0.00143896	TSPAN32,ADAM8,OPTN,ABCC4,HMG20B,SH2B2,MYL12A,ABHD2,ADAMTS13,DUSP10,PDCD10,LYST,NLRP3,PGLYRP2,C1QTNF3,GBP5,AMICA1,CCR1,TC2N,CCR7,RTN4RL1,PIK3R6,CST3,ADRA2C,CX3CR1,DGKQ,EDN1,A2M,ENO3,DMTN,ERBB2,ETS1,EZH2,F3,F12,FIGF,FKBP1B,VASH1,NLRP1,SBNO2,HABP4,CDK19,RCOR1,NBEAL2,PIK3R5,MAFF,GATA3,BLOC1S6,RABGEF1,KCNMB4,GNA11,GNA15,METRNL,ABR,RACGAP1,GSN,GSTP1,ANXA5,XIAP,APOE,IL10,IL15,INPP5D,ITGAV,ITGB2,ITPR3,JU…	153	2101	1018	18679	1.34	bp
GO:0022603	regulation of anatomical structure morphogenesis	3.19563e-09	2.19296e-07	1.74486e-07	HDAC5,ARPC2,CFDP1,STK25,SEMA4F,SEMA4D,TNFSF13B,FRS2,FERMT2,TRIOBP,CIT,LZTS1,PDCD10,CCDC151,LRG1,ARAP1,FGD4,TMIGD2,WTIP,OCSTAMP,PIK3R6,CST3,DACT3,GLIPR2,FGD5,CX3CR1,SH3D19,CYLD,AMOT,DIAPH1,DUSP6,DVL1,ECM1,EDN1,CTTN,DMTN,EPHA1,EPHA3,HIPK1,ERBB2,ETS1,ETV4,EZH2,F3,VASH1,TNIK,PLXND1,POFUT2,PLXNB2,NGEF,BAMBI,PRKD2,SS18L1,GATA3,GDNF,NPHP3,DISC1,ABR,GSN,HEXB,SOX8,HES1,ICAM1,ID1,APOE,RBPJ,FASLG,IL4R,ITGB2…	154	2101	865	18679	1.58	bp
GO:0048858	cell projection morphogenesis	0.000361601	0.00546025	0.00434452	ARPC2,WASF2,ADAM10,TUBB3,SPON2,STK25,SEMA6C,SEMA4F,SEMA4D,MYL12A,FRS2,CIT,LZTS1,CCDC151,COL9A2,COL9A3,CYLD,AP2B1,DLG3,DLG4,DUSP6,DUSP7,DVL1,EFNB1,EGR2,TTC21A,CTTN,EPHA1,EPHA3,ERBB2,ETV4,EXT1,NYAP1,FGF9,ICK,FOXD1,TNIK,PLXND1,MAPK8IP3,RBFOX2,PLXNB2,ZNF683,NGEF,TTLL1,DNAH1,SS18L1,TRAF3IP1,IFT172,GATA3,GDNF,NPHP3,STK36,DISC1,TEKT2,GPC1,GRIN2D,GSN,PACSIN1,MNX1,ID1,APOE,IGF1R,IL2RB,IL3RA,ITGAV,JAK1,JAK…	154	2101	1055	18679	1.3	bp
GO:0051241	negative regulation of multicellular organismal process	5.61313e-07	2.01578e-05	1.60388e-05	HDAC5,KLF2,BTN2A2,SEMA4F,SEMA4D,KAT5,MGEA5,USP19,CIT,DUSP10,PDCD10,PTGDR2,NLRP3,PGLYRP2,C1QTNF3,CCR1,CRHBP,ZBTB46,CST3,DACT3,CHADL,ADRA2C,CX3CR1,CYLD,AMOT,TSC22D3,ECM1,EDN1,ERBB2,ETV4,EZH2,F12,FKBP1B,VASH1,CHSY1,RAP1GAP2,KIAA0922,CD2AP,NGEF,RAB11FIP5,TRAF3IP1,GATA3,RABGEF1,TRIB2,ABR,MYLIP,CD274,GSTP1,HFE,ANXA5,SOX8,HLA-G,HES1,ID1,APOC1,APOC2,APOE,RBPJ,FASLG,IL4R,IL10,INPP5D,JAK3,ARF6,KRT1,LGALS1,…	156	2101	950	18679	1.46	bp
GO:0050776	regulation of immune response	5.13081e-06	0.00014456	0.000115021	TANK,ADAM8,ARPC2,WASF2,SPON2,TAB1,TNFSF13B,FRS2,RIPK3,DUSP10,CD300A,NLRP3,CHUK,PGLYRP2,GBP5,AMICA1,CCR7,SPNS2,CR2,PIK3R6,NFAM1,CTSK,CTSL,CYLD,DLG4,DUSP6,DUSP7,ECM1,A2M,ERBB2,FGF9,FOXO1,FOXO3,TAB2,PLCL2,CLCF1,PRKD2,STAP1,GATA3,RABGEF1,ABR,GRIN2D,HFE,HLA-A,HLA-B,HLA-C,HLA-DMA,HLA-E,HLA-F,HLA-G,HSPA1B,XIAP,ICAM1,TMEM173,IFNAR2,IFNGR2,IL2RB,IL3RA,IL4R,IL10,IL15,INPP5D,ITGB2,ITGB7,ITPR3,JAK1,JAK3,JUN,…	156	2101	986	18679	1.41	bp
GO:0032990	cell part morphogenesis	0.000434294	0.00627123	0.00498978	ARPC2,WASF2,ADAM10,TUBB3,SPON2,STK25,SEMA6C,SEMA4F,SEMA4D,MYL12A,FRS2,CIT,LZTS1,CCDC151,COL9A2,COL9A3,CYLD,AP2B1,DLG3,DLG4,DUSP6,DUSP7,DVL1,EFNB1,EGR2,TTC21A,CTTN,EPHA1,EPHA3,ERBB2,ETV4,EXT1,NYAP1,FGF9,ICK,FOXD1,TNIK,PLXND1,MAPK8IP3,RBFOX2,PLXNB2,ZNF683,NGEF,TTLL1,DNAH1,SS18L1,TRAF3IP1,IFT172,GATA3,GDNF,NPHP3,STK36,DISC1,TEKT2,GPC1,GRIN2D,GSN,PACSIN1,MNX1,ID1,APOE,IGF1R,IL2RB,IL3RA,ITGAV,JAK1,JAK…	156	2101	1075	18679	1.29	bp
GO:0007169	transmembrane receptor protein tyrosine kinase signaling pathway	2.16095e-08	1.21769e-06	9.68869e-07	ARPC2,WASF2,ADAM10,CNKSR1,SH2B2,MYL12A,TXNIP,RGS14,FRS2,CHUK,AP3S1,FGD4,ADRA2C,AP2B1,DLG4,DOK1,DUSP6,DUSP7,EFNB1,ADCY4,EPHA1,EPHA3,EPS15,ERBB2,F3,FGF9,FIGF,FOXO1,FOXO3,SIK2,ANKS1A,NGEF,PRKD2,STAP1,GATA3,GHRH,RABGEF1,GPC1,SH2D6,ABR,GRIN2D,IGF1R,IGFBP2,RBPJ,FASLG,IL2RB,IL3RA,ITGAV,ITPR3,JAK1,JAK3,JUP,FAM132A,ARHGAP4,LRP1,ARNT,MATK,MEF2A,MMP9,MST1R,MYH10,ATF1,NCF2,NCF4,NTRK1,FURIN,ATP6V0A4,PAK2,ARHG…	158	2101	918	18679	1.53	bp
GO:0032269	negative regulation of cellular protein metabolic process	3.60082e-07	1.35637e-05	1.07921e-05	CDKN1C,CDKN2C,CDKN2D,HMG20B,CEBPA,SEMA4D,RGS14,SPINT2,MGEA5,DUSP10,CD300A,STK38,LMTK3,PPP1R27,RFFL,COL7A1,CPEB2,CST3,CST5,CTBP1,DAPK1,GADD45A,DLG3,DNMT3B,DPEP1,DUSP6,DUSP7,DVL1,ECM1,EDN1,A2M,DMTN,EPHA1,FKBP1B,CPEB3,FOXO1,SIRT3,PPP1R15A,TRAF3IP1,PDCD4,RABGEF1,SFN,GPI,ANG,RNF149,CRIPAK,TRIB2,GSTP1,HFE,DNAJB2,HSPA1B,XIAP,SPOPL,NANOS1,NANOS3,APOE,IGF1R,FASLG,IL10,JUN,TBC1D10C,PAIP2B,MAD2L1,SMAD3,SMAD…	158	2101	958	18679	1.47	bp
GO:0032940	secretion by cell	2.12099e-09	1.54743e-07	1.23123e-07	WASH1,ADAM8,OPTN,ABCC4,PKDREJ,BTN2A2,TNFSF13B,MGEA5,CPLX1,TMED10,CAPN10,NISCH,LYST,CD300A,NLRP3,C1QTNF3,GBP5,CCR1,CCR7,CRHBP,SYT6,ADRA2C,ABAT,DRD4,DVL1,EDN1,A2M,TVP23C,DMTN,FIGF,FKBP1B,NLRP1,HABP4,FOXD1,EXPH5,SYT11,SIRT3,SEC11A,ARL2BP,PANX1,GAD1,RAB26,RAB11FIP5,GATA3,BLOC1S6,GDF9,GDNF,GHRH,RABGEF1,KCNMB4,GLUL,ANG,ABR,CD274,HFE,HLA-E,RAB37,RBPJ,IL4R,IL10,ITPR3,KCNC4,RAB15,KCNJ11,KCNN4,ARL4D,FAM132…	164	2101	931	18679	1.57	bp
GO:0031175	neuron projection development	5.28941e-06	0.000148425	0.000118096	FOXO6,ARPC2,ADAM10,TUBB3,SPON2,STK25,SEMA6C,SEMA4F,SEMA4D,MYL12A,FRS2,WDR5,CIT,LZTS1,COL9A2,COL9A3,RTN4RL1,AP2B1,DLG3,DLG4,DUSP6,DUSP7,DVL1,EFNB1,EGR2,CTTN,EPHA1,EPHA3,ERBB2,ETV4,EXT1,EZH2,NYAP1,FGF9,FKBP1B,CPEB3,FOXD1,TNIK,RAP1GAP2,PLXND1,MAPK8IP3,CRTC1,RBFOX2,PLXNB2,ZNF683,NGEF,SS18L1,GATA3,BLOC1S6,GDNF,DISC1,GPC1,GRN,GRIN2D,PACSIN1,MNX1,ID1,APOE,IGF1R,IL2RB,IL3RA,ITGAV,JAK1,JAK3,JUN,AGRN,KIF5B…	164	2101	1047	18679	1.39	bp
GO:0044432	endoplasmic reticulum part	0.000741642	0.00869935	0.00721722	GJC1,PDIA6,ADAM10,SPON1,AGPAT2,POMT1,ERLIN1,CERS1,USP19,LMAN2,CKAP4,TMED10,KDELR2,ADAMTS13,MAN1B1,TMC6,FKBP9,CYP2U1,ANTXR2,ERP27,COL7A1,COL9A2,COL9A3,FAM69B,TMC8,TTC9B,SYT6,SHISA3,CYP2D6,CYP2E1,GIMAP1,SPTSSA,EDN1,SMIM14,ERN1,EXT1,FKBP1B,LPIN1,ARL6IP1,SYNE2,POFUT2,FMO5,ABCB9,SEC11A,PPP1R15A,PANX1,SEC31B,GPSM1,SEZ6L2,ERLEC1,TRIQK,GPX7,HLA-A,HLA-B,HLA-C,HLA-E,HLA-F,HLA-G,MR1,HSD11B1,TMEM173,INSIG1,I…	164	2235	1083	18679	1.27	cc
GO:0001775	cell activation	1.01623e-09	8.09595e-08	6.44164e-08	HDAC5,TSPAN32,ADAM8,ADAM10,MPZL2,ABCC4,BTN2A2,NDRG1,CEBPB,MYL12A,TNFSF13B,RIPK3,ADAMTS13,LYST,CD300A,NLRP3,PGLYRP2,AMICA1,CCR7,TMIGD2,CR2,PIK3R6,CST3,NFAM1,ADRA2C,CX3CR1,CYLD,DGKQ,GIMAP1,EDN1,EFNB1,EGR1,A2M,ELF4,DMTN,ERBB2,FIGF,FKBP1B,SBNO2,HABP4,PLCL2,KIAA0922,CLCF1,PIK3R5,PATZ1,FUT7,ZNF683,STAP1,GATA3,BLOC1S6,RABGEF1,GNA11,GNA15,ABR,CD274,GSN,HFE,HLA-A,HLA-DMA,HLA-E,HLA-G,HES1,ICAM1,APOE,IGFBP2…	165	2101	929	18679	1.58	bp
GO:0044092	negative regulation of molecular function	5.41434e-06	0.000149398	0.00011887	CDKN1C,CDKN2C,CDKN2D,ABCA7,CEBPA,SEMA4D,TXNIP,RGS14,SPINT2,CERS1,DUSP10,CD300A,STK38,PIK3IP1,NLRP3,LMTK3,PPP1R27,RFFL,CLIC2,COL7A1,CPEB2,CRHBP,CST3,TMC8,CST5,SIK1,ADRA2C,CYLD,AMOT,CYP2D6,GADD45A,DLG3,DPEP1,DRD4,DUSP6,DUSP7,DVL1,ECM1,A2M,EPHA1,EZH2,FKBP1B,HABP4,PPP1R15A,PDCD4,GOLGA2,SFN,GPI,CRIPAK,TRIB2,GSTP1,GZMA,HFE,ANXA5,XIAP,ANO9,ID1,APOC1,APOC2,APOE,IGF1R,FASLG,IL10,JUN,LRPAP1,MAD2L1,SMAD7,MD…	165	2101	1055	18679	1.39	bp
GO:0098589	membrane region	0.000540622	0.00702809	0.0058307	NAALADL1,ABCC4,APC2,ABCA7,SEMA4F,RGS14,FERMT2,LZTS1,CHRNB1,GRIN3B,AP1S1,LTB4R,OSCP1,RTN4RL1,CD300LG,NFAM1,PLB1,FGD5,GRASP,AP2B1,DIAPH1,DLG3,DLG4,DPEP1,ARID3A,EFNB1,CTTN,DMTN,STOM,EPS15,ERBB2,ZNRF2,AAK1,TNIK,MAPK8IP3,SYNE2,GABARAPL1,ABCA4,LRP10,LDLRAP1,CNNM4,SH3YL1,NSG1,TJP3,DISC1,GPC1,GRIN2D,PACSIN1,GUCY2D,HTR3A,ICAM1,KLHL17,IGF1R,IGFBP2,FASLG,ITGAV,ITGB2,TBC1D10C,SLC27A1,KCNJ10,KCNJ11,KCNN4,ARF6…	165	2235	1083	18679	1.27	cc
GO:0000904	cell morphogenesis involved in differentiation	2.41262e-07	9.83639e-06	7.82645e-06	ARPC2,ADAM10,LAMC3,TUBB3,SPON2,STK25,SEMA6C,SEMA4F,SEMA4D,MYL12A,SPINT2,FRS2,FERMT2,TRIOBP,CIT,LZTS1,COL9A2,COL9A3,DACT3,GLIPR2,AP2B1,DLG3,DLG4,DUSP6,DUSP7,DVL1,EFNB1,EGR2,CTTN,DMTN,EPHA1,EPHA3,ERBB2,ETV4,EXT1,EZH2,FGF9,FOXD1,PALLD,TNIK,PLXND1,MAPK8IP3,NBEAL2,POFUT2,RBFOX2,PLXNB2,ZNF683,NGEF,BAMBI,SS18L1,ARHGEF26,GATA3,GDNF,DISC1,GPC1,GRIN2D,MNX1,HOXA13,HES1,ID1,APOE,IGF1R,RBPJ,RILPL1,IL2RB,IL3RA…	166	2101	1011	18679	1.46	bp
GO:0051248	negative regulation of protein metabolic process	1.32047e-07	6.02117e-06	4.79082e-06	CDKN1C,CDKN2C,CDKN2D,ABCA7,HMG20B,CEBPA,SEMA4D,RGS14,SPINT2,MGEA5,DUSP10,CD300A,STK38,LMTK3,PPP1R27,RFFL,COL7A1,CPEB2,CST3,CST5,CTBP1,DAPK1,GADD45A,DLG3,DNMT3B,DPEP1,DUSP6,DUSP7,DVL1,ECM1,EDN1,A2M,DMTN,EPHA1,FKBP1B,CPEB3,FOXO1,SIRT3,PPP1R15A,TRAF3IP1,ERLEC1,PDCD4,RABGEF1,SFN,GPI,ANG,RNF149,CRIPAK,TRIB2,GSTP1,HFE,DNAJB2,HSPA1B,XIAP,SPOPL,NANOS1,NANOS3,APOE,IGF1R,FASLG,IL10,INPP5D,ITGAV,JAK3,JUN,TB…	169	2101	1024	18679	1.47	bp
GO:0009968	negative regulation of signal transduction	1.71858e-07	7.58695e-06	6.03665e-06	OPTN,APC2,CDKN2D,RGS14,DUSP10,CD300A,STK38,PIK3IP1,NLRP3,C1QTNF3,DDIT4L,RFFL,WTIP,CRHBP,DACT3,CTH,CX3CR1,CYLD,DAPK1,AP2B1,EID2,DUSP6,DUSP7,DVL1,ECM1,EGR1,CTTN,EPS15,EZH2,FGF9,FOXO1,FOXO3,PLCL2,KIAA0922,MGRN1,SIRT3,PPP1R15A,CBY1,BAMBI,KANK2,TRAF3IP1,STAP1,GATA3,GDNF,NPHP3,PDCD4,RABGEF1,GPC1,RNF149,CRIPAK,NR3C1,GSTP1,HMGB2,HSPA1B,ICAM1,NANOS3,APOE,IGF1R,IL10,INPP5D,ITGAV,TBC1D10C,KIF7,RGS9BP,LRP1,L…	169	2101	1028	18679	1.46	bp
GO:0001071	nucleic acid binding transcription factor activity	0.000515426	0.00965666	0.00828192	FOXO6,ZNF263,ZNF256,TRIM22,KLF2,CEBPA,CEBPB,ZNF211,ARID3B,ZBTB6,LZTS1,NACC1,NACC2,ZBTB46,ZNF548,ZNF420,ZNF681,CTBP1,NFXL1,ZNF550,ARID3A,TSC22D3,E2F3,EGR1,EGR2,ZNF585A,ELF4,EPAS1,ERF,ETS1,ETV4,ETV6,ZNF438,FOXK1,FOXD1,FOXO1,FOXO3,RCOR1,PATZ1,MAFF,UBN2,ZNF683,L3MBTL1,GATA3,ZIK1,NR3C1,HCFC1,SOX8,KCNIP3,MNX1,HMGB2,HOXA13,HOXB2,HOXB5,HOXC4,HES1,HSF4,SNAI3,ID1,RBPJ,JUN,ZNF568,ZNF793,ZNF880,ARNT,SMAD3,SM…	169	2119	1172	18679	1.27	mf
GO:0003700	transcription factor activity, sequence-specific DNA binding	0.000515426	0.00965666	0.00828192	FOXO6,ZNF263,ZNF256,TRIM22,KLF2,CEBPA,CEBPB,ZNF211,ARID3B,ZBTB6,LZTS1,NACC1,NACC2,ZBTB46,ZNF548,ZNF420,ZNF681,CTBP1,NFXL1,ZNF550,ARID3A,TSC22D3,E2F3,EGR1,EGR2,ZNF585A,ELF4,EPAS1,ERF,ETS1,ETV4,ETV6,ZNF438,FOXK1,FOXD1,FOXO1,FOXO3,RCOR1,PATZ1,MAFF,UBN2,ZNF683,L3MBTL1,GATA3,ZIK1,NR3C1,HCFC1,SOX8,KCNIP3,MNX1,HMGB2,HOXA13,HOXB2,HOXB5,HOXC4,HES1,HSF4,SNAI3,ID1,RBPJ,JUN,ZNF568,ZNF793,ZNF880,ARNT,SMAD3,SM…	169	2119	1172	18679	1.27	mf
GO:0007010	cytoskeleton organization	3.39553e-07	1.2931e-05	1.02887e-05	WASH1,TSPAN32,ARPC1B,ARPC2,WASF2,APC2,TESK2,SPAG5,RGS14,CFL2,TMSB15A,TPPP,TRIOBP,CAPN10,NISCH,CCDC151,ARAP1,KRT74,FGD4,CCR7,PLK3,WTIP,CNN1,CHMP4B,JMY,CTSV,FGD5,SH3D19,CYLD,AMOT,GADD45A,DIAPH1,DVL1,EDN1,CTTN,EPB41L1,EPB41L2,DMTN,EPHA1,EPHA3,MAST1,PALLD,TNIK,ARHGAP26,CUL9,SYNE2,CD2AP,EML2,SUN2,TTLL1,DNAH1,IFT172,STAP1,DISC1,KLHL20,TEKT2,GOLGA2,ANG,WDR62,CRIPAK,ABR,FHOD1,RACGAP1,GSN,PACSIN3,GPSM2,PA…	170	2101	1046	18679	1.44	bp
GO:0016023	cytoplasmic membrane-bounded vesicle	1.4417e-05	0.000300861	0.000249602	ADAM8,PDIA6,OPTN,ADAM10,ABCC4,ATP8A1,POMT1,TMED10,CACFD1,MARCH3,AP1S1,RFFL,AP3S1,COPA,COPB1,CRHBP,ENTHD2,ATP8B3,SYT6,CTNS,CTSV,AMOT,DBH,AP2B1,DLG4,DVL1,ECE1,EDN1,A2M,ABCA2,DMTN,STOM,EPS15,ABCA3,ZNRF2,FIGF,PHLDA1,AAK1,ZP1,SYT11,CD2AP,SGK3,GABARAPL1,GAD1,SNX33,RAB26,SEC31B,RAB11FIP5,LDLRAP1,BLOC1S6,GOLGA2,SFN,SNX24,RACGAP1,ZDHHC8,HILPDA,DPP7,PACSIN1,HEXB,HLA-A,HLA-B,HLA-C,HLA-E,HLA-F,HLA-G,RAB37,RA…	172	2235	1060	18679	1.36	cc
GO:0051130	positive regulation of cellular component organization	4.07127e-08	2.07485e-06	1.65088e-06	FOXO6,WASH1,ARPC1B,ARPC2,WASF2,ABCA7,ATP8A1,STK25,SEMA4D,MGEA5,CFL2,ARID5A,LMAN2,TPPP,TRIOBP,GBP5,ARAP1,CCR7,OSCP1,OCSTAMP,JMY,CTBP1,CTSK,GLIPR2,AMOT,DNMT3B,DVL1,EDN1,CTTN,DMTN,STOM,EPHA1,EPHA3,ERBB2,EZH2,FKBP1B,CPEB3,CRTC1,PLXNB2,PAN3,BAMBI,PRKD2,SS18L1,AUTS2,LDLRAP1,STAP1,FAM162A,KAT2A,GDNF,BBC3,DISC1,SFN,NSMCE2,GRN,ABR,FHOD1,GSN,ZDHHC8,PACSIN1,HFE,HK2,HOXA13,HES1,ICAM1,ID1,APOC2,APOE,IGF1R,IL4…	173	2101	1036	18679	1.48	bp
GO:0018193	peptidyl-amino acid modification	0.000221191	0.00362429	0.00288372	HMG20B,ST3GAL6,TESK2,SEMA4D,KAT5,MGEA5,ARID5A,WDR5,PDCD10,MAN1B1,CD300A,MGAT4A,FKBP9,CLK1,NEU4,TTC9B,CTBP1,CTH,ADRA2C,SGK223,ZDHHC15,DNMT3B,PHC1,EEF2,EGR1,EGR2,CRTC2,DMTN,EPHA1,EPHA3,ERBB2,ERCC6,ERN1,EZH2,FKBP1B,MAST1,PLCL2,DPY19L1,SIRT3,CLCF1,ARL2BP,PPP1R15A,SGK3,EID1,BRD1,ZDHHC23,TTLL1,PRKD2,AUTS2,STAP1,GATA3,KAT2A,TMEM102,NSMCE2,MKNK2,HCFC1,HES1,ICAM1,IGF1R,IL15,ITGB2,JAK1,JAK3,MAST4,ARNT,SMAD…	173	2101	1193	18679	1.29	bp
GO:0051094	positive regulation of developmental process	2.17484e-06	6.91458e-05	5.50167e-05	FOXO6,ADAM8,ARPC2,HMG20B,STK25,CEBPA,SEMA4D,CEBPB,RGS14,TNFSF13B,FRS2,PPP1R13L,TRIOBP,NLRP3,LRG1,CCR1,TMIGD2,IQGAP3,OCSTAMP,ZBTB46,PIK3R6,ADRA2C,GLIPR2,CX3CR1,AMOT,DIO3,DNMT3B,DVL1,ECM1,EDN1,EGR1,DMTN,EPHA1,EPHA3,HIPK1,ETS1,EZH2,F3,FGF9,FKBP1B,CPEB3,FOXD1,FOXO3,CRTC1,CLCF1,PLXNB2,BAMBI,PRKD2,SS18L1,GATA3,BLOC1S6,GDNF,GHRH,DISC1,BIN1,SFN,GPC1,METRNL,GRN,PACSIN1,SOX8,HLA-DMA,HLA-G,HMGB2,ACACB,HES1,…	174	2101	1107	18679	1.4	bp
GO:0009628	response to abiotic stimulus	3.80528e-06	0.000111756	8.89199e-05	ADAM8,CDKN2D,PKDREJ,NDRG1,KAT5,SLU7,TXNIP,RAD51AP1,RGS14,CERS1,USP19,DMC1,RDH13,CHUK,ADSSL1,PCP2,PLK3,WTIP,CPEB2,FUNDC1,CST3,CTNS,SIK1,PLB1,DBH,AKR1C1,GADD45A,DNMT3B,ABAT,DRD4,TSC22D3,EDN1,EGR1,ANKRD23,EPAS1,ERCC6,ALAD,ETS1,F3,GPC2,FIGF,HABP4,FOXO1,CRTC1,BRD1,ABCA4,DNAH1,RAB11FIP5,GATA3,FAM162A,BBC3,DISC1,GNA11,GPC1,ANG,METRNL,GUCY2D,H2AFX,APAF1,HSPA1B,HSPA2,HSPA6,HSPG2,ICAM1,APOC2,APOE,IGFBP2,RB…	174	2101	1117	18679	1.38	bp
GO:0048666	neuron development	2.58523e-05	0.00059332	0.000472082	FOXO6,ARPC2,ADAM10,CDKN1C,TUBB3,SPON2,STK25,SEMA6C,SEMA4F,SEMA4D,MYL12A,FRS2,WDR5,CIT,LZTS1,RDH13,CLN5,COL9A2,COL9A3,RTN4RL1,AP2B1,DLG3,DLG4,DUSP6,DUSP7,DVL1,EFNB1,EGR2,CTTN,EPHA1,EPHA3,ERBB2,ETV4,EXT1,EZH2,NYAP1,FGF9,FKBP1B,CPEB3,FOXD1,TNIK,RAP1GAP2,PLXND1,MAPK8IP3,ANKS1A,CRTC1,RBFOX2,PLXNB2,ZNF683,NGEF,SS18L1,GATA3,BLOC1S6,GDNF,DISC1,GPC1,GRN,GRIN2D,PACSIN1,MNX1,HES1,ID1,GLDN,APOE,IGF1R,IL2RB,I…	177	2101	1177	18679	1.34	bp
GO:1901135	carbohydrate derivative metabolic process	0.000234793	0.00381376	0.00303446	RAMP1,ABCA7,ST3GAL6,SPON1,POMT1,MGEA5,ADAMTS13,PLA2G16,MAN1B1,CHST14,MGAT4A,PGLYRP2,SLC25A25,ADSSL1,CCR7,TYW5,CMPK2,NEU4,NUDT16,HGSNAT,CST3,CTNS,ADRA2C,AKR1C1,APOBEC3H,DLG3,DLG4,DNMT3B,DRD4,EDN1,ADCY4,ENO2,ENO3,AK1,EXT1,GPC2,PHLDA1,CHSY1,ALDOC,POFUT2,DPY19L1,TGDS,FUT3,FUT4,FUT5,FUT7,NEIL2,GALNS,GLCE,MAGI3,GCNT1,GHRH,AMPD2,AMPD3,GNMT,GNS,GOLGA2,GPC1,GPI,OLA1,GUSB,GUCY2D,HEXB,HK2,ACACB,HSPA1B,HSPG2…	177	2101	1226	18679	1.28	bp
GO:0071495	cellular response to endogenous stimulus	0.000353163	0.00539156	0.00428987	HDAC5,RAMP1,CDKN1C,KLF2,TAB1,CEBPB,KAT5,SH2B2,FRS2,FERMT2,CAPN10,FSTL1,CHUK,FBXO32,LRG1,AP3S1,OCSTAMP,CPEB2,CRHBP,CTSL,CX3CR1,EID2,AKR1C1,DIAPH1,DLG4,DNMT3B,DUSP6,DUSP7,EDN1,EGR1,EGR2,ADCY4,DMTN,ERBB2,FGF9,CPEB3,FOXD1,FOXO1,FOXO3,LPIN1,SIK2,PPP1R15A,BAMBI,PRKD2,AOC1,GATA3,KAT2A,GDF9,GPC1,GRIN2D,NR3C1,HFE,APAF1,HOXA13,HES1,XIAP,ICAM1,ID1,IGF1R,IGFBP2,RBPJ,IL2RB,IL3RA,IL10,ITPR3,JAK1,JAK3,JUN,JUP,S…	177	2101	1236	18679	1.27	bp
GO:0007267	cell-cell signaling	3.60378e-05	0.000783004	0.000623007	GJC1,TSPAN32,ADAM10,SEMA4F,RGS14,SLC12A7,MGEA5,GRAP,CPLX1,FRS2,CACFD1,CAPN10,NISCH,PTGDR2,CHRNB1,BTBD9,C1QTNF3,GRIN3B,CCR1,CRHBP,SYT6,ADRA2C,DBH,AP2B1,DLG3,DLG4,ABAT,DRD4,DVL1,EDN1,EFNB1,EGR1,EGR2,ADCY4,EPB41L1,HIPK1,ALDH2,FGF9,FKBP1B,CPEB3,FOXD1,SYT11,PLCL2,SIRT3,SEC11A,ARL2BP,PANX1,STAC3,GAD1,RAB11FIP5,GATA3,BLOC1S6,GDF9,GDNF,GHRH,KCNMB4,GLUL,GRIN2D,HILPDA,HFE,SOX8,HES1,HTR3A,APOE,FASLG,IL10,IL…	181	2101	1215	18679	1.32	bp
GO:0006461	protein complex assembly	6.9123e-05	0.00139271	0.00110813	WASH1,ARPC1B,ARPC2,OPTN,TRIM22,TUBB3,CCT6B,SEPT9,TMED10,FERMT2,TMSB15A,RIPK3,TPPP,TRIOBP,NACC1,NLRP3,C1QTNF3,GBP5,CCDC151,CCR7,CHMP4B,H1FOO,JMY,HGSNAT,NACC2,TMC8,CTH,CYLD,AP2B1,EID2,AKR1C1,DIAPH1,DLG4,CRTC2,CTTN,DMTN,STOM,EPS15,ALAD,CRTC1,KCTD2,CD2AP,EML2,PANX1,DNAH1,HACL1,TRAF3IP1,NSG1,BBC3,GNMT,TEKT2,GLUL,GOLGA2,AQP11,ANG,RACGAP1,GSN,CARD10,H1F0,H2AFX,HCFC1,HFE,ANXA5,HLA-DMA,HMGB2,APAF1,ACACB,H…	182	2101	1237	18679	1.31	bp
GO:0070271	protein complex biogenesis	6.9123e-05	0.00139271	0.00110813	WASH1,ARPC1B,ARPC2,OPTN,TRIM22,TUBB3,CCT6B,SEPT9,TMED10,FERMT2,TMSB15A,RIPK3,TPPP,TRIOBP,NACC1,NLRP3,C1QTNF3,GBP5,CCDC151,CCR7,CHMP4B,H1FOO,JMY,HGSNAT,NACC2,TMC8,CTH,CYLD,AP2B1,EID2,AKR1C1,DIAPH1,DLG4,CRTC2,CTTN,DMTN,STOM,EPS15,ALAD,CRTC1,KCTD2,CD2AP,EML2,PANX1,DNAH1,HACL1,TRAF3IP1,NSG1,BBC3,GNMT,TEKT2,GLUL,GOLGA2,AQP11,ANG,RACGAP1,GSN,CARD10,H1F0,H2AFX,HCFC1,HFE,ANXA5,HLA-DMA,HMGB2,APAF1,ACACB,H…	182	2101	1237	18679	1.31	bp
GO:0046903	secretion	1.03254e-09	8.13244e-08	6.47068e-08	WASH1,ADAM8,OPTN,ABCC4,PKDREJ,BTN2A2,TNFSF13B,MGEA5,STARD10,CPLX1,TMED10,CAPN10,NISCH,LYST,CD300A,NLRP3,CHUK,C1QTNF3,GBP5,CCR1,CCR7,COPA,CRHBP,SYT6,ADRA2C,ABAT,DRD4,DVL1,EDN1,A2M,TVP23C,DMTN,FIGF,FKBP1B,NLRP1,HABP4,FOXD1,EXPH5,SYT11,POFUT2,SIRT3,SEC11A,ARL2BP,PANX1,GAD1,RAB26,RAB11FIP5,GATA3,BLOC1S6,GDF9,GDNF,GHRH,RABGEF1,KCNMB4,GLUL,ANG,ABR,CD274,HFE,HK2,HLA-E,RAB37,RBPJ,IL4R,IL10,ITPR3,KCNC4,RA…	183	2101	1058	18679	1.54	bp
GO:1902580	single-organism cellular localization	1.40513e-05	0.00035286	0.000280757	OPTN,RAMP1,APC2,SPAG5,TXNIP,MGEA5,CPLX1,TMED10,FERMT2,CACFD1,CD300A,NLRP3,BTBD9,C1QTNF3,GRIN3B,AP3S1,LYPLAL1,OSCP1,CHMP4B,COPA,COPB1,DACT3,SYT6,CTSK,CYLD,ZDHHC15,DLG3,DLG4,DVL1,DMTN,STOM,ERBB2,FGF9,TNIK,ATG4B,ARL6IP1,SYT11,SYNE2,SEC11A,ZDHHC23,SUN2,BAMBI,RAB26,LDLRAP1,BLOC1S6,KAT2A,BBC3,RABGEF1,SFN,GRN,GSN,ZDHHC8,GPSM2,PACSIN1,KCNIP3,RAB37,HES1,TMEM173,APOE,RILPL1,IL4R,IL10,INSIG1,ITGB2,ITGB7,JAK…	183	2101	1211	18679	1.34	bp
GO:0097458	neuron part	5.12086e-05	0.000922918	0.000765679	ARPC2,TUBB3,CIB2,RGS14,CPLX1,CACFD1,LZTS1,PTGDR2,CHRNB1,LMTK3,GRIN3B,AP1S1,PCP2,PLK3,CCSAP,CPEB2,CRHBP,RBFOX3,CST3,SYT6,CTSV,ADRA2C,CX3CR1,DLG3,DLG4,ABAT,DRD4,DVL1,EEF1A2,ADCY4,CTTN,ENO2,EPB41L1,DMTN,ZNRF2,AAK1,CPEB3,RAP1GAP2,MAPK8IP3,SYT11,ANKS1A,CRTC1,GABARAPL1,OSBP2,BRD1,ABCA4,NGEF,SS18L1,DNM3,LDLRAP1,GHRH,DISC1,KLHL20,BIN1,GLUL,GNA11,GPI,AQP11,ANG,GRIN2D,PACSIN1,GUCY2D,HCFC1,HTR3A,KLHL17,APOE…	184	2235	1172	18679	1.31	cc
GO:0042802	identical protein binding	1.94551e-06	7.58773e-05	6.50753e-05	OPTN,ADAM10,STK25,CEBPA,CEBPB,PPP1R13L,RIPK3,RASSF1,NISCH,PDCD10,CHUK,GBP5,AMICA1,ADSSL1,CHMP4B,COL7A1,TYW5,NUDT16,CPOX,CR2,NACC2,C16orf89,CST3,DACT3,SYT6,CTBP1,ADRA2C,GLIPR2,GRASP,DAPK1,GIMAP7,ABAT,DRD4,ARID3A,DVL1,ECE1,ENO3,STOM,EPS15,ERBB2,ERN1,ALAD,EWSR1,EXT1,TPCN2,FHL2,FIGF,ABCB9,STAC3,SNX33,CBY1,SUN2,AOC1,L3MBTL1,HACL1,BLOC1S6,GDNF,SDCBP2,BIN1,GLUL,ANG,FHOD1,GSTA4,GSTM1,GSTM3,GPSM2,HOOK2,SC…	184	2119	1171	18679	1.39	mf
GO:0023057	negative regulation of signaling	9.78213e-08	4.58108e-06	3.64499e-06	OPTN,APC2,CDKN2D,RGS14,DUSP10,CD300A,STK38,PIK3IP1,NLRP3,C1QTNF3,DDIT4L,RFFL,WTIP,CRHBP,DACT3,CTH,ADRA2C,CX3CR1,CYLD,DAPK1,AP2B1,EID2,DUSP6,DUSP7,DVL1,ECM1,EDN1,EGR1,CTTN,EPS15,EZH2,FGF9,FKBP1B,FOXO1,FOXO3,SYT11,PLCL2,KIAA0922,MGRN1,SIRT3,PPP1R15A,CBY1,BAMBI,KANK2,RAB11FIP5,TRAF3IP1,STAP1,GATA3,GDNF,NPHP3,PDCD4,RABGEF1,GPC1,RNF149,CRIPAK,NR3C1,GSTP1,HMGB2,HSPA1B,ICAM1,NANOS3,APOE,IGF1R,IL10,INPP5…	185	2101	1138	18679	1.45	bp
GO:0048646	anatomical structure formation involved in morphogenesis	1.47112e-08	8.56835e-07	6.81751e-07	HDAC5,ADAM8,WASF2,RAMP1,SPINT2,TNFSF13B,CFL2,FRS2,PDCD10,RDH13,CCDC151,LRG1,SLC24A4,TMIGD2,OCSTAMP,COL7A1,PIK3R6,CX3CR1,CYLD,AMOT,DUSP6,DVL1,ECM1,EDN1,EGR2,EPAS1,EPHA1,HIPK1,ERBB2,ETS1,F3,FGF9,FHL2,FIGF,VASH1,ICK,SBNO2,FOXD1,PLXND1,NBEAL2,POFUT2,PLXNB2,TTLL1,PRKD2,DNAH1,TRAF3IP1,IFT172,GATA3,KAT2A,CNNM4,GDNF,NPHP3,STK36,DISC1,TEKT2,GPC1,GPI,ANG,SOX8,APAF1,HES1,HSPG2,ID1,RBPJ,FASLG,IL4R,ITGAV,ITGB…	187	2101	1124	18679	1.48	bp
GO:0031410	cytoplasmic vesicle	9.58385e-06	0.000211111	0.000175143	WASH1,ADAM8,PDIA6,OPTN,ADAM10,ABCC4,ATP8A1,POMT1,TMED10,CACFD1,ERMAP,MARCH3,GBP5,ARAP1,AP1S1,RFFL,AP3S1,COPA,COPB1,CRHBP,ENTHD2,ATP8B3,SYT6,CTNS,CTSV,AMOT,DBH,AP2B1,DLG4,DVL1,ECE1,EDN1,A2M,ABCA2,DMTN,STOM,EPS15,ERBB2,ABCA3,ZNRF2,FIGF,PHLDA1,AAK1,ZP1,SYT11,CD2AP,SGK3,GABARAPL1,GAD1,SNX33,RAB26,SEC31B,RAB11FIP5,LDLRAP1,BLOC1S6,GOLGA2,SFN,SNX24,RACGAP1,ZDHHC8,HILPDA,DPP7,PACSIN1,HEXB,HFE,HLA-A,HLA-B…	187	2235	1161	18679	1.35	cc
GO:0016477	cell migration	9.07199e-09	5.51561e-07	4.38857e-07	HDAC5,WASH1,PTPRU,ADAM8,WASF2,ADAM10,APC2,ATP8A1,SEMA4D,RIPK3,ABHD2,NISCH,PDCD10,LYST,CD300A,RFFL,AMICA1,CCR1,CCR7,SPNS2,GLIPR2,CX3CR1,AMOT,DBH,DPEP1,ECM1,EDN1,EFNB1,CTTN,DMTN,EPHA1,EPHA3,ETS1,F3,FIGF,VASH1,PLXND1,SYNE2,ANKS1A,CAPN7,RBFOX2,CD2AP,PLXNB2,SGK3,FUT7,SUN2,BAMBI,PRKD2,STAP1,GATA3,GCNT1,GDNF,DISC1,RABGEF1,ANG,TMEM102,ABR,CD274,GSN,PKN3,HEXB,SOX8,MNX1,HMGB2,HOXB9,HES1,ICAM1,ID1,NANOS1,AP…	190	2101	1139	18679	1.48	bp
GO:0010648	negative regulation of cell communication	1.9109e-08	1.09458e-06	8.70919e-07	OPTN,APC2,CDKN2D,RGS14,LZTS1,DUSP10,CD300A,STK38,PIK3IP1,NLRP3,C1QTNF3,DDIT4L,RFFL,WTIP,CHMP4B,CRHBP,DACT3,CTH,ADRA2C,CX3CR1,CYLD,DAPK1,AP2B1,EID2,DUSP6,DUSP7,DVL1,ECM1,EDN1,EGR1,CTTN,EPS15,EZH2,FGF9,FKBP1B,FOXO1,FOXO3,SYT11,PLCL2,KIAA0922,MGRN1,SIRT3,PPP1R15A,CBY1,BAMBI,KANK2,RAB11FIP5,TRAF3IP1,STAP1,GATA3,GDNF,NPHP3,PDCD4,RABGEF1,GPC1,RNF149,CRIPAK,NR3C1,GSTP1,HMGB2,HSPA1B,ICAM1,NRBP2,NANOS3,AP…	190	2101	1150	18679	1.47	bp
GO:0044712	single-organism catabolic process	2.86584e-07	1.11591e-05	8.87885e-06	LRCOL1,OPTN,ADAM10,ERLIN1,USP19,CIT,PLA2G16,LZTS1,MAN1B1,CHMP4B,COL7A1,COL9A2,NEU4,COL9A3,NUDT16,CPT1B,CRAT,FUNDC1,PROCA1,CST3,CTH,PLB1,CTSK,CTSL,DBT,APOBEC3H,ABAT,DPEP1,CTTN,ENO2,ENO3,STOM,ERN1,ALDH2,FABP6,ALDOC,LPIN1,ATG4B,DDAH2,GABARAPL1,FUT4,FUT5,FUT7,NEIL2,GAA,GAD1,PRKD2,GALNS,IL4I1,HACL1,KAT2A,ACAD8,AMPD3,ERLEC1,AMT,GLUL,GNS,GPC1,GPI,NSMCE2,ZDHHC8,GUSB,HAGH,HDC,HEXB,ANXA5,HK2,KRT73,DNAJB2,N…	192	2101	1208	18679	1.41	bp
GO:2000113	negative regulation of cellular macromolecule biosynthetic process	3.36904e-05	0.000736619	0.0005861	HDAC5,ZNF263,ZNF256,CDKN1C,ABCA7,CEBPA,SEMA4D,CEBPB,KAT5,MXD4,TXNIP,CERS1,MGEA5,ZBTB6,PPP1R13L,ARID5A,NACC1,NLRP3,PLK3,CPEB2,NACC2,CTBP1,SIK1,NFXL1,CYLD,DAPK1,EID2,DNMT3B,TSC22D3,EDN1,EGR1,CELA1,ERF,ETV6,EZH2,ZNF438,FOXK1,FGF9,FHL2,CPEB3,BAHD1,SBNO2,FOXD1,FOXO1,FOXO3,RCOR1,SIN3B,CBX7,RBFOX2,PATZ1,PPP1R15A,EID1,ZNF683,CBY1,DNAJB5,KANK2,L3MBTL1,GATA3,PDCD4,ANG,HCFC2,H2AFX,HCFC1,SOX8,KCNIP3,HMGB2,HE…	194	2101	1315	18679	1.31	bp
GO:0098772	molecular function regulator	6.17259e-08	3.41908e-06	2.93233e-06	SH2D3C,SH2D3A,LRCOL1,FAM13A,CDKN1C,CDKN2C,CDKN2D,TAB1,TXNIP,RGS14,SPINT2,FRS2,RCBTB2,TBC1D8,ARHGEF25,PPP1R27,ARAP1,TAGAP,FGD4,PCP2,IQGAP3,COL7A1,AHSA2,CPEB2,PIK3R6,CST3,CST5,FGD5,DPEP1,DRD4,A2M,ARHGAP27,ERCC6,FKBP1B,NLRP1,DENND3,ARHGAP26,RAP1GAP2,RGL1,HMHA1,PIK3R5,SEC14L2,ARL2BP,PPP1R15A,SGK3,EID1,ELMOD2,NGEF,ARHGEF26,GPSM1,TSPAN13,CYTH4,RABGEF1,KCNMB4,SGSM3,SFN,PPP2R3B,TRIB2,ABR,RACGAP1,GSTP1,PA…	197	2119	1210	18679	1.44	mf
GO:0007167	enzyme linked receptor protein signaling pathway	1.36942e-08	8.11233e-07	6.45467e-07	PTPRU,ARPC2,WASF2,ADAM10,CNKSR1,CDKN1C,TAB1,SH2B2,MYL12A,TXNIP,RGS14,FRS2,FERMT2,FSTL1,CHUK,LRG1,AP3S1,FGD4,ADRA2C,AP2B1,EID2,DLG4,DOK1,DUSP6,DUSP7,EFNB1,EGR1,ADCY4,EPHA1,EPHA3,EPS15,ERBB2,F3,FGF9,FIGF,FOXD1,FOXO1,FOXO3,SIK2,ANKS1A,PPP1R15A,NGEF,BAMBI,PRKD2,STAP1,GATA3,GDF9,GHRH,RABGEF1,GPC1,SH2D6,ABR,GRIN2D,GUCY2D,HFE,HOXA13,HES1,XIAP,ID1,IGF1R,IGFBP2,RBPJ,FASLG,IL2RB,IL3RA,ITGAV,ITPR3,JAK1,JAK3…	200	2101	1219	18679	1.46	bp
GO:0005102	receptor binding	0.000335226	0.00688836	0.00590772	FEM1B,ADAM10,RAMP1,SEMA4D,CEBPB,CIB2,KAT5,TNFSF13B,FRS2,USP20,ADAMTS13,NISCH,C1QTNF4,LRG1,ARAP1,AMICA1,COPA,CRAT,CMTM4,TMC8,ADRA2C,CMTM8,DIAPH1,DLG3,DLG4,DOK1,DVL1,ECM1,EDN1,EFNB1,PAOX,A2M,DMTN,ERBB2,FGF9,FHL2,FIGF,FKBP1B,AAK1,KDM4C,MESDC2,PLCL2,CLCF1,FPR1,CD2AP,GABARAPL1,PANX1,PRPF6,CNPY4,BAMBI,MAGI3,HACL1,LDLRAP1,STAP1,GATA3,GDF9,GDNF,GHRH,NSG1,IL37,GNA11,GNA15,GNAZ,GPI,ANG,METRNL,SH2D6,GRN,MED…	200	2119	1406	18679	1.25	mf
GO:0060341	regulation of cellular localization	4.10921e-10	3.47329e-08	2.76356e-08	ADAM8,APC2,PKDREJ,BTN2A2,SPAG5,MGEA5,CPLX1,CAPN10,CD300A,NLRP3,BTBD9,C1QTNF3,CLIC2,CCR7,PLK3,LYPLAL1,OSCP1,CRHBP,DACT3,SYT6,CTSK,ADRA2C,CYLD,DIAPH1,ABAT,DRD4,DVL1,EDN1,ABCA2,DMTN,STOM,ERBB2,FKBP1B,NLRP1,EXPH5,SYT11,SIRT3,SEC11A,ARL2BP,CD2AP,PANX1,SNX33,BAMBI,RAB26,RAB11FIP5,LDLRAP1,GATA3,KAT2A,GDF9,GDNF,GHRH,BBC3,ERLEC1,RABGEF1,KCNMB4,GLUL,SFN,ANG,TMEM102,ABR,CD274,RACGAP1,GSN,ZDHHC8,HFE,HLA-E,RA…	201	2101	1176	18679	1.52	bp
GO:0001932	regulation of protein phosphorylation	1.64067e-06	5.46707e-05	4.34994e-05	ADAM8,CDKN1C,CDKN2C,CDKN2D,ABCA7,TAB1,STK25,CEBPA,SEMA4D,RGS14,FRS2,COPS8,RIPK3,DUSP10,PDCD10,CD300A,STK38,CCR1,CCR7,IQGAP3,PIK3R6,ADRA2C,GLIPR2,GADD45A,DLG4,DRD4,DUSP6,DUSP7,DVL1,EDN1,ADCY4,DMTN,EPHA1,ERBB2,ERCC6,ERN1,EZH2,FGF9,TNIK,FOXO1,TAB2,MAPK8IP3,PLCL2,SIRT3,CLCF1,PIK3R5,ARL2BP,FPR1,PPP1R15A,PLXNB2,PRKD2,MAGI3,TRAF3IP1,STAP1,GDF9,PDCD4,RABGEF1,SFN,ANG,TMEM102,RNF149,CRIPAK,TRIB2,GRIN2D,GST…	203	2101	1323	18679	1.36	bp
GO:0032270	positive regulation of cellular protein metabolic process	0.000127012	0.00228063	0.00181461	ADAM8,RAMP1,ABCA7,TAB1,STK25,CEBPA,SEMA4D,KAT5,MGEA5,FRS2,ARID5A,COPS8,RIPK3,RASSF1,PDCD10,CD300A,NLRP3,CCR1,CCR7,PLK3,IQGAP3,PIK3R6,CTBP1,ADRA2C,GLIPR2,SH3D19,DAPK1,GADD45A,DLG4,DNMT3B,DRD4,DUSP6,DUSP7,DVL1,EDN1,EEF2,ADCY4,ERBB2,ERCC6,ERN1,EZH2,F3,F12,FGF9,CPEB3,NLRP1,TNIK,TAB2,MAPK8IP3,CLCF1,PIK3R5,ARL2BP,FPR1,PPP1R15A,SNX33,PRKD2,MAGI3,AUTS2,STAP1,FAM162A,KAT2A,GDF9,BBC3,DISC1,GOLGA2,ANG,NSMCE…	203	2101	1417	18679	1.27	bp
GO:0010558	negative regulation of macromolecule biosynthetic process	3.16227e-05	0.000701854	0.000558439	HDAC5,ZNF263,ZNF256,CDKN1C,TRIM22,ABCA7,CEBPA,SEMA4D,CEBPB,KAT5,MXD4,TXNIP,CERS1,MGEA5,ZBTB6,PPP1R13L,ARID5A,NACC1,NLRP3,PLK3,WTIP,CPEB2,NACC2,CTBP1,SIK1,NFXL1,CYLD,DAPK1,EID2,DNMT3B,TSC22D3,EDN1,EGR1,CELA1,ERF,ETV6,EZH2,ZNF438,FOXK1,FGF9,FHL2,CPEB3,BAHD1,SBNO2,FOXD1,FOXO1,FOXO3,RCOR1,SIN3B,CBX7,RBFOX2,PATZ1,PPP1R15A,EID1,ZNF683,CBY1,DNAJB5,KANK2,L3MBTL1,GATA3,PDCD4,ANG,TRIB2,GSTP1,HCFC2,H2AFX,HC…	204	2101	1392	18679	1.3	bp
GO:0045893	positive regulation of transcription, DNA-templated	8.85004e-05	0.00169916	0.00135196	HDAC5,ADAM8,CDKN1C,TRIM22,KLF2,TAB1,CEBPA,CEBPB,KAT5,ERLIN1,ARID3B,ARID5A,RIPK3,WDR5,NLRP3,CHUK,RHEBL1,JMY,CTH,NFAM1,ARID3A,DVL1,E2F3,EDN1,EGR1,EGR2,CELA1,ELF4,CRTC2,EPAS1,ERBB2,ERCC6,ETS1,ETV4,ETV6,FOXK1,FHL2,SBNO2,FOXD1,FOXO1,FOXO3,TAB2,LPIN1,CRTC1,SEC14L2,PATZ1,PPP1R15A,MAFF,PRPF6,BAMBI,PRKD2,SS18L1,AUTS2,GATA3,KAT2A,GDNF,STK36,MED4,NR3C1,FHOD1,BRF1,SERTAD1,HCFC1,HEXB,SOX8,HMGB2,HOXA13,HOXB5,H…	205	2101	1424	18679	1.28	bp
GO:1903508	positive regulation of nucleic acid-templated transcription	8.85004e-05	0.00169916	0.00135196	HDAC5,ADAM8,CDKN1C,TRIM22,KLF2,TAB1,CEBPA,CEBPB,KAT5,ERLIN1,ARID3B,ARID5A,RIPK3,WDR5,NLRP3,CHUK,RHEBL1,JMY,CTH,NFAM1,ARID3A,DVL1,E2F3,EDN1,EGR1,EGR2,CELA1,ELF4,CRTC2,EPAS1,ERBB2,ERCC6,ETS1,ETV4,ETV6,FOXK1,FHL2,SBNO2,FOXD1,FOXO1,FOXO3,TAB2,LPIN1,CRTC1,SEC14L2,PATZ1,PPP1R15A,MAFF,PRPF6,BAMBI,PRKD2,SS18L1,AUTS2,GATA3,KAT2A,GDNF,STK36,MED4,NR3C1,FHOD1,BRF1,SERTAD1,HCFC1,HEXB,SOX8,HMGB2,HOXA13,HOXB5,H…	205	2101	1424	18679	1.28	bp
GO:0048870	cell motility	2.33933e-09	1.63777e-07	1.30311e-07	HDAC5,WASH1,PTPRU,ADAM8,WASF2,ADAM10,APC2,ATP8A1,SEMA4D,SPINT2,RIPK3,ABHD2,NISCH,CELF3,PDCD10,LYST,CD300A,CATSPER2,RFFL,AMICA1,CCR1,CCR7,SPNS2,CCSAP,JMY,GLIPR2,CX3CR1,AMOT,DBH,DPEP1,ECM1,EDN1,EFNB1,CTTN,DMTN,EPHA1,EPHA3,ETS1,F3,FIGF,VASH1,PLXND1,SYNE2,ANKS1A,CAPN7,RBFOX2,CD2AP,PLXNB2,SGK3,FUT7,SUN2,BAMBI,PRKD2,DPCD,DNAH1,GAS8,STAP1,GATA3,GCNT1,GDNF,DISC1,TEKT2,RABGEF1,ANG,TMEM102,ABR,CD274,GSN,PK…	206	2101	1237	18679	1.48	bp
GO:0051674	localization of cell	2.33933e-09	1.63777e-07	1.30311e-07	HDAC5,WASH1,PTPRU,ADAM8,WASF2,ADAM10,APC2,ATP8A1,SEMA4D,SPINT2,RIPK3,ABHD2,NISCH,CELF3,PDCD10,LYST,CD300A,CATSPER2,RFFL,AMICA1,CCR1,CCR7,SPNS2,CCSAP,JMY,GLIPR2,CX3CR1,AMOT,DBH,DPEP1,ECM1,EDN1,EFNB1,CTTN,DMTN,EPHA1,EPHA3,ETS1,F3,FIGF,VASH1,PLXND1,SYNE2,ANKS1A,CAPN7,RBFOX2,CD2AP,PLXNB2,SGK3,FUT7,SUN2,BAMBI,PRKD2,DPCD,DNAH1,GAS8,STAP1,GATA3,GCNT1,GDNF,DISC1,TEKT2,RABGEF1,ANG,TMEM102,ABR,CD274,GSN,PK…	206	2101	1237	18679	1.48	bp
GO:1902680	positive regulation of RNA biosynthetic process	0.000144203	0.00254318	0.00202352	HDAC5,ADAM8,CDKN1C,TRIM22,KLF2,TAB1,CEBPA,CEBPB,KAT5,ERLIN1,ARID3B,ARID5A,RIPK3,WDR5,NLRP3,CHUK,RHEBL1,JMY,CTH,NFAM1,ARID3A,DVL1,E2F3,EDN1,EGR1,EGR2,CELA1,ELF4,CRTC2,EPAS1,ERBB2,ERCC6,ETS1,ETV4,ETV6,FOXK1,FHL2,SBNO2,FOXD1,FOXO1,FOXO3,TAB2,LPIN1,CRTC1,SEC14L2,PATZ1,PPP1R15A,MAFF,PRPF6,BAMBI,PRKD2,SS18L1,AUTS2,GATA3,KAT2A,GDNF,STK36,MED4,NR3C1,FHOD1,BRF1,SERTAD1,HCFC1,HEXB,SOX8,HMGB2,HOXA13,HOXB5,H…	207	2101	1452	18679	1.27	bp
GO:0051336	regulation of hydrolase activity	1.47167e-09	1.10444e-07	8.78762e-08	SH2D3C,SH2D3A,FAM13A,CDKN2D,ABCA7,SEMA4D,RGS14,SPINT2,RCBTB2,RIPK3,TBC1D8,CD300A,NLRP3,LMTK3,ARHGEF25,PPP1R27,ARAP1,TAGAP,RFFL,FGD4,CCR7,PCP2,IQGAP3,COL7A1,AHSA2,CPEB2,CST3,CST5,FGD5,AMOT,DAPK1,DLG3,DPEP1,ECM1,ADCY4,A2M,ARHGAP27,EPHA1,EPHA3,ERBB2,ERN1,EZH2,F3,FKBP1B,NLRP1,DENND3,ARHGAP26,RAP1GAP2,RGL1,HMHA1,PPP1R15A,PLXNB2,ELMOD2,NGEF,PRKD2,ARHGEF26,FAM162A,BBC3,CYTH4,RABGEF1,SGSM3,GNA15,SFN,GPI,…	208	2101	1245	18679	1.49	bp
GO:0048585	negative regulation of response to stimulus	1.51273e-08	8.73726e-07	6.95191e-07	OPTN,APC2,CDKN2D,RGS14,MGEA5,LZTS1,DUSP10,CD300A,STK38,PIK3IP1,NLRP3,PGLYRP2,C1QTNF3,DDIT4L,RFFL,WTIP,CHMP4B,CRHBP,DACT3,CTH,ADRA2C,CX3CR1,CYLD,DAPK1,AP2B1,EID2,DUSP6,DUSP7,DVL1,ECM1,EDN1,EGR1,A2M,CTTN,EPS15,ETS1,EZH2,F12,FGF9,FKBP1B,FOXO1,FOXO3,PLCL2,KIAA0922,MGRN1,SIRT3,PPP1R15A,CBY1,BAMBI,KANK2,TRAF3IP1,STAP1,GATA3,GDNF,NPHP3,ERLEC1,PDCD4,RABGEF1,GPC1,METRNL,RNF149,CRIPAK,ABR,NR3C1,GSTP1,HFE,A…	210	2101	1295	18679	1.44	bp
GO:0006811	ion transport	0.000702952	0.00942391	0.00749825	GJC1,ATP9A,RAMP1,PKDREJ,ABCA7,ATP8A1,SLC12A7,MGEA5,STARD10,CPLX1,CACFD1,TMC6,CHRNB1,SLC25A25,GRIN3B,CATSPER2,CLCN5,CLCNKB,CLIC2,CCR1,SLC24A4,C15orf27,CCR7,NIPA1,CPT1B,CRHBP,SLC2A14,TMC8,ATP8B3,CTNS,SIK1,SLC9B1,DAPK1,AKR1C1,DIAPH1,DLG4,DRD4,TSC22D3,EDN1,SLC10A4,STOM,SLC36A1,FABP6,TPCN2,FKBP1B,ATP11B,SGK3,ABCA4,PANX1,AOC1,CNNM4,BEST4,GDNF,TSPAN13,BBC3,KCNMB4,SLC26A11,SLC9A9,SLC27A6,GRIN2D,RACGAP1,P…	210	2101	1519	18679	1.23	bp
GO:0051172	negative regulation of nitrogen compound metabolic process	0.000123793	0.00224919	0.0017896	HDAC5,ZNF263,ZNF256,CDKN1C,TRIM22,ABCA7,CEBPA,SEMA4D,CEBPB,KAT5,MXD4,TXNIP,CERS1,ZBTB6,PPP1R13L,ARID5A,NACC1,NLRP3,PLK3,WTIP,NUDT16,CPEB2,NACC2,CTBP1,SIK1,ADRA2C,NFXL1,CYLD,DAPK1,EID2,APOBEC3H,DNMT3B,DRD4,TSC22D3,EDN1,EGR1,CELA1,ERF,ETV6,EZH2,ZNF438,FOXK1,FGF9,FHL2,CPEB3,BAHD1,SBNO2,FOXD1,FOXO1,FOXO3,RCOR1,SIN3B,CBX7,RBFOX2,PATZ1,PPP1R15A,EID1,ZNF683,CBY1,DNAJB5,KANK2,L3MBTL1,GATA3,PDCD4,ANG,HCFC…	211	2101	1480	18679	1.27	bp
GO:0044877	macromolecular complex binding	2.17202e-06	8.13867e-05	6.98004e-05	HDAC5,ARPC1B,ARPC2,WASF2,ADAM10,APC2,HMG20B,NDRG1,TAB1,CEBPA,CEBPB,CIB2,RGS14,FRS2,ARID5A,TMED10,RIPK3,TPPP,TRIOBP,ADAMTS13,NISCH,AMICA1,KRT74,ADSSL1,H1FOO,CPEB2,CD300LG,CHADL,CTSK,CTSL,CTSV,AP2B1,LCA5,DLG4,DNMT3B,DOK1,ARID3A,PHC1,EGR2,ADCY4,CRTC2,ERCC6,EZH2,NID2,AAK1,CPEB3,BAHD1,FOXO1,FOXO3,SIN3B,CBX7,KCTD2,PIK3R5,PATZ1,CD2AP,GABARAPL1,EML2,PANX1,PRPF6,NEIL2,SUN2,AOC1,L3MBTL1,AUTS2,LDLRAP1,TRAF3…	212	2119	1386	18679	1.35	mf
GO:0010629	negative regulation of gene expression	6.79287e-05	0.00137665	0.00109535	HDAC5,ZNF263,ZNF256,CDKN1C,CEBPA,SEMA4D,CEBPB,KAT5,MXD4,TXNIP,ZBTB6,PPP1R13L,ARID5A,PDCD10,NACC1,NLRP3,C1QTNF3,TDRD9,CCR1,PLK3,WTIP,IQGAP3,NUDT16,CPEB2,NACC2,CTBP1,SIK1,NFXL1,CYLD,DAPK1,EID2,DNMT3B,TSC22D3,EDN1,EGR1,CELA1,A2M,ERF,ETV6,EZH2,ZNF438,FOXK1,FGF9,FHL2,CPEB3,BAHD1,SBNO2,FOXD1,FOXO1,FOXO3,RCOR1,SIN3B,ZCCHC11,CBX7,RBFOX2,PATZ1,PPP1R15A,EID1,ZNF683,CBY1,DNAJB5,KANK2,L3MBTL1,GATA3,PDCD4,ANG…	213	2101	1481	18679	1.28	bp
GO:0042325	regulation of phosphorylation	2.04084e-06	6.59078e-05	5.24403e-05	ADAM8,CDKN1C,CDKN2C,CDKN2D,ABCA7,TAB1,STK25,CEBPA,SEMA4D,RGS14,FRS2,COPS8,RIPK3,DUSP10,PDCD10,CD300A,STK38,PIK3IP1,CCR1,CCR7,IQGAP3,PIK3R6,ADRA2C,GLIPR2,GADD45A,DLG4,DRD4,DUSP6,DUSP7,DVL1,EDN1,EEF1A2,ADCY4,DMTN,EPHA1,ERBB2,ERCC6,ERN1,EZH2,FGF9,TNIK,FOXO1,TAB2,MAPK8IP3,PLCL2,SIRT3,CLCF1,PIK3R5,ARL2BP,FPR1,PPP1R15A,PLXNB2,PRKD2,MAGI3,TRAF3IP1,STAP1,GDF9,PDCD4,RABGEF1,SFN,ANG,TMEM102,RNF149,CRIPAK,T…	214	2101	1412	18679	1.35	bp
GO:0007155	cell adhesion	3.19472e-06	9.62722e-05	7.66002e-05	CDH7,PTPRU,TSPAN32,ADAM8,ARPC2,ADAM10,MPZL2,LAMC3,BTN2A2,SPON2,SPON1,TESK2,CFDP1,SEMA4D,CEBPB,MYL12A,SPINT2,TNFSF13B,FERMT2,RIPK3,TRIOBP,ADAMTS13,CD300A,NLRP3,AMICA1,CCR1,CCR7,TMIGD2,COL7A1,HAPLN3,PIK3R6,CX3CR1,CYLD,GIMAP1,EFNB1,EGR1,ELF4,CTTN,DMTN,EPHA1,EPHA3,ERBB2,FBLN2,NID2,FKBP1B,KIAA0922,PATZ1,CD2AP,FUT7,PRKD2,GATA3,GCNT1,LYPD3,CYTH4,DISC1,TMEM102,CD274,GSN,HFE,HLA-A,HLA-DMA,HLA-E,HLA-G,HES1…	214	2101	1421	18679	1.34	bp
GO:0022610	biological adhesion	4.28221e-06	0.000124184	9.88087e-05	CDH7,PTPRU,TSPAN32,ADAM8,ARPC2,ADAM10,MPZL2,LAMC3,BTN2A2,SPON2,SPON1,TESK2,CFDP1,SEMA4D,CEBPB,MYL12A,SPINT2,TNFSF13B,FERMT2,RIPK3,TRIOBP,ADAMTS13,CD300A,NLRP3,AMICA1,CCR1,CCR7,TMIGD2,COL7A1,HAPLN3,PIK3R6,CX3CR1,CYLD,GIMAP1,EFNB1,EGR1,ELF4,CTTN,DMTN,EPHA1,EPHA3,ERBB2,FBLN2,NID2,FKBP1B,KIAA0922,PATZ1,CD2AP,FUT7,PRKD2,GATA3,GCNT1,LYPD3,CYTH4,DISC1,TMEM102,CD274,GSN,HFE,HLA-A,HLA-DMA,HLA-E,HLA-G,HES1…	214	2101	1427	18679	1.33	bp
GO:0030182	neuron differentiation	3.39525e-06	0.000101872	8.10559e-05	FOXO6,HDAC5,C17orf96,ARPC2,ADAM10,CDKN1C,HMG20B,TUBB3,SPON2,STK25,SEMA6C,SEMA4F,SEMA4D,CEBPB,MYL12A,FRS2,WDR5,CIT,LZTS1,RDH13,CLN5,COL9A2,COL9A3,RTN4RL1,ADRA2C,AP2B1,DFNA5,DLG3,DLG4,DNMT3B,DUSP6,DUSP7,DVL1,EFNB1,EGR2,CTTN,EPHA1,EPHA3,HIPK1,ERBB2,ETV4,EXT1,EZH2,GPC2,NYAP1,FGF9,FKBP1B,PHLDA1,CPEB3,FOXD1,TNIK,RAP1GAP2,PLXND1,MAPK8IP3,ANKS1A,CRTC1,RBFOX2,PLXNB2,ZNF683,NGEF,SS18L1,IFT172,GATA3,BLOC1S6…	215	2101	1430	18679	1.34	bp
GO:0051254	positive regulation of RNA metabolic process	4.90822e-05	0.00103716	0.00082523	HDAC5,ADAM8,CDKN1C,TRIM22,KLF2,TAB1,CEBPA,CEBPB,KAT5,ERLIN1,ARID3B,ARID5A,RIPK3,WDR5,CELF3,NLRP3,CHUK,RHEBL1,JMY,CTH,NFAM1,ARID3A,DVL1,E2F3,EDN1,EGR1,EGR2,CELA1,ELF4,CRTC2,EPAS1,ERBB2,ERCC6,ERN1,ETS1,ETV4,ETV6,FOXK1,FHL2,CPEB3,SBNO2,FOXD1,FOXO1,FOXO3,TAB2,LPIN1,CRTC1,SEC14L2,PATZ1,PPP1R15A,MAFF,PRPF6,BAMBI,PRKD2,SS18L1,AUTS2,GATA3,KAT2A,GDNF,STK36,MED4,NR3C1,FHOD1,BRF1,SERTAD1,HCFC1,HEXB,SOX8,HMG…	215	2101	1489	18679	1.28	bp
GO:0051240	positive regulation of multicellular organismal process	4.28871e-08	2.16971e-06	1.72636e-06	FOXO6,ADAM8,ABCA7,HMG20B,SPON2,STK25,CEBPA,SEMA4D,CEBPB,AGPAT2,RGS14,FRS2,RIPK3,NLRP3,CHUK,C1QTNF3,GBP5,LRG1,CCR1,CCR7,TMIGD2,IQGAP3,OCSTAMP,ZBTB46,PIK3R6,NFAM1,ADRA2C,GLIPR2,CX3CR1,AMOT,DBH,DIO3,DNMT3B,ABAT,DRD4,DVL1,ECM1,EDN1,EGR1,CTTN,DMTN,EPHA1,EPHA3,HIPK1,ETS1,EZH2,F3,F12,FGF9,FIGF,FKBP1B,CPEB3,NLRP1,FOXD1,FOXO3,CRTC1,CAPN7,CLCF1,PLXNB2,PANX1,BAMBI,PRKD2,SS18L1,GATA3,GDNF,GHRH,DISC1,BIN1,SFN…	216	2101	1357	18679	1.42	bp
GO:0042981	regulation of apoptotic process	7.4131e-08	3.54346e-06	2.8194e-06	ADAM8,FEM1B,OPTN,CDKN2D,CFDP1,STK25,SEMA4D,CEBPB,TXNIP,FRS2,RIPK3,CAPN10,PDCD10,NLRP3,RFFL,FGD4,ANKRD9,CCR7,PLK3,JMY,NACC2,TMC8,CTH,SIK1,CX3CR1,CYLD,DAPK1,DBH,GADD45A,DFNA5,DPEP1,TSC22D3,DUSP6,EDN1,EEF1A2,EGR1,EGR2,CTTN,ETS1,F3,FHL2,PHLDA1,NLRP1,TNIK,FOXO1,FOXO3,CDK19,TRIM2,CLCF1,DDAH2,SGK3,NGEF,GATA3,FAM162A,GDF9,GDNF,BBC3,PDCD4,KLHL20,BIN1,SFN,GPI,TMEM102,ABR,NR3C1,GSN,GSTP1,CARD10,OSGIN1,GZMA,…	219	2101	1389	18679	1.4	bp
GO:0009967	positive regulation of signal transduction	1.24116e-07	5.735e-06	4.56313e-06	FRAT1,SH2D3C,SH2D3A,ADAM8,CDKN1C,TRIM22,ABCA7,TAB1,STK25,SEMA4D,AGPAT2,SH2B2,GRAP,STARD10,FRS2,COPS8,RIPK3,PDCD10,PTGDR2,CD300A,CHUK,LRG1,CCR1,CCR7,IQGAP3,NACC2,PIK3R6,CTH,NFAM1,ADRA2C,GLIPR2,CYLD,GADD45A,DFNA5,DLG4,DRD4,DUSP6,DUSP7,DVL1,ECM1,EDN1,DMTN,ERBB2,ERCC6,ERN1,EZH2,F3,FGF9,AAK1,CHSY1,FOXD1,TNIK,TAB2,MAPK8IP3,CLCF1,PIK3R5,ARL2BP,FPR1,BAMBI,PRKD2,MAGI3,LDLRAP1,IFT172,STAP1,GATA3,FAM162A,GD…	219	2101	1398	18679	1.39	bp
GO:0031327	negative regulation of cellular biosynthetic process	2.4028e-06	7.5017e-05	5.96882e-05	HDAC5,ZNF263,ZNF256,CDKN1C,TRIM22,ABCA7,CEBPA,SEMA4D,CEBPB,KAT5,MXD4,ERLIN1,TXNIP,CERS1,MGEA5,ZBTB6,PPP1R13L,ARID5A,NACC1,NLRP3,C1QTNF3,PLK3,WTIP,CPEB2,NACC2,CTBP1,SIK1,ADRA2C,NFXL1,CYLD,DAPK1,EID2,DNMT3B,DRD4,TSC22D3,EDN1,EGR1,CELA1,ERF,ETV6,EZH2,ZNF438,FOXK1,FGF9,FHL2,CPEB3,BAHD1,SBNO2,FOXD1,FOXO1,FOXO3,RCOR1,SIN3B,CBX7,RBFOX2,PATZ1,PPP1R15A,EID1,ZNF683,CBY1,DNAJB5,KANK2,L3MBTL1,GATA3,PDCD4,ANG…	219	2101	1454	18679	1.34	bp
GO:0042592	homeostatic process	3.71218e-05	0.00080153	0.000637748	ABCB6,ADAM8,PDIA6,KLF2,CEBPA,CIB2,TNFSF13B,SLC12A7,MGEA5,CFL2,PPP1R13L,RIPK3,LYST,BTBD9,C1QTNF3,CKB,CLIC2,CLN5,CCR1,SLC24A4,CCR7,ZG16B,SPNS2,CHMP4B,TMC8,CTSK,ADRA2C,DBH,AKR1C1,LCA5,QSOX2,DIAPH1,DLG4,ABAT,DRD4,TSC22D3,EDN1,ADCY4,ABCA2,CRTC2,EPAS1,DMTN,ERCC6,ERN1,ETS1,TPCN2,FKBP1B,FOXO1,FOXO3,SMG6,RBFOX2,SGK3,ABCA4,GAA,RAB11FIP5,LDLRAP1,GATA3,CNNM4,NPHP3,ACAD8,AMPD2,BBC3,DISC1,AMPD3,GNA15,SFN,CCR10…	219	2101	1514	18679	1.29	bp
GO:0000902	cell morphogenesis	2.75934e-07	1.08051e-05	8.5972e-06	ADAM8,ARPC2,WASF2,ADAM10,LAMC3,KLF2,TUBB3,SPON2,CFDP1,STK25,SEMA6C,SEMA4F,SEMA4D,MYL12A,SPINT2,FRS2,FERMT2,TRIOBP,CIT,LZTS1,CCDC151,ARAP1,FGD4,WTIP,COL9A2,COL9A3,DACT3,GLIPR2,FGD5,SH3D19,CYLD,AP2B1,DIAPH1,DLG3,DLG4,DUSP6,DUSP7,DVL1,EFNB1,EGR2,TTC21A,CTTN,DMTN,EPHA1,EPHA3,ERBB2,ETV4,EXT1,EZH2,NYAP1,FGF9,ICK,FOXD1,PALLD,TNIK,PLXND1,MAPK8IP3,NBEAL2,POFUT2,RBFOX2,PLXNB2,ZNF683,NGEF,BAMBI,TTLL1,DNAH1,…	220	2101	1420	18679	1.38	bp
GO:0045595	regulation of cell differentiation	2.26015e-07	9.53726e-06	7.58844e-06	FOXO6,HDAC5,ADAM8,ARPC2,APC2,HMG20B,STK25,CEBPA,SEMA4F,SEMA4D,CEBPB,RGS14,PPP1R13L,TRIOBP,CIT,LZTS1,DUSP10,NLRP3,PGLYRP2,CCR1,OCSTAMP,H1FOO,ZBTB46,PIK3R6,DACT3,SIK1,CHADL,NFAM1,ADRA2C,GLIPR2,CX3CR1,CYLD,NKX6-3,DNMT3B,DUSP6,DVL1,EDN1,CELA1,CTTN,DMTN,EPHA3,ERBB2,ETS1,EZH2,FGF9,FKBP1B,CPEB3,TNIK,FOXO1,FOXO3,RAP1GAP2,KIAA0922,POFUT2,CRTC1,CLCF1,RBFOX2,PLXNB2,MAFF,NGEF,BAMBI,L3MBTL1,SS18L1,GATA3,BLOC1…	221	2101	1424	18679	1.38	bp
GO:0043067	regulation of programmed cell death	3.52236e-08	1.84951e-06	1.47158e-06	ADAM8,FEM1B,OPTN,CDKN2D,CFDP1,STK25,SEMA4D,CEBPB,TXNIP,FRS2,RIPK3,CAPN10,PDCD10,NLRP3,RFFL,FGD4,ANKRD9,CCR7,PLK3,JMY,NACC2,CST3,TMC8,CTH,SIK1,CX3CR1,CYLD,DAPK1,DBH,GADD45A,DFNA5,DPEP1,TSC22D3,DUSP6,EDN1,EEF1A2,EGR1,EGR2,CTTN,ETS1,F3,FHL2,PHLDA1,NLRP1,TNIK,FOXO1,FOXO3,CDK19,TRIM2,CLCF1,DDAH2,SGK3,NGEF,KANK2,GATA3,FAM162A,GDF9,GDNF,BBC3,PDCD4,KLHL20,BIN1,SFN,GPI,TMEM102,ABR,NR3C1,GSN,GSTP1,CARD10,O…	222	2101	1399	18679	1.41	bp
GO:0009890	negative regulation of biosynthetic process	2.04446e-06	6.59078e-05	5.24403e-05	HDAC5,ZNF263,ZNF256,CDKN1C,TRIM22,ABCA7,CEBPA,SEMA4D,CEBPB,KAT5,MXD4,ERLIN1,TXNIP,CERS1,MGEA5,ZBTB6,PPP1R13L,ARID5A,NACC1,NLRP3,C1QTNF3,PLK3,WTIP,CPEB2,NACC2,CTBP1,SIK1,ADRA2C,NFXL1,CYLD,DAPK1,EID2,DNMT3B,DRD4,TSC22D3,EDN1,EGR1,CELA1,ERF,ETV6,EZH2,ZNF438,FOXK1,FGF9,FHL2,CPEB3,BAHD1,SBNO2,FOXD1,FOXO1,FOXO3,RCOR1,SIN3B,CBX7,RBFOX2,PATZ1,PPP1R15A,EID1,ZNF683,CBY1,DNAJB5,KANK2,L3MBTL1,GATA3,PDCD4,ANG…	222	2101	1474	18679	1.34	bp
GO:1901700	response to oxygen-containing compound	1.66276e-05	0.000405794	0.000322875	HDAC5,CDKN2D,KLF2,SPON2,STK25,CEBPB,KAT5,SH2B2,TXNIP,CERS1,FRS2,HNRNPA0,CAPN10,ZNF277,DUSP10,PDCD10,MAN1B1,NLRP3,CHUK,FBXO32,AP3S1,CCR7,PLK3,CMPK2,CPEB2,CRHBP,CST3,CTSV,ADRA2C,CX3CR1,CYP2E1,DGKQ,DBH,AKR1C1,DLG4,DNMT3B,ABAT,DPEP1,DRD4,DUSP6,DUSP7,EDN1,PHC1,EGR1,EGR2,ADCY4,DMTN,EPHA3,ERBB2,ERCC6,ERN1,ALAD,ETS1,EZH2,F3,TPCN2,FGF9,FKBP1B,CPEB3,NLRP1,SBNO2,FOXO1,CDK19,LPIN1,SIK2,PANX1,KANK2,AOC1,RAB11…	222	2101	1519	18679	1.3	bp
GO:0005524	ATP binding	2.54554e-06	9.26577e-05	7.94668e-05	ABCB6,ATP9A,ABCC4,SPEG,ABCA7,ATP8A1,TESK2,STK25,CCT6B,RIPK3,CIT,DMC1,STK38,NLRP3,CHUK,LMTK3,CKB,HSPA12B,CLCN5,CLK1,TDRD9,TARSL2,PLK3,CMPK2,GLYCTK,PIP5KL1,PNCK,UBE2F,SLFN13,ATP8B3,SIK1,ADRBK2,SGK223,DGKQ,DAPK1,DQX1,SPATA5,ADCY4,ABCA2,AK1,EPHA1,EPHA3,HIPK1,ERBB2,ERCC6,ERN1,ABCA3,RHOBTB3,AAK1,ICK,NLRP1,MAST1,TNIK,CDK19,CUL9,ATP11B,SIK2,PPIP5K2,SIK3,ABCB9,SGK3,PRKD3,ABCA4,PAN3,TTLL1,PRKD2,DNAH1,MAGI3…	222	2119	1466	18679	1.33	mf
GO:0010557	positive regulation of macromolecule biosynthetic process	0.000608074	0.00834104	0.00663665	HDAC5,ADAM8,RAMP1,CDKN1C,TRIM22,KLF2,TAB1,CEBPA,CEBPB,KAT5,ERLIN1,ARID3B,ARID5A,RIPK3,WDR5,NLRP3,CHUK,RHEBL1,CCR7,JMY,CST3,CTH,NFAM1,ARID3A,DVL1,E2F3,EDN1,EEF2,EGR1,EGR2,CELA1,ELF4,CRTC2,EPAS1,ERBB2,ERCC6,ETS1,ETV4,ETV6,FOXK1,FHL2,CPEB3,SBNO2,FOXD1,FOXO1,FOXO3,TAB2,LPIN1,CRTC1,SEC14L2,PATZ1,PPP1R15A,MAFF,PRPF6,BAMBI,PRKD2,SS18L1,AUTS2,GATA3,KAT2A,GDNF,STK36,GOLGA2,MED4,NR3C1,FHOD1,BRF1,SERTAD1,HC…	223	2101	1620	18679	1.22	bp
GO:0051247	positive regulation of protein metabolic process	5.70034e-06	0.000154938	0.000123278	ADAM8,RAMP1,APC2,ABCA7,KLF2,TAB1,STK25,CEBPA,SEMA4D,KAT5,MGEA5,FRS2,ARID5A,COPS8,RIPK3,RASSF1,PDCD10,CD300A,NLRP3,CCR1,CCR7,PLK3,IQGAP3,ASB9,PIK3R6,CTBP1,ADRA2C,GLIPR2,SH3D19,DAPK1,GADD45A,DLG4,DNMT3B,DRD4,DUSP6,DUSP7,DVL1,EDN1,EEF2,ADCY4,ERBB2,ERCC6,ERN1,EZH2,F3,F12,FGF9,CPEB3,NLRP1,TNIK,FOXO1,TAB2,MAPK8IP3,ATG4B,CLCF1,PIK3R5,ARL2BP,FPR1,PPP1R15A,SNX33,PRKD2,MAGI3,AUTS2,GGA1,STAP1,FAM162A,KAT2A,…	224	2101	1511	18679	1.32	bp
GO:0030030	cell projection organization	5.70788e-08	2.80577e-06	2.23244e-06	FOXO6,WASH1,ARPC2,WASF2,ADAM10,TUBB3,SPON2,STK25,SEMA6C,SEMA4F,SEMA4D,MYL12A,FRS2,WDR5,CIT,LZTS1,CCDC151,ARAP1,FGD4,CCR7,COL9A2,COL9A3,RTN4RL1,FGD5,CYLD,AP2B1,LCA5,DLG3,DLG4,DUSP6,DUSP7,DVL1,EFNB1,EGR2,TTC21A,EMP1,CTTN,DMTN,EPHA1,EPHA3,ERBB2,ETV4,EXT1,EZH2,NYAP1,FGF9,FKBP1B,CPEB3,ICK,FOXD1,TNIK,RAP1GAP2,PLXND1,MAPK8IP3,CRTC1,RBFOX2,CD2AP,PLXNB2,ZNF683,NGEF,TTLL1,RTTN,DNAH1,SS18L1,DNM3,ARHGEF26,TR…	225	2101	1430	18679	1.4	bp
GO:0016192	vesicle-mediated transport	8.59384e-12	1.00956e-09	8.03267e-10	WASH1,ATP9A,ARPC2,ARL4C,OPTN,WASF2,PLIN3,ABCC4,RAMP1,PKDREJ,ABCA7,SPON2,CPLX1,USP20,LMAN2,TMED10,KDELR2,CACFD1,LYST,CD300A,BTBD9,MARCH3,AP1S1,AP3S1,CLCN5,CCR1,LYPLAL1,CHMP4B,COPA,COPB1,CRHBP,CD300LG,SYT6,SH3D19,ADRBK2,AP2B1,DLG4,A2M,TVP23C,ARHGAP27,CTTN,DMTN,EPS15,FIGF,RHOBTB3,AAK1,HABP4,EXPH5,MAPK8IP3,SYT11,CD2AP,SNX33,RAB26,SEC31B,LRP10,DNM3,RAB11FIP5,GGA1,LDLRAP1,STAP1,BLOC1S6,NSG1,KLHL20,RABG…	226	2101	1306	18679	1.54	bp
GO:0080134	regulation of response to stress	4.65307e-09	3.01406e-07	2.39817e-07	TANK,TSPAN32,ADAM8,FEM1B,CDKN2D,TAB1,STK25,POMT1,RAD51AP1,USP19,RIPK3,LZTS1,ZNF277,DUSP10,PDCD10,NLRP3,CHUK,PGLYRP2,C1QTNF3,GBP5,AP1S1,TC2N,CCR7,CHMP4B,NUDT16,NACC2,PIK3R6,ZNF681,CTSK,CTSL,CX3CR1,CYLD,AP2B1,GADD45A,DUSP6,DUSP7,EDN1,A2M,CTTN,DMTN,STOM,ERCC6,ERN1,ETS1,F3,F12,FKBP1B,VASH1,NLRP1,SBNO2,TNIK,FOXO1,CDK19,TAB2,MAPK8IP3,PPP1R15A,ELMOD2,MAGI3,TRAF3IP1,GATA3,KAT2A,BBC3,SESN1,ERLEC1,PDCD4,RA…	226	2101	1396	18679	1.44	bp
GO:0002682	regulation of immune system process	2.03798e-06	6.59078e-05	5.24403e-05	TANK,TSPAN32,ADAM8,ARPC2,WASF2,ADAM10,BTN2A2,SPON2,TAB1,CEBPB,TNFSF13B,FRS2,RIPK3,DUSP10,LYST,CD300A,NLRP3,CHUK,PGLYRP2,GBP5,AP1S1,AMICA1,CCR1,CCR7,SPNS2,TMIGD2,OCSTAMP,CR2,ZBTB46,PIK3R6,ZNF681,NFAM1,CTSK,CTSL,CYLD,AP2B1,DLG4,TSC22D3,DUSP6,DUSP7,ECM1,EDN1,EFNB1,A2M,STOM,ERBB2,ETS1,FGF9,FIGF,TNIK,FOXO1,FOXO3,TAB2,PLCL2,KIAA0922,CLCF1,RBFOX2,ELMOD2,PRKD2,L3MBTL1,TRAF3IP1,STAP1,GATA3,BLOC1S6,RABGEF1…	226	2101	1505	18679	1.34	bp
GO:0048699	generation of neurons	9.20015e-06	0.000239723	0.000190738	FOXO6,HDAC5,C17orf96,ARPC2,ADAM10,CDKN1C,HMG20B,TUBB3,SPON2,STK25,SEMA6C,SEMA4F,SEMA4D,CEBPB,MYL12A,RGS14,FRS2,WDR5,CIT,LZTS1,DUSP10,RDH13,CLN5,COL9A2,COL9A3,RTN4RL1,ADRA2C,CX3CR1,AP2B1,DFNA5,DLG3,DLG4,DNMT3B,DUSP6,DUSP7,DVL1,EFNB1,EGR2,CTTN,EPHA1,EPHA3,HIPK1,ERBB2,ETV4,EXT1,EZH2,GPC2,NYAP1,FGF9,FKBP1B,PHLDA1,CPEB3,FOXD1,TNIK,RAP1GAP2,PLXND1,MAPK8IP3,ANKS1A,CRTC1,CLCF1,RBFOX2,PLXNB2,ZNF683,NGEF,S…	227	2101	1545	18679	1.31	bp
GO:0010941	regulation of cell death	3.18286e-07	1.22558e-05	9.75148e-06	ADAM8,FEM1B,OPTN,CDKN2D,CFDP1,STK25,SEMA4D,CEBPB,TXNIP,FRS2,RIPK3,CAPN10,PDCD10,NLRP3,RFFL,FGD4,ANKRD9,CCR7,PLK3,CHMP4B,JMY,NACC2,CST3,TMC8,CTH,SIK1,CX3CR1,CYLD,DAPK1,DBH,GADD45A,DFNA5,DPEP1,TSC22D3,DUSP6,EDN1,EEF1A2,EGR1,EGR2,CTTN,ETS1,F3,FHL2,PHLDA1,NLRP1,TNIK,FOXO1,FOXO3,CDK19,TRIM2,CLCF1,DDAH2,HEBP2,SGK3,NGEF,KANK2,GATA3,FAM162A,GDF9,GDNF,BBC3,PDCD4,KLHL20,BIN1,SFN,GPI,TMEM102,ABR,NR3C1,GSN,G…	228	2101	1484	18679	1.37	bp
GO:0032989	cellular component morphogenesis	7.70477e-07	2.67009e-05	2.12449e-05	ADAM8,ARPC2,WASF2,ADAM10,LAMC3,KLF2,TUBB3,SPON2,CFDP1,STK25,SEMA6C,SEMA4F,SEMA4D,MYL12A,SPINT2,CFL2,FRS2,FERMT2,TRIOBP,CIT,LZTS1,CCDC151,ARAP1,FGD4,WTIP,COL9A2,COL9A3,DACT3,GLIPR2,FGD5,SH3D19,CYLD,AP2B1,DIAPH1,DLG3,DLG4,DUSP6,DUSP7,DVL1,EDN1,EFNB1,EGR2,TTC21A,CTTN,DMTN,EPHA1,EPHA3,ERBB2,ETV4,EXT1,EZH2,NYAP1,FGF9,ICK,FOXD1,PALLD,TNIK,PLXND1,MAPK8IP3,NBEAL2,POFUT2,RBFOX2,PLXNB2,ZNF683,NGEF,BAMBI,TT…	228	2101	1501	18679	1.35	bp
GO:0034613	cellular protein localization	7.70477e-07	2.67009e-05	2.12449e-05	PTPRU,OPTN,RAMP1,APC2,ABCA7,IPO8,SLU7,SPAG5,TXNIP,MGEA5,TMED10,FERMT2,TMSB15A,KDELR2,NLRP3,C1QTNF3,GRIN3B,AP1S1,RFFL,AP3S1,PLK3,LYPLAL1,OSCP1,CHMP4B,COPA,COPB1,NACC2,TOM1L2,DACT3,CTSK,CYLD,AMOT,ZDHHC15,AP2B1,DIAPH1,DLG3,DLG4,DVL1,EGR2,TTC21A,CTTN,DMTN,STOM,ERBB2,EZH2,FGF9,TNIK,EXPH5,MESDC2,ATG4B,ARL6IP1,SYNE2,SEC11A,ARL2BP,CD2AP,PPP1R15A,ZDHHC23,PAN3,SNX33,SUN2,BAMBI,RAB26,RAB11FIP5,GGA1,LDLRAP1,…	228	2101	1501	18679	1.35	bp
GO:0070727	cellular macromolecule localization	1.0973e-06	3.72813e-05	2.96633e-05	PTPRU,OPTN,RAMP1,APC2,ABCA7,IPO8,SLU7,SPAG5,TXNIP,MGEA5,TMED10,FERMT2,TMSB15A,KDELR2,NLRP3,C1QTNF3,GRIN3B,AP1S1,RFFL,AP3S1,PLK3,LYPLAL1,OSCP1,CHMP4B,COPA,COPB1,NACC2,TOM1L2,DACT3,CTSK,CYLD,AMOT,ZDHHC15,AP2B1,DIAPH1,DLG3,DLG4,DVL1,EGR2,TTC21A,CTTN,DMTN,STOM,ERBB2,EZH2,FGF9,TNIK,EXPH5,MESDC2,ATG4B,ARL6IP1,SYNE2,SEC11A,ARL2BP,CD2AP,PPP1R15A,ZDHHC23,PAN3,SNX33,SUN2,BAMBI,RAB26,RAB11FIP5,GGA1,LDLRAP1,…	228	2101	1508	18679	1.34	bp
GO:0032559	adenyl ribonucleotide binding	7.44359e-07	3.21477e-05	2.75711e-05	ABCB6,ATP9A,ABCC4,SPEG,ABCA7,ATP8A1,TESK2,STK25,CCT6B,RIPK3,CIT,DMC1,STK38,NLRP3,CHUK,LMTK3,CKB,HSPA12B,CLCN5,CLK1,TDRD9,TARSL2,PLK3,CMPK2,GLYCTK,PIP5KL1,PNCK,UBE2F,SLFN13,ATP8B3,SIK1,ADRBK2,SGK223,DGKQ,DAPK1,DQX1,SPATA5,ADCY4,ABCA2,AK1,EPHA1,EPHA3,HIPK1,ERBB2,ERCC6,ERN1,ABCA3,RHOBTB3,AAK1,ICK,NLRP1,MAST1,TNIK,CDK19,CUL9,ATP11B,SIK2,PPIP5K2,SIK3,ABCB9,SGK3,PRKD3,ABCA4,PAN3,TTLL1,PRKD2,DNAH1,MAGI3…	230	2119	1503	18679	1.35	mf
GO:0043085	positive regulation of catalytic activity	3.52173e-07	1.33383e-05	1.06128e-05	SH2D3C,SH2D3A,LRCOL1,ADAM8,FAM13A,ABCA7,TAB1,STK25,SEMA4D,RGS14,FRS2,COPS8,RCBTB2,RIPK3,TBC1D8,PDCD10,CD300A,NLRP3,ARHGEF25,ARAP1,TAGAP,FGD4,CCR7,PCP2,IQGAP3,AHSA2,PIK3R6,ADRA2C,FGD5,DAPK1,GADD45A,DLG4,DRD4,DUSP6,DUSP7,EDN1,EEF1A2,ADCY4,ARHGAP27,EPHA1,ERBB2,ERCC6,ERN1,EZH2,F3,FGF9,NLRP1,DENND3,TNIK,ARHGAP26,RAP1GAP2,TAB2,MAPK8IP3,RGL1,HMHA1,PIK3R5,SEC14L2,FPR1,PPP1R15A,ELMOD2,NGEF,PRKD2,MAGI3,ARH…	231	2101	1509	18679	1.36	bp
GO:0030554	adenyl nucleotide binding	7.57009e-07	3.21477e-05	2.75711e-05	ABCB6,ATP9A,ABCC4,SPEG,ABCA7,ATP8A1,TESK2,STK25,CCT6B,RIPK3,CIT,DMC1,STK38,NLRP3,CHUK,LMTK3,CKB,HSPA12B,CLCN5,CLK1,TDRD9,TARSL2,PLK3,CMPK2,GLYCTK,PIP5KL1,PNCK,UBE2F,SLFN13,ATP8B3,SIK1,ADRBK2,SGK223,DGKQ,DAPK1,DQX1,SPATA5,ADCY4,ABCA2,AK1,EPHA1,EPHA3,HIPK1,ERBB2,ERCC6,ERN1,ABCA3,RHOBTB3,AAK1,ICK,NLRP1,MAST1,TNIK,CDK19,CUL9,ATP11B,SIK2,PPIP5K2,SIK3,ABCB9,SGK3,PRKD3,ABCA4,PAN3,TTLL1,PRKD2,DNAH1,MAGI3…	231	2119	1511	18679	1.35	mf
GO:0045935	positive regulation of nucleobase-containing compound metabolic process	0.000285731	0.00449071	0.00357309	HDAC5,ADAM8,RAMP1,CDKN1C,TRIM22,KLF2,TAB1,CEBPA,CEBPB,KAT5,ERLIN1,ARID3B,MGEA5,ARID5A,RIPK3,WDR5,CELF3,NLRP3,CHUK,RHEBL1,NUDT16,JMY,CST3,CTH,NFAM1,ARID3A,DVL1,E2F3,EDN1,EGR1,EGR2,CELA1,ELF4,CRTC2,EPAS1,ERBB2,ERCC6,ERN1,ETS1,ETV4,ETV6,FOXK1,FHL2,CPEB3,SBNO2,FOXD1,FOXO1,FOXO3,TAB2,LPIN1,CRTC1,CLCF1,SEC14L2,PATZ1,PPP1R15A,MAFF,PRPF6,BAMBI,PRKD2,SS18L1,AUTS2,GATA3,KAT2A,GDNF,GHRH,STK36,MED4,NR3C1,FHO…	233	2101	1679	18679	1.23	bp
GO:0042127	regulation of cell proliferation	5.25939e-09	3.37527e-07	2.68557e-07	PTPRU,TSPAN32,OPTN,ADAM10,CDKN1C,SPEG,CDKN2C,CDKN2D,BTN2A2,NDRG1,CFDP1,CEBPA,CEBPB,MXD4,TXNIP,TNFSF13B,FRS2,COPS8,RIPK3,TBC1D8,PDCD10,PTGDR2,NACC1,CD300A,LRG1,AMICA1,TMIGD2,IQGAP3,OCSTAMP,NUDT16,NACC2,CST3,CTBP1,CTSV,CX3CR1,DBH,EID2,DFNA5,DLG3,E2F3,ECM1,EDN1,EFNB1,EGR1,CELA1,EPHA1,HIPK1,ERBB2,ETS1,ETV4,EZH2,F3,FABP6,RTKN2,FGF9,FIGF,VASH1,FOXO1,KDM4C,FOXO3,KIAA0922,CLCF1,RBFOX2,SGK3,BAMBI,PRKD2,KA…	234	2101	1458	18679	1.43	bp
GO:1902582	single-organism intracellular transport	1.82612e-06	5.99849e-05	4.77278e-05	WASH1,ATP9A,ARL4C,OPTN,APC2,TXNIP,MGEA5,LMAN2,TMED10,LYST,CD300A,NLRP3,C1QTNF3,AP1S1,AP3S1,CLIC2,CCR7,LYPLAL1,OSCP1,CHMP4B,COPA,COPB1,CPT1B,HGSNAT,DACT3,CTSK,SH3D19,CYLD,VPS37D,ZDHHC15,LCA5,DIAPH1,EGR2,TTC21A,ABCA2,NAIF1,DMTN,STOM,EPS15,ERBB2,TPCN2,FGF9,FKBP1B,RHOBTB3,ICK,DENND3,ATG4B,ARL6IP1,NBEAL2,SMG6,MGRN1,SEC11A,HEBP2,SLC25A30,ZDHHC23,PAN3,SNX33,BAMBI,RAB26,LDLRAP1,TRAF3IP1,BLOC1S6,KAT2A,NSG…	234	2101	1565	18679	1.33	bp
GO:0009719	response to endogenous stimulus	5.31741e-05	0.00111682	0.000888609	HDAC5,PTPRU,RAMP1,CDKN1C,KLF2,TAB1,CEBPA,CEBPB,KAT5,SH2B2,TXNIP,MGEA5,FRS2,TMED10,FERMT2,CAPN10,FSTL1,CHRNB1,CHUK,FBXO32,LRG1,AP3S1,CCR7,OCSTAMP,CPEB2,CRHBP,CST3,CTSL,CTSV,CX3CR1,CYP2E1,DGKQ,DBH,EID2,AKR1C1,DIAPH1,DLG4,DNMT3B,ABAT,DRD4,DUSP6,DUSP7,EDN1,EGR1,EGR2,ADCY4,ABCA2,DMTN,ERBB2,ALAD,ETS1,EZH2,F3,FGF9,FHL2,CPEB3,NLRP1,FOXD1,FOXO1,FOXO3,LPIN1,SIK2,PPP1R15A,PANX1,BAMBI,PRKD2,AOC1,GATA3,KAT2A,…	234	2101	1642	18679	1.27	bp
GO:0010628	positive regulation of gene expression	0.000247458	0.00396104	0.00315165	HDAC5,ADAM8,CDKN1C,TRIM22,KLF2,TAB1,CEBPA,CEBPB,KAT5,ERLIN1,ARID3B,ARID5A,RIPK3,WDR5,CELF3,PDCD10,NLRP3,CHUK,RHEBL1,IQGAP3,JMY,CTH,NFAM1,DNMT3B,ARID3A,DVL1,E2F3,EDN1,EEF2,EGR1,EGR2,CELA1,ELF4,CRTC2,EPAS1,ERBB2,ERCC6,ERN1,ETS1,ETV4,ETV6,F12,FOXK1,FGF9,FHL2,CPEB3,SBNO2,FOXD1,FOXO1,FOXO3,TAB2,LPIN1,CRTC1,SEC14L2,PATZ1,PPP1R15A,MAFF,PRPF6,BAMBI,PRKD2,SS18L1,AUTS2,STAP1,GATA3,KAT2A,GDNF,STK36,MED4,NR3…	234	2101	1683	18679	1.24	bp
GO:2000026	regulation of multicellular organismal development	2.59623e-07	1.03416e-05	8.22846e-06	FOXO6,HDAC5,ADAM8,HMG20B,STK25,SEMA4F,SEMA4D,CEBPB,RGS14,FRS2,USP19,CIT,LZTS1,DUSP10,PDCD10,NLRP3,PGLYRP2,LRG1,CCR1,TMIGD2,CCSAP,IQGAP3,OCSTAMP,ZBTB46,PIK3R6,DACT3,CHADL,NFAM1,ADRA2C,GLIPR2,CX3CR1,CYLD,AMOT,NKX6-3,DNMT3B,TSC22D3,DUSP6,DVL1,ECM1,EDN1,EGR1,CTTN,EPHA1,EPHA3,HIPK1,ERBB2,ETS1,ETV4,EZH2,F3,FGF9,FKBP1B,VASH1,CPEB3,FOXD1,TNIK,FOXO3,RAP1GAP2,PLXND1,KIAA0922,POFUT2,CRTC1,CLCF1,RBFOX2,PLXNB…	235	2101	1534	18679	1.36	bp
GO:0019220	regulation of phosphate metabolic process	3.04157e-05	0.000680037	0.00054108	ADAM8,RAMP1,CDKN1C,CDKN2C,CDKN2D,ABCA7,TAB1,STK25,CEBPA,SEMA4D,RGS14,FRS2,COPS8,RIPK3,DUSP10,PDCD10,CD300A,STK38,PIK3IP1,LMTK3,PPP1R27,CCR1,CCR7,IQGAP3,PIK3R6,ADRA2C,GLIPR2,GADD45A,DLG3,DLG4,DRD4,DUSP6,DUSP7,DVL1,EDN1,EEF1A2,ADCY4,DMTN,EPHA1,ERBB2,ERCC6,ERN1,EZH2,FGF9,FKBP1B,TNIK,FOXO1,TAB2,MAPK8IP3,PLCL2,SMG6,SIRT3,CLCF1,PIK3R5,ARL2BP,FPR1,PPP1R15A,PLXNB2,PRKD2,MAGI3,TRAF3IP1,STAP1,GDF9,GHRH,PDC…	237	2101	1652	18679	1.28	bp
GO:0031328	positive regulation of cellular biosynthetic process	0.000676218	0.00915403	0.00728352	HDAC5,ADAM8,RAMP1,CDKN1C,TRIM22,KLF2,TAB1,CEBPA,CEBPB,KAT5,ERLIN1,ARID3B,ARID5A,RIPK3,WDR5,NLRP3,CHUK,RHEBL1,CCR7,JMY,CST3,CTH,NFAM1,ARID3A,DVL1,E2F3,EDN1,EEF2,EGR1,EGR2,PAOX,CELA1,ELF4,CRTC2,EPAS1,ERBB2,ERCC6,ETS1,ETV4,ETV6,FOXK1,FHL2,CPEB3,SBNO2,FOXD1,FOXO1,FOXO3,TAB2,LPIN1,CRTC1,SEC14L2,DDAH2,PATZ1,PPP1R15A,MAFF,PRPF6,BAMBI,PRKD2,SS18L1,AUTS2,GATA3,KAT2A,GDNF,GHRH,STK36,GOLGA2,MED4,NR3C1,FHOD1…	237	2101	1737	18679	1.21	bp
GO:0005794	Golgi apparatus	5.69073e-09	2.82047e-07	2.33994e-07	HDAC5,ABCB6,ATP9A,ARPC2,OPTN,ADAM10,PLIN3,APC2,ABCA7,ATP8A1,ST3GAL6,STK25,CERS1,LMAN2,TMED10,KDELR2,DUSP10,PDCD10,MAN1B1,CHST14,MGAT4A,TMC6,LMTK3,ARAP1,AP1S1,AP3S1,CLCN5,CLN5,FGD4,PLK3,DRAM2,EMID1,COPA,COPB1,SELM,FBXL14,TMC8,ATP8B3,GLIPR2,FGD5,SH3D19,CYP2E1,ZDHHC15,AP2B1,CABP7,QSOX2,GIMAP1,ARID3A,E2F3,TVP23C,EXT1,GPC2,RHOBTB3,CHSY1,ZP1,MAPK8IP3,ATP11B,POFUT2,PPP1R15A,GABARAPL1,FUT3,FUT4,FUT5,FUT7…	238	2235	1401	18679	1.42	cc
GO:0022008	neurogenesis	4.41387e-06	0.000127469	0.000101422	FOXO6,HDAC5,C17orf96,ARPC2,ADAM10,CDKN1C,CDKN2C,LAMC3,HMG20B,TUBB3,NDRG1,SPON2,STK25,SEMA6C,SEMA4F,SEMA4D,CEBPB,MYL12A,RGS14,FRS2,WDR5,CIT,LZTS1,DUSP10,RDH13,CLN5,COL9A2,COL9A3,RTN4RL1,ADRA2C,CX3CR1,AP2B1,DFNA5,DLG3,DLG4,DNMT3B,DUSP6,DUSP7,DVL1,EFNB1,EGR1,EGR2,CTTN,EPHA1,EPHA3,HIPK1,ERBB2,ETV4,EXT1,EZH2,GPC2,NYAP1,FGF9,FKBP1B,PHLDA1,CPEB3,FOXD1,TNIK,RAP1GAP2,PLXND1,MAPK8IP3,ANKS1A,CRTC1,CLCF1,RBF…	239	2101	1623	18679	1.31	bp
GO:0051174	regulation of phosphorus metabolic process	1.94616e-05	0.000461947	0.000367554	ADAM8,RAMP1,CDKN1C,CDKN2C,CDKN2D,ABCA7,TAB1,STK25,CEBPA,SEMA4D,RGS14,FRS2,COPS8,RIPK3,DUSP10,PDCD10,CD300A,STK38,PIK3IP1,LMTK3,PPP1R27,CCR1,CCR7,IQGAP3,PIK3R6,ADRA2C,GLIPR2,GADD45A,DLG3,DLG4,DRD4,DUSP6,DUSP7,DVL1,EDN1,EEF1A2,ADCY4,DMTN,EPHA1,ERBB2,ERCC6,ERN1,EZH2,FGF9,FKBP1B,TNIK,FOXO1,TAB2,MAPK8IP3,PLCL2,SMG6,SIRT3,CLCF1,PIK3R5,ARL2BP,FPR1,PPP1R15A,PLXNB2,PRKD2,MAGI3,TRAF3IP1,STAP1,GDF9,GHRH,PDC…	240	2101	1665	18679	1.28	bp
GO:0051173	positive regulation of nitrogen compound metabolic process	0.000419148	0.00611603	0.0048663	HDAC5,ADAM8,RAMP1,CDKN1C,TRIM22,KLF2,TAB1,CEBPA,CEBPB,KAT5,ERLIN1,ARID3B,MGEA5,ARID5A,RIPK3,WDR5,CELF3,NLRP3,CHUK,RHEBL1,NUDT16,JMY,CST3,CTH,NFAM1,ARID3A,DVL1,E2F3,EDN1,EEF2,EGR1,EGR2,PAOX,CELA1,ELF4,CRTC2,EPAS1,ERBB2,ERCC6,ERN1,ETS1,ETV4,ETV6,FOXK1,FHL2,CPEB3,SBNO2,FOXD1,FOXO1,FOXO3,TAB2,LPIN1,CRTC1,CLCF1,SEC14L2,DDAH2,PATZ1,PPP1R15A,MAFF,PRPF6,BAMBI,PRKD2,SS18L1,AUTS2,GATA3,KAT2A,GDNF,GHRH,STK3…	241	2101	1755	18679	1.22	bp
GO:0006955	immune response	5.48764e-07	1.98098e-05	1.57619e-05	TANK,ADAM8,ARPC2,WASF2,TRIM22,SPON2,TAB1,SEMA4D,CEBPB,TXNIP,TNFSF13B,FRS2,RIPK3,ADAMTS13,DUSP10,PTGDR2,LYST,CD300A,NLRP3,CHUK,PGLYRP2,GBP5,AMICA1,CCR1,CCR7,LTB4R,SPNS2,CR2,PIK3R6,NFAM1,CTSK,CTSL,CX3CR1,CYLD,DAPK1,APOBEC3H,DLG4,DUSP6,DUSP7,ECM1,EDN1,EGR1,ADCY4,A2M,ERBB2,ETS1,F12,FGF9,NLRP1,SBNO2,FOXO1,FOXO3,TAB2,PLCL2,CLCF1,PANX1,FUT7,PRKD2,GATA3,GBP2,IL37,RABGEF1,GPI,CCR10,ANG,SH2D6,ABR,GRIN2D,CD…	245	2101	1626	18679	1.34	bp
GO:0005783	endoplasmic reticulum	4.09192e-06	9.5438e-05	7.9178e-05	GJC1,ABCB6,PDIA6,ADAM10,ATP8A1,SPON1,SEMA4F,AGPAT2,POMT1,ERLIN1,CERS1,USP19,LMAN2,CKAP4,TMED10,KDELR2,ADAMTS13,PLA2G16,MAN1B1,TMC6,FKBP9,CYP2U1,ANTXR2,CLN5,ERP27,EMID1,COL7A1,COL9A2,COL9A3,FAM69B,CRAT,SELM,CST3,TMC8,TTC9B,ATP8B3,SYT6,CTSZ,FGD5,SHISA3,CYP2D6,CYP2E1,ZDHHC15,GIMAP1,SPTSSA,DLG4,EDN1,SMIM14,STOM,SLC36A1,ERN1,EXT1,GPC2,FKBP1B,VASH1,MAPK8IP3,LPIN1,MESDC2,ATP11B,ARL6IP1,NBEAL2,SYNE2,KIAA…	245	2235	1569	18679	1.31	cc
GO:0031399	regulation of protein modification process	2.60866e-06	8.03584e-05	6.39382e-05	ADAM8,FEM1B,RAMP1,CDKN1C,CDKN2C,CDKN2D,ABCA7,HMG20B,TAB1,STK25,CEBPA,SEMA4D,KAT5,RGS14,MGEA5,FRS2,ARID5A,COPS8,RIPK3,RASSF1,DUSP10,PDCD10,CD300A,STK38,LMTK3,PPP1R27,CCR1,CCR7,IQGAP3,PIK3R6,CTBP1,ADRA2C,GLIPR2,GADD45A,DLG3,DLG4,DNMT3B,DRD4,DUSP6,DUSP7,DVL1,EDN1,EGR1,ADCY4,DMTN,EPHA1,ERBB2,ERCC6,ERN1,EZH2,FGF9,FKBP1B,TNIK,FOXO1,TAB2,MAPK8IP3,PLCL2,SIRT3,CLCF1,PIK3R5,ARL2BP,FPR1,PPP1R15A,PLXNB2,EID1…	249	2101	1690	18679	1.31	bp
GO:1902531	regulation of intracellular signal transduction	2.21326e-09	1.59793e-07	1.27141e-07	ADAM8,OPTN,FAM13A,CDKN2D,TRIM22,ABCA7,TAB1,STK25,SEMA4D,SH2B2,RGS14,FRS2,COPS8,RIPK3,DUSP10,PDCD10,CD300A,STK38,PIK3IP1,NLRP3,CHUK,C1QTNF3,ARHGEF25,ARAP1,TAGAP,RFFL,FGD4,CCR1,CCR7,WTIP,IQGAP3,NACC2,PIK3R6,CTH,ADRA2C,GLIPR2,FGD5,CYLD,AMOT,GADD45A,DFNA5,DLG4,DRD4,DUSP6,DUSP7,ECM1,EDN1,A2M,ERBB2,ERCC6,ERN1,EZH2,F3,FGF9,TNIK,FOXO1,ARHGAP26,RAP1GAP2,TAB2,MAPK8IP3,MGRN1,SIRT3,HMHA1,CLCF1,PIK3R5,ARL2BP,…	251	2101	1572	18679	1.42	bp
GO:1901575	organic substance catabolic process	2.53561e-05	0.000584413	0.000464995	LRCOL1,ADAM8,APC2,CEBPA,KAT5,ERLIN1,MGEA5,USP20,USP19,ADAMTS13,CIT,PLA2G16,SAT2,MAN1B1,PGLYRP2,RFFL,CLN5,PLK3,LYPLAL1,CHMP4B,NEU4,NUDT16,CPT1B,HGSNAT,CRAT,ASB9,FBXL14,PROCA1,CST3,CTH,PLB1,CTSK,CTSL,CTSV,CTSO,CTSZ,SH3D19,CYLD,CYP2D6,DBH,DBT,APOBEC3H,DIO3,ABAT,DVL1,ECE1,PAOX,ENO2,ENO3,ERN1,ALDH2,FABP6,GPC2,CPEB3,DENND3,ALDOC,FOXO1,CUL9,LPIN1,ATG4B,SMG6,ZCCHC11,DDAH2,CD2AP,EDC4,FUT4,FUT5,FUT7,NEIL2,…	253	2101	1775	18679	1.27	bp
GO:0023056	positive regulation of signaling	5.88792e-11	5.82989e-09	4.63862e-09	FRAT1,SH2D3C,SH2D3A,ADAM8,CDKN1C,TRIM22,ABCA7,TAB1,STK25,SEMA4D,AGPAT2,SH2B2,RGS14,MGEA5,GRAP,STARD10,FRS2,COPS8,RIPK3,CAPN10,PDCD10,PTGDR2,CD300A,CHUK,C1QTNF3,LRG1,ARAP1,CCR1,CCR7,IQGAP3,NACC2,PIK3R6,CTH,NFAM1,ADRA2C,GLIPR2,CX3CR1,CYLD,GADD45A,DFNA5,DLG4,ABAT,DRD4,DUSP6,DUSP7,DVL1,ECE1,ECM1,EDN1,EGR1,DMTN,ERBB2,ERCC6,ERN1,EZH2,F3,FGF9,AAK1,CHSY1,FOXD1,TNIK,TAB2,MAPK8IP3,CRTC1,SIRT3,CLCF1,PIK3R5,…	254	2101	1538	18679	1.47	bp
GO:0009888	tissue development	9.11683e-06	0.000238448	0.000189724	HDAC5,GJC1,FEM1B,SPEG,LAMC3,HMG20B,KLF2,CEBPB,AGPAT2,TXNIP,SPINT2,FRS2,PPP1R13L,ARID5A,USP19,PDCD10,RDH13,CHUK,SLC25A25,CCR1,EDARADD,IQGAP3,COL7A1,ZNF513,CST3,DACT3,SIK1,CHADL,CTSV,GLIPR2,CTSZ,NKX6-3,AKR1C1,DLG3,DRD4,TSC22D3,DUSP6,DVL1,ECM1,EDN1,EFNB1,EGR1,EGR2,EMP1,ENO3,EPHA3,HIPK1,ETV4,EXT1,EZH2,FGF9,FHL2,CHSY1,SBNO2,FOXD1,ALDOC,PALLD,EXPH5,PLXND1,MESDC2,POFUT2,SIN3B,TDRD7,PLXNB2,MAFF,STAC3,GAA…	254	2101	1758	18679	1.28	bp
GO:0015031	protein transport	2.53799e-05	0.000584413	0.000464995	WASH1,ADAM8,OPTN,RAMP1,APC2,BTN2A2,IPO8,SLU7,TXNIP,TNFSF13B,CCT6B,MGEA5,CPLX1,LMAN2,TMED10,KDELR2,CAPN10,LYST,NLRP3,C1QTNF3,GBP5,AP1S1,RFFL,AP3S1,CCR7,PLK3,LYPLAL1,OSCP1,CHMP4B,COPA,COPB1,TOM1L2,DACT3,CTSK,ADRA2C,CYLD,VPS37D,VPS13B,ZDHHC15,AP2B1,LCA5,ABAT,DRD4,EGR2,TVP23C,CTTN,DMTN,STOM,EPS15,ERBB2,FGF9,FKBP1B,NLRP1,EXPH5,ATG4B,ARL6IP1,SIRT3,ABCB9,SEC11A,ARL2BP,PANX1,ZDHHC23,PAN3,SNX33,BAMBI,RAB2…	255	2101	1791	18679	1.27	bp
GO:0010647	positive regulation of cell communication	2.65617e-11	2.83229e-09	2.25355e-09	FRAT1,SH2D3C,SH2D3A,ADAM8,CDKN1C,TRIM22,ABCA7,TAB1,STK25,SEMA4D,AGPAT2,SH2B2,RGS14,MGEA5,GRAP,STARD10,FRS2,COPS8,RIPK3,CAPN10,PDCD10,PTGDR2,CD300A,CHUK,C1QTNF3,LRG1,CCR1,CCR7,IQGAP3,NACC2,PIK3R6,CTH,NFAM1,ADRA2C,GLIPR2,CX3CR1,CYLD,GADD45A,DFNA5,DLG4,ABAT,DRD4,DUSP6,DUSP7,DVL1,ECM1,EDN1,EGR1,DMTN,ERBB2,ERCC6,ERN1,EZH2,F3,FGF9,AAK1,CHSY1,FOXD1,TNIK,TAB2,MAPK8IP3,CRTC1,SIRT3,CLCF1,PIK3R5,ARL2BP,FPR1…	258	2101	1556	18679	1.47	bp
GO:0006357	regulation of transcription from RNA polymerase II promoter	5.09907e-06	0.000144252	0.000114776	FOXO6,HDAC5,MAMLD1,CDKN1C,KLF2,CEBPA,SEMA4D,CEBPB,KAT5,MXD4,ERLIN1,ARID3B,TXNIP,ZBTB6,PPP1R13L,ARID5A,WDR5,FSTL1,NACC1,NLRP3,CHUK,PLK3,JMY,NACC2,ZBTB46,CTBP1,NFXL1,DGKQ,TCEANC,DNMT3B,ARID3A,TSC22D3,ECM1,EDN1,EGR1,EGR2,CELA1,ABCA2,ELF4,CRTC2,EPAS1,ERF,ETS1,ETV4,ETV6,EZH2,FOXK1,FGF9,FHL2,CPEB3,SBNO2,FOXD1,FOXO1,KDM4C,FOXO3,LPIN1,RCOR1,SIN3B,CRTC1,MED13L,CBX7,PATZ1,PPP1R15A,EID1,MAFF,PRPF6,UBN2,ZNF6…	259	2101	1784	18679	1.29	bp
GO:0006952	defense response	5.32326e-06	0.000148772	0.000118373	TANK,HDAC5,TSPAN32,ADAM8,ARPC2,OPTN,WASF2,TRIM22,SPON2,TAB1,CEBPA,CEBPB,GNLY,TXNIP,FRS2,CD300C,HNRNPA0,RIPK3,ADAMTS13,DUSP10,LYST,NLRP3,CHUK,PGLYRP2,C1QTNF3,GBP5,AP1S1,CCR1,CCR7,LTB4R,IL17RE,CR2,CRHBP,PIK3R6,CST3,ZNF681,NFAM1,CTSK,CTSL,CX3CR1,CYLD,DAPK1,AP2B1,APOBEC3H,DLG4,DRD4,DUSP6,DUSP7,ECM1,EDN1,EGR1,ADCY4,CELA1,A2M,STOM,ERBB2,ETS1,F3,F12,FGF9,NLRP1,SBNO2,TNIK,FOXO1,FOXO3,CDK19,TAB2,COTL1,PAN…	259	2101	1785	18679	1.29	bp
GO:0051049	regulation of transport	1.34036e-09	1.02088e-07	8.1228e-08	ADAM8,APC2,PKDREJ,ABCA7,BTN2A2,ATP8A1,MGEA5,CPLX1,LMAN2,CAPN10,CD300A,NLRP3,BTBD9,C1QTNF3,GRIN3B,CATSPER2,CLCN5,CLCNKB,CLIC2,CCR1,CCR7,PLK3,LYPLAL1,OSCP1,CRHBP,DACT3,SYT6,SIK1,CTSK,ADRA2C,CYLD,DAPK1,DIAPH1,DLG4,ABAT,DRD4,EDN1,ABCA2,DMTN,STOM,ERBB2,TPCN2,FKBP1B,AAK1,NLRP1,EXPH5,SYT11,POFUT2,SIRT3,SEC11A,ARL2BP,CD2AP,SGK3,PANX1,SNX33,BAMBI,RAB26,RAB11FIP5,LDLRAP1,STAP1,GATA3,KAT2A,GDF9,GDNF,GHRH,TS…	269	2101	1700	18679	1.41	bp
GO:0046907	intracellular transport	6.81765e-08	3.28147e-06	2.61094e-06	WASH1,ATP9A,ARL4C,OPTN,RAMP1,APC2,IPO8,SLU7,TXNIP,RGS14,MGEA5,LMAN2,TMED10,KDELR2,CAPN10,LYST,CD300A,NLRP3,C1QTNF3,AP1S1,RFFL,AP3S1,CLIC2,CCR7,PLK3,LYPLAL1,OSCP1,CHMP4B,COPA,COPB1,CPT1B,HGSNAT,TOM1L2,DACT3,CTSK,SH3D19,CYLD,VPS37D,ZDHHC15,AP2B1,LCA5,DIAPH1,EGR2,TTC21A,ABCA2,CTTN,NAIF1,DMTN,STOM,EPS15,ERBB2,TPCN2,FGF9,FKBP1B,RHOBTB3,ICK,DENND3,EXPH5,ATG4B,ARL6IP1,NBEAL2,SMG6,MGRN1,SEC11A,HEBP2,SLC2…	269	2101	1771	18679	1.35	bp
GO:0044248	cellular catabolic process	2.24418e-06	7.0702e-05	5.62549e-05	ADAM8,OPTN,CEBPA,KAT5,ERLIN1,MGEA5,USP20,USP19,ADAMTS13,CIT,LZTS1,MAN1B1,CYP2U1,RFFL,PLK3,DRAM2,CHMP4B,NEU4,NUDT16,CPT1B,CRAT,FUNDC1,FBXL14,CST3,CTH,CTSK,CTSL,CTSV,CTSO,CTSZ,SH3D19,CYLD,CYP2D6,CYP2E1,DAPK1,DBH,DBT,APOBEC3H,DIO3,ABAT,DPEP1,DVL1,ECE1,CTTN,STOM,ERN1,FABP6,CPEB3,DENND3,FOXO1,CUL9,LPIN1,ATG4B,SMG6,ZCCHC11,DDAH2,CD2AP,EDC4,GABARAPL1,NEIL2,GAA,PAN3,GAD1,SNX33,PRKD2,GALNS,IL4I1,HACL1,KAT…	272	2101	1868	18679	1.29	bp
GO:0006468	protein phosphorylation	7.05864e-10	5.68877e-08	4.52634e-08	SH2D3C,SH2D3A,ADAM8,ADAM10,CDKN1C,SPEG,CDKN2C,CDKN2D,ABCA7,TESK2,TAB1,STK25,CEBPA,SEMA4D,RGS14,FRS2,COPS8,RIPK3,CIT,DUSP10,PDCD10,CD300A,STK38,CHUK,LMTK3,CLK1,CCR1,CCR7,PLK3,IQGAP3,GLYCTK,PNCK,PIK3R6,CTBP1,SIK1,ADRA2C,GLIPR2,ADRBK2,SGK223,DAPK1,GADD45A,DLG4,DRD4,DUSP6,DUSP7,DVL1,EDN1,ADCY4,DMTN,EPHA1,EPHA3,HIPK1,ERBB2,ERCC6,ERN1,EZH2,FGF9,AAK1,ICK,MAST1,TNIK,FOXO1,CDK19,TAB2,MAPK8IP3,PLCL2,SIK2,S…	277	2101	1750	18679	1.41	bp
GO:0042995	cell projection	2.70853e-07	8.59146e-06	7.12771e-06	WASH1,ARPC2,ARL4C,WASF2,APC2,ABCA7,TUBB3,RGS14,STARD10,CPLX1,FERMT2,CIT,LZTS1,PTGDR2,KLHL2,CHRNB1,LMTK3,CCDC151,GRIN3B,CATSPER2,AP1S1,FGD4,PLK3,CCSAP,CPEB2,PIP5KL1,CRHBP,CST3,CTSV,ADRA2C,FGD5,CX3CR1,CYLD,AMOT,LCA5,DIAPH1,DLG3,DLG4,ABAT,DPEP1,DRD4,DVL1,ADCY4,TTC21A,CTTN,AK1,ANKS6,EPB41L1,DMTN,EPS15,AAK1,CPEB3,ICK,PALLD,RAP1GAP2,PLXND1,MAPK8IP3,SYNE2,IQCE,ANKS1A,CRTC1,ARL2BP,CD2AP,GABARAPL1,OSBP2,B…	277	2235	1750	18679	1.32	cc
GO:0019899	enzyme binding	1.01157e-12	2.57748e-10	2.21055e-10	TANK,HDAC5,WASH1,OPTN,ADAM10,CDKN2C,CDKN2D,TRIM22,NDRG1,TAB1,CEBPA,CEBPB,IPO8,TXNIP,SLC12A7,FRS2,HNRNPA0,TRIOBP,PDCD10,STK38,PIK3IP1,STK11IP,CKB,PPP1R27,RFFL,FGD4,IQGAP3,NACC2,CCDC64B,TOM1L2,CST3,DACT3,SIK1,FGD5,CYLD,CYP2E1,GRASP,DGKQ,DBT,DIAPH1,DLG3,DLG4,DNMT3B,ABAT,DVL1,ECM1,EEF1A2,EEF2,EGR1,EGR2,A2M,EPAS1,STOM,EPHA1,ERBB2,ERN1,ETS1,F3,TPCN2,RHOBTB3,NLRP1,FOXO1,KDM4C,EXPH5,FOXO3,CDK19,CUL9,MAPK…	277	2119	1636	18679	1.49	mf
[truncated: 100 more rows]
